# Supplementary material for: Crystal structure of (E)-4-meth­oxy-2-{[(5-methyl­pyridin-2-yl)imino]­meth­yl}phenol
Source: Acta Crystallogr E Crystallogr Commun. 2015 Oct 3;71(Pt 11):o819. doi: 10.1107/S2056989015018113 (PMC4645057; doi:10.1107/S2056989015018113)
Supplement: Supplementary file 1 [file e-71-0o819-sup1.cif]

##############################################################################
#                                                                            #
# This CIF contains the data in a paper accepted for publication in          #
# Acta Crystallographica Section E. It conforms to the requirements of       #
# Notes for Authors for Acta Crystallographica Section E, and has been       #
# peer reviewed under the auspices of the IUCr Commission on Journals.       #
#                                                                            #
# Full details of the Crystallographic Information File format               #
# are given in the paper "The Crystallographic Information File (CIF):       #
# a New Standard Archive File for Crystallography" by S. R. Hall, F. H.      #
# Allen and I. D. Brown [Acta Cryst. (1991), A47, 655-685].                  #
#                                                                            #
# The current version of the core CIF dictionary is obtainable from          #
# ftp://ftp.iucr.org/pub/cif_core.dic.                                       #
#                                                                            #
# Software is freely available for graphical display of the structure(s)     #
# in this CIF. For information consult the CIF software page                 #
# http://www.iucr.org/resources/cif/software.                                #
#                                                                            #
# This file may be used for bona fide research purposes within the           #
# scientific community so long as proper attribution is given to the journal # 
# article from which it was obtained.                                        #
#                                                                            #
##############################################################################
data_I
_audit_creation_method     SHELXL-2013
_journal_date_recd_electronic     2015-09-11
_journal_date_accepted     2015-09-28
_journal_name_full     'Acta Crystallographica, Section E'
_journal_year     2015
_journal_volume     71
_journal_issue     11
_journal_page_first     o819
_journal_page_last     o819
_journal_paper_category     HO
_journal_paper_doi     10.1107/S2056989015018113
_journal_coeditor_code     RZ5166
_publ_contact_author_name     'Farook Adam'
_publ_contact_author_address
;
School of Chemical Sciences,11800,USM Pulau Pinang, Malaysia
;
_publ_contact_author_email     ' farook@usm.my'
_publ_contact_author_fax     ?
_publ_contact_author_phone     ?
_publ_section_title
;
Crystal structure of
(<i>E</i>)-4-methoxy-2-{[(5-methylpyridin-2-yl)imino]methyl}phenol
;
loop_
    _publ_author_name
    _publ_author_footnote
    _publ_author_address
    'Adam, Farook' .
;
School of Chemical Sciences, 11800, USM Pulau Pinang,
Malaysia
;
    'Arafath, Md Azharul' .
;
School of Chemical Sciences, 11800, USM Pulau Pinang,
Malaysia
;
    'Haque, Rosenani Anwaeul' .
;
School of Chemical Sciences, 11800, USM Pulau Pinang,
Malaysia
;
    'Razali, Mohd Rizal' .
;
School of Chemical Sciences, 11800, USM Pulau Pinang,
Malaysia
;
_database_code_depnum_ccdc_archive     'CCDC 1048553'
_chemical_name_systematic     ?
_chemical_name_common
;
(<i>E</i>)-4-Methoxy-2-{[(5-methylpyridin-2-yl)imino]methyl}phenol
;
_chemical_formula_moiety     'C14 H14 N2 O2'
_chemical_formula_sum     'C14 H14 N2 O2'
_chemical_formula_iupac     'C14 H14 N2 O2'
_chemical_formula_weight     242.27
_chemical_melting_point     380
_shelx_space_group_comment
;
The symmetry employed for this shelxl refinement is uniquely defined
by the following loop, which should always be used as a source of
symmetry information in preference to the above space-group names.
They are only intended as comments.
;
_space_group_crystal_system     monoclinic
_space_group_name_H-M_alt     'P 21/n'
_space_group_name_Hall     '-P 2yn'
loop_
    _space_group_symop_operation_xyz
    'x, y, z'
    '-x+1/2, y+1/2, -z+1/2'
    '-x, -y, -z'
    'x-1/2, -y-1/2, z-1/2'
_cell_length_a     12.7082(12)
_cell_length_b     4.7446(4)
_cell_length_c     21.124(2)
_cell_angle_alpha     90
_cell_angle_beta     105.525(2)
_cell_angle_gamma     90
_cell_volume     1227.21(19)
_cell_formula_units_Z     4
_cell_measurement_reflns_used     ?
_cell_measurement_theta_min     1.7
_cell_measurement_theta_max     27.6
_cell_measurement_temperature     294(2)
_exptl_crystal_description     block
_exptl_crystal_colour     purple
_exptl_crystal_size_max     0.407
_exptl_crystal_size_mid     0.351
_exptl_crystal_size_min     0.123
_exptl_crystal_density_diffrn     1.311
_exptl_crystal_density_meas     ?
_exptl_crystal_density_method     ?
_exptl_crystal_F_000     512
_exptl_absorpt_coefficient_mu     0.089
_exptl_absorpt_correction_type     multi-scan
_exptl_absorpt_process_details
;
(SABABS; Bruker, 2014)
;
_shelx_estimated_absorpt_T_min     0.965
_shelx_estimated_absorpt_T_max     0.989
_exptl_absorpt_correction_T_min     0.0302
_exptl_absorpt_correction_T_max     0.2624
_exptl_special_details     ?
_diffrn_ambient_temperature     294(2)
_diffrn_radiation_type     MoK\a
_diffrn_radiation_wavelength     0.71073
_diffrn_measurement_device_type     'Bruker APEXII CCD'
_diffrn_measurement_method     '\f and \w scans'
_diffrn_detector_area_resol_mean     ?
_diffrn_reflns_number     10950
_diffrn_reflns_av_R_equivalents     0.0279
_diffrn_reflns_theta_min     1.696
_diffrn_reflns_theta_max     27.624
_diffrn_reflns_theta_full     25.242
_diffrn_measured_fraction_theta_max     0.995
_diffrn_measured_fraction_theta_full     0.995
_diffrn_reflns_limit_h_min     -16
_diffrn_reflns_limit_h_max     14
_diffrn_reflns_limit_k_min     -6
_diffrn_reflns_limit_k_max     6
_diffrn_reflns_limit_l_min     -27
_diffrn_reflns_limit_l_max     27
_refine_special_details     ?
_reflns_number_total     2848
_reflns_number_gt     1910
_reflns_threshold_expression     I>2\s(I)
_refine_ls_structure_factor_coef     Fsqd
_refine_ls_matrix_type     full
_refine_ls_R_factor_all     0.0659
_refine_ls_R_factor_gt     0.0441
_refine_ls_wR_factor_gt     0.1315
_refine_ls_wR_factor_ref     0.1513
_refine_ls_goodness_of_fit_ref     1.065
_refine_ls_restrained_S_all     1.065
_refine_ls_number_reflns     2848
_refine_ls_number_parameters     170
_refine_ls_number_restraints     0
_refine_ls_hydrogen_treatment     mixed
_refine_ls_weighting_scheme     calc
_refine_ls_weighting_details
              'w=1/[\s^2^(Fo^2^)+(0.0755P)^2^+0.1210P] where P=(Fo^2^+2Fc^2^)/3'
_atom_sites_solution_hydrogens     mixed
_atom_sites_solution_primary     ?
_atom_sites_solution_secondary     ?
_refine_ls_shift/su_max     0.000
_refine_ls_shift/su_mean     0.000
_refine_diff_density_max     0.166
_refine_diff_density_min     -0.180
_refine_ls_extinction_method     none
_refine_ls_extinction_coef     .
loop_
    _atom_type_symbol
    _atom_type_description
    _atom_type_scat_dispersion_real
    _atom_type_scat_dispersion_imag
    _atom_type_scat_source
    'C' 'C' 0.0033 0.0016
                         'International Tables Vol C Tables 4.2.6.8 and 6.1.1.4'
    'H' 'H' 0.0000 0.0000
                         'International Tables Vol C Tables 4.2.6.8 and 6.1.1.4'
    'N' 'N' 0.0061 0.0033
                         'International Tables Vol C Tables 4.2.6.8 and 6.1.1.4'
    'O' 'O' 0.0106 0.0060
                         'International Tables Vol C Tables 4.2.6.8 and 6.1.1.4'
_computing_data_collection
;
APEX2 (Bruker,  2014)
;
_computing_cell_refinement
;
SAINT (Bruker,  2014)
;
_computing_data_reduction
;
SAINT (Bruker,  2014)
;
_computing_structure_solution
;
SHELXS97 (Sheldrick, 2008)
;
_computing_structure_refinement
;
SHELXL2013 (Sheldrick, 2015)
;
_computing_molecular_graphics
;
SHELXTL (Sheldrick, 2008)
;
_computing_publication_material
;
SHELXTL (Sheldrick, 2008)
;
loop_
    _atom_site_type_symbol
    _atom_site_label
    _atom_site_fract_x
    _atom_site_fract_y
    _atom_site_fract_z
    _atom_site_U_iso_or_equiv
    _atom_site_adp_type
    _atom_site_calc_flag
    _atom_site_occupancy
    _atom_site_disorder_assembly
    _atom_site_disorder_group
    O O1 0.11027(10) 0.5504(3) 0.07471(7) 0.0866(5) Uani d 1 . .
    O O2 0.52254(10) 0.4026(3) 0.24106(6) 0.0762(4) Uani d 1 . .
    N N1 0.57565(9) -0.2914(3) 0.07413(6) 0.0527(3) Uani d 1 . .
    N N2 0.55236(9) 0.0280(3) 0.15589(6) 0.0495(3) Uani d 1 . .
    C C1 0.63754(12) -0.4827(3) 0.05470(8) 0.0543(4) Uani d 1 . .
    H H1A 0.6101 -0.5632 0.0134 0.065 Uiso calc 1 . .
    C C2 0.73934(11) -0.5698(3) 0.09138(7) 0.0476(4) Uani d 1 . .
    C C3 0.77704(12) -0.4503(4) 0.15259(8) 0.0558(4) Uani d 1 . .
    H H3A 0.8446 -0.5033 0.1797 0.067 Uiso calc 1 . .
    C C4 0.71504(12) -0.2527(4) 0.17389(7) 0.0548(4) Uani d 1 . .
    H H4A 0.7403 -0.1707 0.2152 0.066 Uiso calc 1 . .
    C C5 0.61512(10) -0.1780(3) 0.13323(7) 0.0445(3) Uani d 1 . .
    C C6 0.45685(12) 0.0882(3) 0.12034(8) 0.0521(4) Uani d 1 . .
    H H6A 0.4309 -0.0023 0.0801 0.063 Uiso calc 1 . .
    C C7 0.38731(11) 0.2931(3) 0.14055(7) 0.0487(4) Uani d 1 . .
    C C8 0.42234(12) 0.4410(3) 0.19963(7) 0.0536(4) Uani d 1 . .
    C C9 0.35180(14) 0.6348(4) 0.21589(8) 0.0630(5) Uani d 1 . .
    H H9A 0.3750 0.7380 0.2545 0.076 Uiso calc 1 . .
    C C10 0.24841(14) 0.6764(3) 0.17591(9) 0.0621(4) Uani d 1 . .
    H H10A 0.2021 0.8053 0.1880 0.074 Uiso calc 1 . .
    C C11 0.21273(13) 0.5282(4) 0.11786(9) 0.0593(4) Uani d 1 . .
    C C12 0.28284(12) 0.3399(4) 0.10047(8) 0.0583(4) Uani d 1 . .
    H H12A 0.2596 0.2422 0.0610 0.070 Uiso calc 1 . .
    C C13 0.80422(14) -0.7829(4) 0.06515(9) 0.0651(5) Uani d 1 . .
    H H13A 0.8653 -0.8443 0.0999 0.098 Uiso calc 0.61(2) A 1
    H H13B 0.8302 -0.6989 0.0308 0.098 Uiso calc 0.61(2) A 1
    H H13C 0.7587 -0.9416 0.0479 0.098 Uiso calc 0.61(2) A 1
    H H13D 0.8763 -0.7110 0.0692 0.098 Uiso calc 0.39(2) A 2
    H H13E 0.7689 -0.8191 0.0197 0.098 Uiso calc 0.39(2) A 2
    H H13F 0.8090 -0.9547 0.0897 0.098 Uiso calc 0.39(2) A 2
    C C14 0.03899(15) 0.7589(5) 0.08715(13) 0.0898(7) Uani d 1 . .
    H H14A -0.0274 0.7588 0.0523 0.135 Uiso calc 1 . .
    H H14B 0.0732 0.9404 0.0895 0.135 Uiso calc 1 . .
    H H14C 0.0227 0.7192 0.1281 0.135 Uiso calc 1 . .
    H H1O2 0.5562(19) 0.261(5) 0.2213(13) 0.120(9) Uiso d 1 . .
loop_
    _atom_site_aniso_label
    _atom_site_aniso_U_11
    _atom_site_aniso_U_22
    _atom_site_aniso_U_33
    _atom_site_aniso_U_12
    _atom_site_aniso_U_13
    _atom_site_aniso_U_23
    O1 0.0597(7) 0.0913(10) 0.1072(10) 0.0322(7) 0.0198(7) -0.0079(8)
    O2 0.0739(8) 0.0858(10) 0.0632(7) 0.0210(7) 0.0084(6) -0.0106(7)
    N1 0.0450(6) 0.0544(7) 0.0554(7) 0.0084(6) 0.0076(5) -0.0070(6)
    N2 0.0510(7) 0.0454(7) 0.0547(7) 0.0090(5) 0.0186(5) 0.0028(6)
    C1 0.0491(8) 0.0565(9) 0.0558(8) 0.0042(7) 0.0113(6) -0.0122(7)
    C2 0.0453(7) 0.0406(7) 0.0595(8) 0.0022(6) 0.0182(6) 0.0003(7)
    C3 0.0449(7) 0.0614(10) 0.0567(8) 0.0126(7) 0.0057(6) 0.0021(8)
    C4 0.0527(8) 0.0620(10) 0.0461(7) 0.0114(7) 0.0067(6) -0.0049(7)
    C5 0.0448(7) 0.0409(7) 0.0494(7) 0.0047(6) 0.0151(6) 0.0012(6)
    C6 0.0520(8) 0.0489(8) 0.0578(8) 0.0094(7) 0.0187(7) 0.0000(7)
    C7 0.0524(8) 0.0419(7) 0.0576(8) 0.0073(6) 0.0247(7) 0.0058(7)
    C8 0.0619(9) 0.0489(8) 0.0553(8) 0.0079(7) 0.0248(7) 0.0076(7)
    C9 0.0803(11) 0.0557(9) 0.0618(9) 0.0118(9) 0.0342(9) -0.0001(8)
    C10 0.0730(10) 0.0500(9) 0.0774(11) 0.0155(8) 0.0448(9) 0.0074(8)
    C11 0.0554(9) 0.0545(9) 0.0749(10) 0.0134(7) 0.0293(8) 0.0078(8)
    C12 0.0557(8) 0.0558(9) 0.0663(9) 0.0131(8) 0.0213(7) -0.0019(8)
    C13 0.0633(9) 0.0536(9) 0.0842(11) 0.0102(8) 0.0297(9) -0.0057(9)
    C14 0.0614(10) 0.0771(13) 0.1362(19) 0.0267(10) 0.0357(11) 0.0035(13)
_geom_special_details
;
All e.s.d.'s (except the e.s.d. in the dihedral angle between two l.s. planes)
are estimated using the full covariance matrix. The cell e.s.d.'s are taken
into account individually in the estimation of e.s.d.'s in distances, angles
and torsion angles; correlations between e.s.d.'s in cell parameters are only
used when they are defined by crystal symmetry. An approximate (isotropic)
treatment of cell e.s.d.'s is used for estimating e.s.d.'s involving l.s.
planes.
;
loop_
    _geom_bond_atom_site_label_1
    _geom_bond_atom_site_label_2
    _geom_bond_site_symmetry_2
    _geom_bond_distance
    _geom_bond_publ_flag
    O1 C11 . 1.379(2) ?
    O1 C14 . 1.413(2) ?
    O2 C8 . 1.3505(19) ?
    O2 H1O2 . 0.95(3) ?
    N1 C5 . 1.3282(18) ?
    N1 C1 . 1.3356(18) ?
    N2 C6 . 1.2771(18) ?
    N2 C5 . 1.4231(17) ?
    C1 C2 . 1.381(2) ?
    C1 H1A . 0.9300 ?
    C2 C3 . 1.375(2) ?
    C2 C13 . 1.501(2) ?
    C3 C4 . 1.376(2) ?
    C3 H3A . 0.9300 ?
    C4 C5 . 1.3754(19) ?
    C4 H4A . 0.9300 ?
    C6 C7 . 1.4526(19) ?
    C6 H6A . 0.9300 ?
    C7 C12 . 1.388(2) ?
    C7 C8 . 1.397(2) ?
    C8 C9 . 1.390(2) ?
    C9 C10 . 1.373(2) ?
    C9 H9A . 0.9300 ?
    C10 C11 . 1.381(2) ?
    C10 H10A . 0.9300 ?
    C11 C12 . 1.379(2) ?
    C12 H12A . 0.9300 ?
    C13 H13A . 0.9600 ?
    C13 H13B . 0.9600 ?
    C13 H13C . 0.9600 ?
    C13 H13D . 0.9600 ?
    C13 H13E . 0.9600 ?
    C13 H13F . 0.9600 ?
    C14 H14A . 0.9600 ?
    C14 H14B . 0.9600 ?
    C14 H14C . 0.9600 ?
loop_
    _geom_angle_atom_site_label_1
    _geom_angle_atom_site_label_2
    _geom_angle_atom_site_label_3
    _geom_angle_site_symmetry_1
    _geom_angle_site_symmetry_3
    _geom_angle
    _geom_angle_publ_flag
    C11 O1 C14 . . 118.00(16) ?
    C8 O2 H1O2 . . 105.5(15) ?
    C5 N1 C1 . . 117.31(12) ?
    C6 N2 C5 . . 119.06(13) ?
    N1 C1 C2 . . 124.82(14) ?
    N1 C1 H1A . . 117.6 ?
    C2 C1 H1A . . 117.6 ?
    C3 C2 C1 . . 116.25(13) ?
    C3 C2 C13 . . 122.49(14) ?
    C1 C2 C13 . . 121.26(14) ?
    C2 C3 C4 . . 120.18(13) ?
    C2 C3 H3A . . 119.9 ?
    C4 C3 H3A . . 119.9 ?
    C5 C4 C3 . . 119.02(14) ?
    C5 C4 H4A . . 120.5 ?
    C3 C4 H4A . . 120.5 ?
    N1 C5 C4 . . 122.41(13) ?
    N1 C5 N2 . . 119.32(12) ?
    C4 C5 N2 . . 118.27(13) ?
    N2 C6 C7 . . 122.28(14) ?
    N2 C6 H6A . . 118.9 ?
    C7 C6 H6A . . 118.9 ?
    C12 C7 C8 . . 119.25(13) ?
    C12 C7 C6 . . 119.06(14) ?
    C8 C7 C6 . . 121.69(14) ?
    O2 C8 C9 . . 119.18(15) ?
    O2 C8 C7 . . 122.08(13) ?
    C9 C8 C7 . . 118.74(15) ?
    C10 C9 C8 . . 121.17(16) ?
    C10 C9 H9A . . 119.4 ?
    C8 C9 H9A . . 119.4 ?
    C9 C10 C11 . . 120.38(14) ?
    C9 C10 H10A . . 119.8 ?
    C11 C10 H10A . . 119.8 ?
    C12 C11 O1 . . 115.88(16) ?
    C12 C11 C10 . . 118.98(16) ?
    O1 C11 C10 . . 125.14(14) ?
    C11 C12 C7 . . 121.46(16) ?
    C11 C12 H12A . . 119.3 ?
    C7 C12 H12A . . 119.3 ?
    C2 C13 H13A . . 109.5 ?
    C2 C13 H13B . . 109.5 ?
    H13A C13 H13B . . 109.5 ?
    C2 C13 H13C . . 109.5 ?
    H13A C13 H13C . . 109.5 ?
    H13B C13 H13C . . 109.5 ?
    C2 C13 H13D . . 109.5 ?
    C2 C13 H13E . . 109.5 ?
    H13D C13 H13E . . 109.5 ?
    C2 C13 H13F . . 109.5 ?
    H13D C13 H13F . . 109.5 ?
    H13E C13 H13F . . 109.5 ?
    O1 C14 H14A . . 109.5 ?
    O1 C14 H14B . . 109.5 ?
    H14A C14 H14B . . 109.5 ?
    O1 C14 H14C . . 109.5 ?
    H14A C14 H14C . . 109.5 ?
    H14B C14 H14C . . 109.5 ?
loop_
    _geom_torsion_atom_site_label_1
    _geom_torsion_atom_site_label_2
    _geom_torsion_atom_site_label_3
    _geom_torsion_atom_site_label_4
    _geom_torsion_site_symmetry_1
    _geom_torsion_site_symmetry_2
    _geom_torsion_site_symmetry_3
    _geom_torsion_site_symmetry_4
    _geom_torsion
    _geom_torsion_publ_flag
    C5 N1 C1 C2 . . . . -0.3(2) ?
    N1 C1 C2 C3 . . . . 1.0(2) ?
    N1 C1 C2 C13 . . . . -178.93(14) ?
    C1 C2 C3 C4 . . . . -0.9(2) ?
    C13 C2 C3 C4 . . . . 178.97(14) ?
    C2 C3 C4 C5 . . . . 0.3(2) ?
    C1 N1 C5 C4 . . . . -0.5(2) ?
    C1 N1 C5 N2 . . . . 179.64(12) ?
    C3 C4 C5 N1 . . . . 0.5(2) ?
    C3 C4 C5 N2 . . . . -179.64(13) ?
    C6 N2 C5 N1 . . . . 3.8(2) ?
    C6 N2 C5 C4 . . . . -176.11(13) ?
    C5 N2 C6 C7 . . . . 179.11(12) ?
    N2 C6 C7 C12 . . . . -177.58(14) ?
    N2 C6 C7 C8 . . . . 1.5(2) ?
    C12 C7 C8 O2 . . . . 179.28(14) ?
    C6 C7 C8 O2 . . . . 0.2(2) ?
    C12 C7 C8 C9 . . . . -1.1(2) ?
    C6 C7 C8 C9 . . . . 179.78(13) ?
    O2 C8 C9 C10 . . . . -178.66(14) ?
    C7 C8 C9 C10 . . . . 1.7(2) ?
    C8 C9 C10 C11 . . . . -0.9(2) ?
    C14 O1 C11 C12 . . . . -174.24(16) ?
    C14 O1 C11 C10 . . . . 6.3(3) ?
    C9 C10 C11 C12 . . . . -0.6(2) ?
    C9 C10 C11 O1 . . . . 178.92(15) ?
    O1 C11 C12 C7 . . . . -178.37(14) ?
    C10 C11 C12 C7 . . . . 1.2(3) ?
    C8 C7 C12 C11 . . . . -0.3(2) ?
    C6 C7 C12 C11 . . . . 178.81(14) ?
loop_
    _geom_hbond_atom_site_label_D
    _geom_hbond_atom_site_label_H
    _geom_hbond_atom_site_label_A
    _geom_hbond_site_symmetry_A
    _geom_hbond_distance_DH
    _geom_hbond_distance_HA
    _geom_hbond_distance_DA
    _geom_hbond_angle_DHA
    O2 H1O2 N2 . 0.95(2) 1.76(3) 2.6276(19) 150(2)
_shelx_hkl_file
;
  -1   0   0 -0.2579 0.04661   2
  -1   0   0 -0.2952 0.05093   3
   1   0   0 -0.2468 0.04599   4
   2   0   0 261.417 6.50573   4
  -2   0   0 263.611 6.54831   2
  -2   0   0 266.598 6.35471   3
  -2   0   0 259.866 6.82696   1
  -3   0   0 -1.3734 0.16510   3
  -3   0   0 -1.5326 0.15605   1
  -3   0   0 -1.3667 0.14402   2
   3   0   0 -1.6236 0.11379   4
  -4   0   0 254.450 6.48175   3
  -4   0   0 250.735 7.00932   1
  -4   0   0 252.078 6.62386   2
   4   0   0 262.305 6.54439   4
  -5   0   0 0.11462 0.20618   1
  -5   0   0 -0.0472 0.17338   3
  -5   0   0 0.07909 0.13092   2
   5   0   0 -0.0452 0.12888   4
  -6   0   0 1185.75 29.0409   2
  -6   0   0 1192.07 28.1311   3
  -6   0   0 1168.12 30.1678   1
   6   0   0 1193.99 28.9036   4
  -7   0   0 0.14177 0.21669   2
  -7   0   0 0.54930 0.34094   1
   7   0   0 0.03142 0.18095   4
  -7   0   0 0.10674 0.29942   3
   8   0   0 48.6922 1.85741   4
  -8   0   0 50.2264 2.16202   3
  -8   0   0 45.5147 2.37039   1
  -8   0   0 48.4689 2.02070   2
  -9   0   0 -0.0349 0.14538   2
  -9   0   0 0.79628 0.46517   1
   9   0   0 0.16329 0.26141   4
  -9   0   0 0.06627 0.33248   3
 -10   0   0 2.13281 0.54485   2
 -10   0   0 3.07454 0.85899   1
 -10   0   0 2.59375 0.65842   3
 -11   0   0 -0.4129 0.38966   1
 -11   0   0 -0.2797 0.39968   3
 -11   0   0 -0.3177 0.30596   2
 -12   0   0 93.0110 3.81351   3
 -12   0   0 90.9618 3.50672   2
 -12   0   0 86.9781 4.25916   1
 -13   0   0 -0.3382 0.60633   1
 -13   0   0 -0.1050 0.44562   2
 -14   0   0 1.15548 0.53795   2
 -14   0   0 -0.1124 0.71037   1
 -15   0   0 0.17507 0.75729   1
 -15   0   0 0.52719 0.51476   2
   0  -1   0 0.01093 0.15903   1
   0  -1   0 0.23284 0.19344   4
   0  -1   0 0.23428 0.15353   3
  -1  -1   0 2.21262 0.30876   4
  -1  -1   0 2.48505 0.37201   3
  -1  -1   0 1.73117 0.35536   1
   1  -1   0 1.59690 0.27917   1
   1  -1   0 1.81896 0.34326   4
   1  -1   0 2.27830 0.27231   3
  -1   1   0 2.15705 0.32639   1
  -2  -1   0 2805.64 70.6061   1
   2  -1   0 2811.09 68.9739   4
  -2  -1   0 2957.04 69.1352   4
  -2   1   0 2874.07 70.3430   1
  -3  -1   0 13.3160 0.50002   4
   3  -1   0 14.2315 0.52859   2
  -3  -1   0 14.7026 0.91946   3
   3  -1   0 12.9482 0.87211   4
  -3   1   0 13.3800 0.78923   1
  -3   1   0 12.9703 0.66796   2
  -4  -1   0 16.4418 1.04336   3
   4  -1   0 16.8682 1.03493   4
  -4  -1   0 14.5735 1.05740   1
  -4   1   0 15.2234 0.93658   1
  -4   1   0 15.9172 0.62847   3
  -4   1   0 17.7592 0.86461   2
   5  -1   0 1.67339 0.42398   4
  -5  -1   0 2.11566 0.51609   3
  -5  -1   0 1.84668 0.51010   1
  -5   1   0 2.19650 0.29148   3
  -5   1   0 1.99449 0.40963   2
  -5   1   0 2.29575 0.48490   1
   6  -1   0 92.5726 3.27102   4
  -6  -1   0 93.0014 2.43756   2
  -6  -1   0 95.3448 2.42773   2
  -6  -1   0 89.9030 3.29186   3
  -6  -1   0 89.2049 3.50052   1
  -6   1   0 87.7653 3.23971   1
  -6   1   0 86.9706 3.02353   2
  -6   1   0 90.1680 2.63407   3
  -7  -1   0 108.017 3.86537   3
   7  -1   0 107.857 3.76873   4
  -7  -1   0 110.287 2.95795   2
  -7  -1   0 107.411 4.12573   1
  -7   1   0 106.926 3.59368   2
  -7   1   0 107.369 3.15966   3
  -7   1   0 104.327 3.81719   1
  -8  -1   0 213.424 7.01908   1
  -8  -1   0 210.262 5.50992   2
   8  -1   0 202.471 6.37486   4
  -8  -1   0 208.625 6.49460   3
  -8   1   0 214.931 5.72789   3
  -8   1   0 216.821 6.31299   2
  -8   1   0 210.379 6.63764   1
  -9  -1   0 7.66225 1.11843   3
   9  -1   0 8.07452 1.06552   4
  -9  -1   0 7.02009 0.55692   2
  -9  -1   0 7.17303 1.21905   1
  -9   1   0 7.39712 0.83391   3
  -9   1   0 6.94179 0.91591   2
  -9   1   0 6.95480 1.05151   1
  10  -1   0 15.1061 1.30683   4
 -10  -1   0 15.2019 0.86356   2
 -10  -1   0 16.8988 1.90733   1
 -10  -1   0 18.7265 1.86289   3
 -10   1   0 12.8769 1.51232   1
 -10   1   0 15.6264 1.49993   2
 -11  -1   0 8.46459 0.70311   2
 -11  -1   0 5.37706 1.23625   1
 -11  -1   0 7.87927 1.26745   3
  11  -1   0 11.6569 1.36437   4
 -11   1   0 9.82754 1.42131   1
 -11   1   0 8.09365 1.13598   2
 -12  -1   0 2.26004 0.93519   1
 -12  -1   0 2.84885 0.44933   2
 -12  -1   0 3.09541 0.88421   3
 -12   1   0 1.81664 0.70739   2
 -12   1   0 4.19248 1.05716   1
 -13  -1   0 21.2744 2.57638   1
 -13  -1   0 22.0386 1.09821   2
 -13  -1   0 19.6734 2.22533   3
 -13   1   0 24.1388 1.84430   2
 -13   1   0 20.7431 2.29735   1
 -14  -1   0 8.01953 1.54348   3
 -14  -1   0 6.03628 1.61093   1
 -14   1   0 6.00994 1.10200   2
 -14   1   0 6.27194 1.36510   1
 -15  -1   0 3.33716 1.39178   1
 -15   1   0 2.06156 0.85212   2
 -15   1   0 1.32886 0.93684   1
   0  -2   0 4.28753 0.63993   1
   1  -2   0 63.3158 2.55466   4
  -1  -2   0 63.8854 2.39677   4
   1  -2   0 65.6622 2.47383   1
   1  -2   0 67.3292 2.23192   3
  -1   2   0 66.4507 2.52115   1
  -2  -2   0 57.9770 2.16930   4
  -2  -2   0 61.4879 2.42399   3
  -2  -2   0 60.0257 2.57050   1
   2  -2   0 59.4741 2.51067   4
  -2   2   0 61.3207 2.31798   1
  -3  -2   0 0.15418 0.23803   4
  -3  -2   0 0.49534 0.38955   3
   3  -2   0 0.59703 0.35793   4
  -3  -2   0 0.48516 0.34828   1
  -3   2   0 0.96390 0.35039   1
  -4  -2   0 0.27893 0.36615   1
  -4  -2   0 0.39996 0.35921   3
   4  -2   0 -0.2812 0.23797   4
  -4  -2   0 0.17967 0.17900   4
  -4   2   0 -0.1995 0.19217   1
  -5  -2   0 1.38379 0.25789   4
   5  -2   0 1.12464 0.44749   4
  -5  -2   0 1.27702 0.49668   3
  -5  -2   0 0.73170 0.49413   1
  -5   2   0 0.76477 0.29653   2
  -5   2   0 1.20627 0.40368   1
  -6  -2   0 6.29778 1.00666   3
   6  -2   0 7.79907 1.07817   4
  -6  -2   0 3.84557 0.83355   1
  -6   2   0 6.79752 0.40161   3
  -6   2   0 6.14921 0.86135   1
  -6   2   0 7.06194 0.77348   2
  -7  -2   0 7.71928 1.19423   3
   7  -2   0 7.24230 1.11899   4
  -7   2   0 7.11837 0.85262   2
  -7   2   0 6.88227 0.94597   1
   8  -2   0 -0.0670 0.44775   4
  -8  -2   0 -0.4085 0.34835   1
  -8  -2   0 0.55023 0.50844   3
  -8   2   0 0.07739 0.37208   1
  -8   2   0 0.16392 0.37598   2
  -9  -2   0 207.727 7.62298   1
   9  -2   0 222.781 7.16053   4
  -9  -2   0 199.446 7.07107   3
  -9   2   0 212.990 6.58417   2
  -9   2   0 209.963 6.84375   1
  10  -2   0 28.5996 2.12932   4
 -10  -2   0 28.6604 2.41305   1
 -10  -2   0 23.9370 2.40999   3
 -10   2   0 30.9131 1.90472   2
 -10   2   0 28.6510 1.96150   1
 -11  -2   0 0.43150 0.72518   3
 -11  -2   0 1.86246 0.95517   1
  11  -2   0 2.56294 0.85441   4
 -11   2   0 3.16609 0.92526   1
 -11   2   0 2.84230 0.81532   2
  12  -2   0 0.97384 0.69992   4
 -12  -2   0 -0.2069 0.68247   1
 -12  -2   0 -0.6639 0.55650   3
 -12   2   0 -0.0581 0.44696   2
 -12   2   0 0.38190 0.62478   1
 -13  -2   0 15.6254 2.38986   1
 -13  -2   0 17.1367 2.22889   3
 -13   2   0 16.3459 1.79038   2
 -14  -2   0 0.99880 0.94111   3
 -14  -2   0 -1.2312 0.64887   1
 -14   2   0 0.15446 0.74279   2
 -15  -2   0 11.3313 2.29274   1
 -15  -2   0 10.1089 1.94622   3
 -15   2   0 9.06740 1.55191   2
   0  -3   0 -0.0504 0.40248   1
   0  -3   0 0.20456 0.37428   4
   0  -3   0 0.20775 0.37099   3
   0   3   0 -0.1482 0.35678   1
   1  -3   0 155.617 4.70064   3
   1  -3   0 146.097 5.06536   1
  -1  -3   0 145.498 5.25227   1
  -1  -3   0 152.204 4.94626   3
  -1  -3   0 151.383 5.01414   4
   1  -3   0 148.935 5.18789   4
  -1   3   0 147.368 5.13573   1
  -2  -3   0 56.9128 2.47749   4
  -2  -3   0 61.3999 2.72000   3
  -2  -3   0 50.6566 2.70576   1
   2  -3   0 52.6003 2.46871   1
   2  -3   0 55.8566 2.75708   4
  -2   3   0 56.9046 2.56275   1
   3  -3   0 6.71431 1.10201   4
  -3  -3   0 8.21830 1.23046   1
  -3  -3   0 6.55241 1.03937   3
  -3  -3   0 9.87806 1.07308   4
  -3   3   0 10.5588 1.18506   1
  -4  -3   0 12.0201 1.00546   4
  -4  -3   0 15.8435 1.69367   3
  -4  -3   0 8.02770 1.26606   1
  -4   3   0 12.7504 1.14205   1
  -5  -3   0 18.3097 1.11746   4
  -6  -3   0 69.8031 3.43732   3
  -6  -3   0 71.2028 3.67511   1
   6  -3   0 67.3251 3.45900   4
  -6   3   0 68.3117 2.98332   1
   7  -3   0 119.614 5.04543   4
  -7  -3   0 118.966 4.99675   3
  -7  -3   0 122.417 5.36956   1
  -7   3   0 124.701 4.52938   1
  -8  -3   0 0.84412 0.83522   1
  -8  -3   0 4.62807 1.23739   3
   8  -3   0 1.61300 0.96312   4
  -8   3   0 1.88350 0.65895   1
  -9  -3   0 2.70716 1.10055   3
  -9  -3   0 0.55862 0.68938   1
   9  -3   0 1.62733 0.82975   4
  -9   3   0 1.19378 0.67073   1
 -10  -3   0 3.77875 1.13999   3
 -10  -3   0 5.41624 1.43788   1
  10  -3   0 6.81820 1.46461   4
 -11  -3   0 -0.0962 0.82157   1
 -11  -3   0 -0.0343 0.82862   3
  11  -3   0 0.92865 0.81156   4
  12  -3   0 -0.3566 0.73771   4
 -12  -3   0 -0.6861 0.72622   1
 -12  -3   0 -0.6299 0.57800   3
  13  -3   0 0.44190 0.82837   4
 -13  -3   0 -0.1542 0.95417   1
 -13  -3   0 0.38195 0.89627   3
   0  -4   0 71.8236 3.52727   4
   0  -4   0 73.7495 3.52649   1
   0  -4   0 74.6883 3.27886   3
   0   4   0 74.8057 3.57518   1
   1  -4   0 11.5335 1.64187   4
   1  -4   0 9.85066 1.37408   1
  -1  -4   0 11.6540 1.51301   3
  -1  -4   0 11.7435 1.52583   4
  -1  -4   0 11.1940 1.56277   1
   1  -4   0 14.0186 1.52080   3
  -1   4   0 9.42365 1.39431   1
   1   4   0 12.0695 1.69029   1
  -2  -4   0 0.09111 0.47185   3
  -2  -4   0 0.53982 0.65324   1
   2  -4   0 -0.5563 0.42652   4
   2  -4   0 0.07912 0.49416   1
  -2  -4   0 0.52844 0.51151   4
  -2   4   0 0.51489 0.44389   1
  -3  -4   0 0.42172 0.59534   1
  -3  -4   0 0.20741 0.54817   3
   3  -4   0 0.10278 0.58890   4
  -3  -4   0 0.09221 0.47040   4
  -3   4   0 -0.2617 0.42219   1
  -4  -4   0 1.29218 0.71944   3
  -4  -4   0 1.83326 0.86062   1
  -4  -4   0 0.59670 0.50797   4
   4  -4   0 1.38325 0.75499   4
  -4   4   0 1.26898 0.62880   1
  -5  -4   0 9.40172 1.64967   1
   5  -4   0 7.95647 1.50956   4
  -5  -4   0 10.7637 1.68431   3
  -5   4   0 10.9757 1.41471   1
   6  -4   0 10.2598 1.70020   4
  -6  -4   0 12.0444 1.84033   3
  -6  -4   0 10.2001 1.81574   1
  -6   4   0 11.5711 1.46341   1
  -7  -4   0 0.33533 0.81625   1
   7  -4   0 1.68480 0.91955   4
  -7  -4   0 0.39293 0.71299   3
  -8  -4   0 8.63747 1.84696   1
  -8  -4   0 6.06247 1.50171   3
   8  -4   0 8.39207 1.59133   4
   9  -4   0 1.19374 0.82868   4
  -9  -4   0 0.79644 0.80153   3
  -9  -4   0 0.19721 0.90010   1
 -10  -4   0 1.29008 1.06433   3
  10  -4   0 0.32979 0.77168   4
 -10  -4   0 1.10831 1.00548   1
 -11  -4   0 4.99976 1.55204   3
 -11  -4   0 4.17136 1.55167   1
  11  -4   0 3.16057 1.24174   4
  12  -4   0 4.20887 1.51586   4
 -12  -4   0 3.64807 1.65614   1
 -12  -4   0 4.60707 1.65159   3
   0  -5   0 0.07515 0.58928   4
   0  -5   0 0.06646 0.67568   1
   0  -5   0 -0.5753 0.59366   3
   0   5   0 0.91781 0.68437   1
  -1  -5   0 1.79467 0.93399   1
   1  -5   0 -0.5134 0.51150   1
   1  -5   0 0.54195 0.83162   4
  -1  -5   0 1.73818 0.86854   3
  -1  -5   0 0.44522 0.76915   4
   1   5   0 1.95828 0.87196   1
  -1   5   0 1.74539 0.86344   1
   2  -5   0 10.4748 1.86243   4
  -2  -5   0 9.11198 1.52889   4
  -2  -5   0 12.6474 1.92644   1
  -2  -5   0 9.51826 1.61589   3
   2   5   0 11.4052 1.95818   1
  -2   5   0 12.0404 1.70952   1
  -3  -5   0 1.07720 0.85215   3
  -3  -5   0 1.11065 0.93471   1
   3  -5   0 0.80992 0.82835   4
   3   5   0 0.93053 1.05669   1
  -3   5   0 2.24119 0.87690   1
   4  -5   0 -0.3753 0.82135   4
  -4  -5   0 0.05930 0.74457   1
  -4  -5   0 0.05935 0.79064   3
  -5  -5   0 1.34290 1.03870   3
   5  -5   0 1.11749 0.92874   4
  -5  -5   0 0.76833 1.02027   1
  -6  -5   0 1.44265 1.11690   3
   6  -5   0 3.18533 1.26381   4
  -6  -5   0 1.21345 1.08656   1
  -7  -5   0 1.00574 0.86180   3
  -7  -5   0 -0.0178 1.07089   1
   7  -5   0 0.40115 0.87423   4
   8  -5   0 0.75491 0.92635   4
  -8  -5   0 0.14547 0.98152   3
  -8  -5   0 0.14139 0.88405   1
   9  -5   0 -0.8011 0.74958   4
  -9  -5   0 0.54514 0.97717   1
  -9  -5   0 -0.0001 0.94950   3
   0  -6   0 -0.1212 0.84751   4
   1  -6   0 2.72952 1.38527   4
  -1  -6   0 3.92908 1.35337   4
  -1  -6   0 2.99226 1.28092   1
   1   6   0 4.21849 1.38266   1
  -2  -6   0 0.74353 1.14277   1
   2  -6   0 1.04742 1.02665   4
   2   6   0 2.68304 1.26337   1
  -3  -6   0 10.6013 2.12522   1
   3  -6   0 13.0273 2.34376   4
  -3  -6   0 8.86248 1.88074   3
   3   6   0 13.7884 2.37491   1
 -16   0   1 -1.2159 0.42530   2
 -16   0   1 1.24473 0.99074   1
 -15   0   1 1.57732 1.04547   1
 -15   0   1 1.80192 0.64725   2
 -14   0   1 0.29867 0.48413   2
 -14   0   1 0.49946 0.75004   1
 -13   0   1 4.76701 0.87455   2
 -13   0   1 5.14232 1.18482   1
 -12   0   1 0.40570 0.55086   3
 -12   0   1 0.64281 0.63774   1
 -12   0   1 -0.4424 0.40756   2
 -11   0   1 8.00841 1.35646   1
 -11   0   1 8.09883 1.01508   2
 -11   0   1 9.07366 1.22211   3
 -10   0   1 -0.1593 0.34766   3
 -10   0   1 0.20525 0.46981   1
 -10   0   1 0.24321 0.32497   2
   9   0  -1 2.19615 0.43872   4
  -9   0   1 2.53872 0.68376   1
  -9   0   1 1.11012 0.44211   3
  -8   0   1 -0.1117 0.27633   1
  -8   0   1 0.11099 0.23642   2
   8   0  -1 0.07734 0.21660   4
  -8   0   1 0.21938 0.29648   3
   7   0  -1 29.6872 1.30802   4
  -7   0   1 30.6712 1.52780   3
  -7   0   1 32.0194 1.76936   1
  -7   0   1 31.7262 1.46371   2
  -6   0   1 -0.2073 0.17961   1
  -6   0   1 -0.4622 0.20238   3
  -6   0   1 0.03142 0.18847   2
   6   0  -1 -0.5707 0.16883   4
  -5   0   1 76.3612 2.46125   2
  -5   0   1 79.5259 2.81980   1
   5   0  -1 77.8598 2.35600   4
  -5   0   1 76.5275 2.49108   3
  -4   0   1 0.24781 0.18096   3
   4   0  -1 0.08122 0.12583   4
  -4   0   1 -0.0867 0.10318   2
  -4   0   1 0.17324 0.18447   1
  -3   0   1 90.9596 2.57786   2
  -3   0   1 91.6425 2.56249   3
   3   0  -1 93.1676 2.50729   4
  -3   0   1 90.3469 2.82124   1
   2   0  -1 0.00358 0.06700   4
  -2   0   1 0.09151 0.09851   3
  -2   0   1 0.05424 0.11986   1
  -2   0   1 0.07942 0.07650   2
  -1   0   1 599.660 14.0568   3
  -1   0   1 595.672 14.5500   2
   1   0  -1 619.463 14.6783   4
  -1   0  -1 1286.39 31.2046   2
  -1   0  -1 1272.23 29.8199   3
  -2   0  -1 -1.8705 0.10812   2
  -2   0  -1 -1.4706 0.16394   3
   2   0   1 -0.9332 0.17636   4
   3   0   1 177.169 4.66311   4
  -3   0  -1 179.313 4.62297   3
  -3   0  -1 182.894 4.73070   2
  -3   0  -1 180.363 4.97983   1
  -4   0  -1 -0.1240 0.15578   3
  -4   0  -1 0.01267 0.14034   2
  -4   0  -1 0.08087 0.17063   1
   4   0   1 0.01219 0.13193   4
  -5   0  -1 909.902 23.2689   1
  -5   0  -1 897.843 22.4002   2
  -5   0  -1 898.795 21.6991   3
   5   0   1 938.017 22.3220   4
   6   0   1 0.21323 0.22502   4
  -6   0  -1 -0.3450 0.19274   3
  -6   0  -1 0.22154 0.31987   1
  -6   0  -1 -0.2040 0.18778   2
  -7   0  -1 137.020 4.10860   2
  -7   0  -1 131.802 4.56569   1
  -7   0  -1 133.550 4.16111   3
  -8   0  -1 0.00217 0.24033   3
  -8   0  -1 0.14134 0.33762   1
  -8   0  -1 -0.0147 0.22953   2
  -9   0  -1 17.8836 1.30097   3
  -9   0  -1 19.5735 1.54735   1
 -10   0  -1 0.19184 0.36058   3
 -10   0  -1 -0.0176 0.29175   2
 -10   0  -1 0.06217 0.40548   1
 -11   0  -1 31.1060 1.78237   2
 -11   0  -1 26.9721 2.12824   1
 -11   0  -1 37.1691 2.11566   3
 -12   0  -1 0.94873 0.72851   1
 -12   0  -1 -0.0608 0.42171   2
 -13   0  -1 23.9955 2.56392   1
 -13   0  -1 18.2469 1.47777   2
 -14   0  -1 -0.0384 0.45273   2
 -14   0  -1 0.26254 0.72944   1
 -15   0  -1 -0.1050 0.46101   2
 -15   0  -1 0.41963 0.90647   1
 -15  -1   1 1.44521 1.07115   1
 -15   1   1 0.16627 0.73933   1
 -15   1   1 -0.7917 0.52985   2
 -14  -1   1 5.13431 1.34955   3
 -14  -1   1 5.82634 1.54733   1
 -14   1   1 6.96204 1.17885   2
 -14   1   1 8.01335 1.55640   1
 -13  -1   1 7.27324 0.64190   2
 -13  -1   1 8.38767 1.63567   1
 -13  -1   1 6.74116 1.37895   3
 -13   1   1 5.37204 1.03544   2
 -13   1   1 8.02880 1.44064   1
 -12  -1   1 19.9954 2.34798   1
 -12  -1   1 17.4873 1.98089   3
 -12  -1   1 17.3989 0.94667   2
 -12   1   1 15.3152 1.88071   1
 -12   1   1 18.9596 1.58550   2
 -11  -1   1 1.34013 0.69998   3
 -11  -1   1 0.99982 0.35977   2
 -11  -1   1 1.77087 0.85032   1
  11  -1  -1 0.45200 0.54390   4
 -11   1   1 2.17421 0.76946   1
 -11   1   1 0.11708 0.55212   2
 -10  -1   1 69.6743 3.23937   3
 -10  -1   1 69.6591 2.21910   2
 -10  -1   1 70.9828 3.55874   1
  10  -1  -1 65.9413 2.93221   4
 -10   1   1 69.4527 2.95234   2
 -10   1   1 64.8913 3.21103   1
 -10   1   1 70.7618 2.65657   3
  -9  -1   1 16.4741 0.82791   2
   9  -1  -1 16.7924 1.33027   4
  -9  -1   1 16.2404 1.67757   3
  -9  -1   1 15.2155 1.74033   1
  -9   1   1 17.4276 1.42108   1
  -9   1   1 18.5220 1.13873   3
  -9   1   1 16.8282 1.28505   2
  -8  -1   1 258.507 8.23850   1
  -8  -1   1 257.053 7.66420   3
   8  -1  -1 264.400 7.66059   4
  -8  -1   1 266.129 6.68402   2
  -8   1   1 257.521 6.90710   3
  -8   1   1 269.061 7.50055   2
  -8   1   1 254.769 7.90990   1
  -7  -1   1 80.5291 3.21313   3
  -7  -1   1 86.2714 3.49277   1
  -7  -1   1 86.2495 2.32907   2
   7  -1  -1 83.6184 3.13696   4
  -7  -1   1 85.9421 2.35265   2
  -7   1   1 78.3977 2.93906   2
  -7   1   1 81.4521 2.60699   3
  -7   1   1 82.5718 3.25220   1
   6  -1  -1 41.7520 1.89538   4
  -6  -1   1 42.9388 1.98965   3
  -6  -1   1 34.1450 1.94119   1
  -6  -1   1 41.9224 1.15314   2
  -6   1   1 39.4937 1.91038   1
  -6   1   1 37.8827 1.70166   2
  -6   1   1 40.1713 1.45770   3
   5  -1  -1 59.6420 2.33219   4
  -5  -1   1 56.9381 2.31738   3
  -5  -1   1 56.2898 2.43578   1
  -5   1   1 58.9360 2.09572   2
  -5   1   1 60.7429 2.34722   1
  -5   1   1 58.3919 1.81213   3
   4  -1  -1 65.6399 2.48706   4
  -4  -1   1 70.2681 2.51048   3
  -4   1   1 72.0166 2.51191   1
  -4   1   1 70.7989 2.24417   2
   3  -1  -1 1881.33 42.5901   2
   3  -1  -1 1710.39 42.9732   4
  -3   1   1 1739.28 43.8360   1
  -3   1   1 1733.78 42.4436   2
  -2  -1   1 2000.27 46.8964   4
  -2  -1   1 1912.81 48.0317   1
   2  -1  -1 1880.09 46.9396   4
  -2  -1   1 1953.19 45.1224   3
  -2   1   1 1944.22 47.9103   1
  -1  -1   1 426.076 10.2735   3
   1  -1  -1 427.372 10.9054   1
  -1  -1   1 424.946 10.5413   4
  -1  -1   1 412.600 10.8966   1
   1  -1  -1 423.278 10.7348   4
  -1   1   1 419.225 10.9026   1
   0  -1   1 2081.44 48.9890   3
   0  -1  -1 2121.13 48.8511   3
   0  -1  -1 2122.84 52.1730   1
   0  -1  -1 2145.14 50.8488   4
   0  -1   1 2092.37 50.8763   4
   0  -1   1 2100.50 51.9734   1
   1  -1   1 211.024 5.08543   3
   1  -1   1 206.282 5.50882   1
  -1  -1  -1 207.612 5.47058   3
  -1  -1  -1 208.408 5.86888   1
  -1  -1  -1 213.958 5.43928   4
  -1   1  -1 205.996 5.51828   1
  -2  -1  -1 542.983 13.1214   4
   2  -1   1 526.448 13.6051   4
  -2   1  -1 538.876 13.5465   1
  -3  -1  -1 102.385 3.20407   3
   3  -1   1 94.8426 3.19400   4
  -3  -1  -1 99.1017 3.38171   1
  -3  -1  -1 101.887 2.62699   4
  -3   1  -1 100.757 2.84365   2
  -3   1  -1 100.483 3.00556   1
  -3   1  -1 98.7975 2.38784   3
  -4  -1  -1 28.9767 0.83194   4
  -4  -1  -1 26.2536 1.47817   1
  -4  -1  -1 26.9862 1.41619   3
   4  -1   1 27.2901 1.41345   4
  -4   1  -1 29.2101 0.87435   3
  -4   1  -1 27.2977 1.19399   2
  -4   1  -1 27.7726 1.26855   1
  -5  -1  -1 8.89524 0.33985   2
   5  -1   1 8.23970 0.90170   4
  -5  -1  -1 9.29409 1.00031   3
  -5  -1  -1 8.66322 0.34118   2
  -5  -1  -1 6.77769 0.92420   1
  -5   1  -1 8.94506 0.70079   2
  -5   1  -1 8.82981 0.48288   3
  -5   1  -1 8.68295 0.73560   1
  -6  -1  -1 117.060 3.03898   2
   6  -1   1 115.844 3.88213   4
  -6  -1  -1 111.493 4.19050   1
  -6  -1  -1 114.119 3.91625   3
  -6   1  -1 109.525 3.61412   2
  -6   1  -1 116.240 3.16638   3
  -6   1  -1 115.054 3.82170   1
  -7  -1  -1 50.1435 1.59811   2
  -7  -1  -1 49.4322 2.55588   1
  -7  -1  -1 46.7809 2.31153   3
   7  -1   1 50.9171 2.27086   4
  -7   1  -1 47.5963 2.21231   1
  -7   1  -1 51.9136 1.78454   3
  -7   1  -1 51.0243 2.14110   2
  -8  -1  -1 60.6730 2.78987   3
   8  -1   1 61.0855 2.61554   4
  -8  -1  -1 64.3175 3.09969   1
  -8  -1  -1 58.5153 1.92768   2
  -8   1  -1 57.9686 2.50569   2
  -8   1  -1 59.4559 2.12707   3
  -8   1  -1 61.9128 2.71014   1
  -9  -1  -1 27.6296 1.18230   2
  -9  -1  -1 27.6702 1.86741   3
   9  -1   1 30.1684 1.75784   4
  -9  -1  -1 29.6566 2.13458   1
  -9   1  -1 27.8372 1.68515   2
  -9   1  -1 26.3753 1.76203   1
  -9   1  -1 27.6738 1.39665   3
 -10  -1  -1 1.22142 0.71715   1
 -10  -1  -1 0.21603 0.50363   3
 -10  -1  -1 0.22478 0.27186   2
  10  -1   1 0.78636 0.51616   4
 -10   1  -1 0.42519 0.51430   2
 -10   1  -1 1.27691 0.57638   1
  11  -1   1 8.63503 1.21121   4
 -11  -1  -1 8.39585 1.56091   1
 -11  -1  -1 8.07248 0.69403   2
 -11  -1  -1 8.10402 1.34713   3
 -11   1  -1 8.97653 1.23703   2
 -11   1  -1 9.63977 1.36438   1
 -12  -1  -1 8.70914 1.60603   1
 -12  -1  -1 8.69767 1.47713   3
 -12  -1  -1 8.68235 0.72765   2
 -12   1  -1 7.19154 1.15399   2
 -12   1  -1 8.38277 1.37425   1
 -13  -1  -1 0.17165 0.62329   3
 -13  -1  -1 0.25438 0.27703   2
 -13  -1  -1 0.28869 0.79651   1
 -13   1  -1 0.72500 0.77382   1
 -13   1  -1 -0.4129 0.45884   2
 -14  -1  -1 2.94210 1.04029   3
 -14  -1  -1 2.98228 1.17134   1
 -14   1  -1 3.67615 1.13142   1
 -14   1  -1 2.04625 0.78846   2
 -15  -1  -1 9.41697 1.95449   1
 -15   1  -1 12.1372 1.57874   2
 -15  -2   1 0.52357 0.99861   1
 -15  -2   1 2.24007 1.19901   3
 -15   2   1 -0.2936 0.71091   2
 -14  -2   1 -0.2226 0.74541   1
 -14  -2   1 0.76331 0.85723   3
 -14   2   1 1.47088 0.78687   2
 -13  -2   1 1.27668 1.00293   1
 -13  -2   1 1.39062 0.92424   3
 -13   2   1 0.44469 0.62347   2
 -13   2   1 1.37807 0.79602   1
  12  -2  -1 0.24753 0.57452   4
 -12  -2   1 0.42454 0.87411   1
 -12  -2   1 0.38190 0.73655   3
 -12   2   1 0.55592 0.65278   1
 -12   2   1 -0.1746 0.43650   2
 -11  -2   1 25.4518 2.56205   3
  11  -2  -1 28.3920 2.11500   4
 -11  -2   1 27.8483 2.43624   1
 -11   2   1 26.9848 1.89283   2
 -11   2   1 26.5119 2.01359   1
 -10  -2   1 13.7768 1.85593   3
 -10  -2   1 14.0049 2.01358   1
  10  -2  -1 14.7815 1.76702   4
 -10   2   1 13.5379 1.43621   2
 -10   2   1 13.5349 1.56342   1
   9  -2  -1 0.20813 0.75930   4
  -9  -2   1 1.18872 0.79383   3
  -9  -2   1 1.63622 0.98911   1
  -9   2   1 -0.1455 0.48415   2
  -9   2   1 0.46518 0.58632   1
  -8  -2   1 -0.2228 0.23213   1
   8  -2  -1 0.79335 0.57739   4
  -8  -2   1 -0.0468 0.42658   3
  -8   2   1 -0.0202 0.38891   1
  -8   2   1 0.89217 0.42559   2
  -7  -2   1 71.2172 3.17985   3
   7  -2  -1 67.3294 3.12226   4
  -7   2   1 68.9243 2.10012   3
  -7   2   1 72.2752 2.68885   2
  -7   2   1 68.3967 2.95447   1
  -6  -2   1 20.3219 1.61824   1
   6  -2  -1 22.5674 1.59974   4
  -6  -2   1 24.5450 1.64330   3
  -6   2   1 23.3460 0.94702   3
  -6   2   1 21.7500 1.42750   1
  -6   2   1 20.0649 1.17915   2
  -5  -2   1 191.409 6.42038   1
   5  -2  -1 197.355 6.28622   4
  -5   2   1 196.663 6.00375   1
  -5   2   1 199.497 5.45459   2
   4  -2  -1 16.7171 1.30386   4
  -4  -2   1 18.3787 1.29584   3
  -4  -2   1 18.0148 1.38190   1
  -4  -2   1 16.3907 0.85701   4
  -4   2   1 16.2903 1.12152   1
  -3  -2   1 57.6512 2.01005   4
  -3  -2   1 52.5321 2.42197   1
  -3  -2   1 53.1571 2.30667   3
  -3   2   1 54.1225 2.21241   1
   2  -2  -1 244.854 7.23518   4
  -2  -2   1 258.039 6.84976   4
  -2  -2   1 245.708 7.32192   1
  -2  -2   1 243.071 6.87453   3
  -2   2   1 252.122 7.15594   1
   0  -2  -1 -0.0420 0.22157   3
   0  -2  -1 -0.0699 0.16551   4
   0  -2  -1 -0.0671 0.18950   1
   0  -2   1 0.33811 0.28915   1
   0  -2   1 0.32865 0.23585   3
   0  -2   1 0.42431 0.23170   4
   0   2   1 0.28348 0.31503   1
  -1  -2  -1 0.05033 0.20037   3
  -1  -2  -1 0.85782 0.29791   4
   1  -2   1 0.03118 0.19110   1
   1  -2   1 0.88092 0.33855   4
  -1  -2  -1 0.23622 0.28278   1
   1  -2   1 -0.0717 0.18346   3
  -1   2  -1 0.36250 0.28216   1
  -2  -2  -1 32.4258 1.69988   3
  -2  -2  -1 32.7502 1.82314   1
   2  -2   1 33.9703 1.78749   4
   2  -2   1 36.9813 1.31982   3
  -2  -2  -1 33.6213 1.49950   4
  -2   2  -1 32.5165 1.50067   1
  -3  -2  -1 183.256 5.69818   3
  -3  -2  -1 184.399 6.08141   1
   3  -2   1 189.980 5.93845   4
  -3  -2  -1 200.981 5.30652   4
  -3   2  -1 188.086 5.50436   1
   4  -2   1 0.25206 0.36161   4
  -4  -2  -1 0.21097 0.34932   1
  -4  -2  -1 0.63611 0.24251   4
  -4  -2  -1 0.08395 0.22151   3
  -4   2  -1 0.84738 0.31720   1
  -5  -2  -1 12.7622 1.38943   3
  -5  -2  -1 11.8890 0.62451   4
   5  -2   1 10.9408 1.28384   4
  -5   2  -1 11.6713 0.91876   1
  -5   2  -1 10.2202 0.77355   2
  -6  -2  -1 5.98634 1.02125   3
  -6  -2  -1 4.46914 0.93704   1
   6  -2   1 8.57738 1.16843   4
  -6   2  -1 6.90655 0.87751   1
  -6   2  -1 6.56734 0.74979   2
   7  -2   1 22.7203 1.72277   4
  -7  -2  -1 25.2952 1.83402   3
  -7   2  -1 24.5021 1.52585   1
  -7   2  -1 24.9767 1.45767   2
  -8  -2  -1 36.8902 2.38475   3
   8  -2   1 36.6573 2.31604   4
  -8  -2  -1 34.9905 2.46415   1
  -8   2  -1 38.2762 1.98070   2
  -8   2  -1 37.3641 2.03961   1
   9  -2   1 432.027 12.5833   4
  -9  -2  -1 434.571 13.3946   1
  -9  -2  -1 437.466 12.5390   3
  -9   2  -1 434.983 11.9803   2
  -9   2  -1 436.120 12.3582   1
 -10  -2  -1 32.8488 2.64011   1
 -10  -2  -1 30.6418 2.33177   3
  10  -2   1 30.6280 2.17780   4
 -10   2  -1 33.9025 2.09805   1
 -10   2  -1 33.5539 2.03337   2
 -11  -2  -1 1.61188 1.04947   1
  11  -2   1 1.55186 0.75892   4
 -11  -2  -1 2.42536 0.90055   3
 -11   2  -1 1.28133 0.61139   1
 -11   2  -1 0.71088 0.53289   2
 -12  -2  -1 1.38864 1.01164   1
 -12  -2  -1 2.79125 1.01903   3
  12  -2   1 1.31264 0.72268   4
 -12   2  -1 0.38321 0.57737   2
 -13  -2  -1 5.40461 1.35057   3
 -13  -2  -1 5.48647 1.60434   1
 -13   2  -1 5.22955 1.12064   2
 -14  -2  -1 1.60115 1.20050   1
 -14  -2  -1 0.63707 0.89082   3
 -14   2  -1 0.03764 0.68363   2
 -14  -3   1 2.15963 1.34586   1
 -14  -3   1 1.57946 1.08566   3
 -14   3   1 1.60578 0.96583   2
 -13  -3   1 -0.4451 0.75878   3
  13  -3  -1 -0.1562 0.70852   4
 -13  -3   1 -0.9159 0.75885   1
 -12  -3   1 -0.3083 0.79915   3
  12  -3  -1 -0.3051 0.69547   4
 -12  -3   1 0.33908 0.87785   1
 -11  -3   1 2.28981 1.10076   3
 -11  -3   1 2.93508 1.12283   1
  11  -3  -1 1.45777 0.86479   4
  10  -3  -1 34.2149 2.62317   4
 -10  -3   1 35.9710 2.92400   1
 -10  -3   1 37.0363 2.84188   3
 -10   3   1 34.2715 2.33690   1
  -9  -3   1 11.0667 1.77741   3
  -9  -3   1 8.46010 1.66568   1
   9  -3  -1 9.48598 1.57098   4
  -9   3   1 12.2763 1.54037   1
  -8  -3   1 -0.7153 0.49210   3
  -8  -3   1 -0.8929 0.48644   1
   8  -3  -1 -0.7831 0.48782   4
  -8   3   1 0.76153 0.50773   1
   7  -3  -1 -0.1597 0.63893   4
  -7  -3   1 0.84676 0.72003   1
  -7  -3   1 0.14055 0.62338   3
  -7   3   1 -0.1683 0.41773   1
  -6  -3   1 35.0093 2.33350   3
   6  -3  -1 35.0089 2.37111   4
  -6  -3   1 35.5668 2.48885   1
  -6   3   1 37.4806 2.10371   1
  -5  -3   1 27.3462 2.04748   1
  -5  -3   1 22.5940 1.83881   3
  -5   3   1 24.1967 1.64023   1
  -4  -3   1 137.482 4.34385   4
  -4  -3   1 137.371 4.95542   3
  -4  -3   1 131.463 5.19088   1
  -4   3   1 135.081 4.73720   1
  -3  -3   1 -0.1012 0.31621   3
  -3  -3   1 0.40948 0.39744   4
  -3  -3   1 0.40938 0.49337   1
   3  -3  -1 1.19348 0.55895   4
  -3   3   1 1.19264 0.52104   1
  -2  -3   1 6.42213 1.05861   1
   2  -3  -1 6.07189 1.03559   4
  -2  -3   1 6.96469 0.93589   4
   2  -3  -1 6.56089 0.99963   1
  -2  -3   1 6.68869 1.01305   3
  -2   3   1 8.22435 1.08512   1
   1  -3  -1 67.1734 2.90473   1
  -1  -3   1 59.2846 2.80826   1
   1  -3  -1 56.3557 2.75725   4
  -1  -3   1 58.4208 2.66470   4
  -1  -3   1 61.9927 2.63832   3
   1  -3  -1 58.4742 2.47094   3
  -1   3   1 57.5630 2.76238   1
   0  -3   1 11.2406 1.23497   1
   0  -3  -1 12.9034 1.30861   3
   0  -3  -1 14.4781 1.46038   4
   0  -3   1 12.0801 1.34624   4
   0  -3   1 12.3790 1.21915   3
   0  -3  -1 11.0207 1.32252   1
   0   3   1 11.4270 1.41390   1
   0   3  -1 12.4375 1.39220   1
   1  -3   1 384.080 11.1746   4
   1  -3   1 393.765 11.0741   1
  -1  -3  -1 394.212 10.9477   4
  -1  -3  -1 395.099 11.4888   1
  -1  -3  -1 381.615 10.6474   3
   1  -3   1 405.703 10.2985   3
  -1   3  -1 394.930 11.1457   1
   2  -3   1 138.588 4.58534   1
  -2  -3  -1 131.042 4.71145   3
  -2  -3  -1 139.741 4.58979   4
  -2  -3  -1 132.921 5.03394   1
   2  -3   1 141.740 5.05826   4
  -2   3  -1 133.955 4.59969   1
  -3  -3  -1 10.9361 1.49161   1
  -3  -3  -1 10.3662 1.31122   3
  -3  -3  -1 9.16230 1.01201   4
   3  -3   1 10.1938 1.35908   4
  -3   3  -1 10.9143 1.12969   1
  -4  -3  -1 2.82597 0.85979   1
  -4  -3  -1 1.95667 0.51840   4
  -4  -3  -1 2.77547 0.77682   3
  -4   3  -1 2.42348 0.60105   1
   5  -3   1 33.2568 2.23989   4
  -5  -3  -1 34.6838 2.40168   1
  -5  -3  -1 30.9043 2.12936   3
  -5   3  -1 30.9608 1.78033   1
  -6  -3  -1 92.1769 4.09564   3
   6  -3   1 94.5138 4.25688   4
  -6  -3  -1 95.9123 4.49481   1
  -6   3  -1 93.4319 3.61272   1
   7  -3   1 378.483 11.6344   4
  -7  -3  -1 388.954 11.4165   3
  -7  -3  -1 383.443 12.1922   1
  -7   3  -1 373.650 10.9113   1
   8  -3   1 29.5592 2.39369   4
  -8  -3  -1 33.2258 2.51072   3
  -8  -3  -1 28.6259 2.51675   1
  -8   3  -1 33.3990 2.01555   1
   9  -3   1 7.20895 1.45547   4
  -9  -3  -1 8.17115 1.63811   1
  -9  -3  -1 6.09003 1.37295   3
 -10  -3  -1 0.71471 0.92798   3
  10  -3   1 0.93493 0.85040   4
 -10  -3  -1 1.32209 0.87526   1
 -11  -3  -1 8.54279 1.90690   1
  11  -3   1 11.6690 1.81569   4
 -11  -3  -1 9.99602 1.84792   3
 -12  -3  -1 7.21934 1.67637   3
  12  -3   1 6.54284 1.53601   4
 -12  -3  -1 12.5675 2.35381   1
 -13  -3  -1 3.19961 1.43424   1
  13  -3   1 4.68168 1.39623   4
 -13  -3  -1 6.21673 1.74778   3
 -12  -4   1 30.6533 3.56356   3
  12  -4  -1 31.2383 3.34025   4
 -12  -4   1 30.8042 3.75415   1
 -11  -4   1 4.96886 1.50725   3
  11  -4  -1 3.48450 1.30601   4
 -11  -4   1 6.40874 1.80990   1
 -10  -4   1 2.52374 1.11855   3
 -10  -4   1 4.71211 1.49829   1
  10  -4  -1 2.02596 1.06661   4
  -9  -4   1 0.74382 0.74906   3
   9  -4  -1 0.23742 0.73787   4
  -9  -4   1 -0.4107 0.55619   1
  -8  -4   1 -0.2331 0.88207   1
   8  -4  -1 -0.2182 0.56304   4
  -8  -4   1 -0.1933 0.59758   3
  -7  -4   1 8.07668 1.67945   1
  -7  -4   1 12.0585 1.84769   3
   7  -4  -1 9.07475 1.63635   4
  -7   4   1 9.40204 1.34054   1
   6  -4  -1 10.6938 1.78258   4
  -6  -4   1 10.5338 1.72203   3
  -6  -4   1 13.4736 2.06247   1
  -6   4   1 14.1230 1.68472   1
   5  -4  -1 15.8659 2.06849   4
  -5  -4   1 14.9772 2.02136   1
  -5  -4   1 14.1353 1.88201   3
  -5   4   1 11.6968 1.49092   1
  -4  -4   1 8.16996 1.47218   1
   4  -4  -1 7.07274 1.37607   4
  -4  -4   1 7.20199 1.31943   3
  -4  -4   1 9.26818 1.18426   4
  -4   4   1 7.02222 1.19744   1
  -3  -4   1 0.92296 0.62895   1
  -3  -4   1 0.75165 0.55106   4
   3  -4  -1 1.98094 0.79600   4
  -3  -4   1 2.42671 0.79577   3
  -3   4   1 1.62445 0.68405   1
  -2  -4   1 3.43911 0.92459   3
  -2  -4   1 0.40803 0.62079   1
  -2  -4   1 2.60297 0.77876   4
   2  -4  -1 1.87663 0.77730   4
   2  -4  -1 2.17369 0.74462   1
  -2   4   1 2.91655 0.81030   1
  -1  -4   1 17.1608 1.84999   4
  -1  -4   1 19.3426 1.89265   3
  -1  -4   1 18.3455 1.65016   1
   1  -4  -1 20.3446 2.08472   4
   1  -4  -1 17.0636 1.85194   1
   1  -4  -1 17.9437 1.51273   3
   1   4  -1 16.6795 1.93434   1
  -1   4   1 20.7016 1.77569   1
   0  -4   1 5.08543 1.11026   4
   0  -4   1 5.78943 1.08509   1
   0  -4  -1 4.96643 1.10931   1
   0  -4   1 4.74221 0.96178   3
   0  -4  -1 5.86242 1.14036   4
   0  -4  -1 5.32903 1.04179   3
   0   4  -1 4.26696 0.92819   1
   0   4   1 4.27078 1.04056   1
   1  -4   1 22.6467 1.66619   3
  -1  -4  -1 24.0138 1.87041   3
   1  -4   1 28.5353 2.16191   4
  -1  -4  -1 24.6853 2.02049   1
   1  -4   1 25.4843 1.87486   1
  -1  -4  -1 25.0391 1.93097   4
   1   4   1 26.9662 2.13733   1
  -1   4  -1 25.9483 1.88141   1
   2  -4   1 4.98433 1.00266   1
   2  -4   1 6.38447 1.28364   4
  -2  -4  -1 3.47365 1.04656   1
  -2  -4  -1 5.31137 1.05156   3
  -2  -4  -1 4.78100 1.01427   4
  -2   4  -1 6.67304 1.10772   1
   2   4   1 6.01241 1.30920   1
  -3  -4  -1 1.13713 0.85250   1
  -3  -4  -1 1.93695 0.71470   4
   3  -4   1 1.95005 0.77491   4
  -3  -4  -1 0.97816 0.69948   3
  -3   4  -1 2.44106 0.71861   1
   4  -4   1 19.3217 2.20398   4
  -4  -4  -1 21.3819 2.35499   1
  -4  -4  -1 16.9605 1.41990   4
  -4  -4  -1 20.0145 2.17610   3
  -4   4  -1 17.4284 1.49450   1
  -5  -4  -1 31.2080 2.40452   3
  -5  -4  -1 29.6683 2.53972   1
   5  -4   1 31.5911 2.49601   4
  -5   4  -1 24.4369 1.83022   1
   6  -4   1 10.2740 1.73414   4
  -6  -4  -1 9.24200 1.79490   1
  -6  -4  -1 11.3842 1.76560   3
  -7  -4  -1 0.32127 0.68456   3
  -7  -4  -1 -0.0605 0.72573   1
   7  -4   1 -0.2833 0.66573   4
  -8  -4  -1 1.09237 1.02906   1
   8  -4   1 1.99052 0.99535   4
  -8  -4  -1 1.71971 0.92847   3
  -9  -4  -1 0.01671 0.73319   3
  -9  -4  -1 0.59830 0.96118   1
   9  -4   1 0.21200 0.75916   4
 -10  -4  -1 0.67560 1.04756   1
 -10  -4  -1 1.01739 0.93848   3
  10  -4   1 1.43234 1.10431   4
 -11  -4  -1 -0.4412 1.04420   1
  11  -4   1 0.15677 0.92864   4
 -11  -4  -1 -0.1067 0.82979   3
  12  -4   1 7.33953 1.87752   4
 -12  -4  -1 5.36056 1.94591   1
 -12  -4  -1 3.85746 1.52359   3
   9  -5  -1 2.45824 1.20235   4
  -9  -5   1 0.81476 1.27635   1
  -9  -5   1 1.15718 0.92907   3
   8  -5  -1 -0.5071 0.67326   4
  -8  -5   1 0.28263 1.02440   3
  -8  -5   1 0.48431 1.13042   1
   7  -5  -1 1.62552 1.08884   4
  -7  -5   1 1.33278 1.06019   3
  -7  -5   1 2.16473 1.20865   1
   6  -5  -1 2.07775 1.17174   4
  -6  -5   1 1.78050 1.07711   3
  -6  -5   1 0.56380 0.86189   1
  -5  -5   1 15.3002 2.30980   1
   5  -5  -1 14.4472 2.23015   4
  -5  -5   1 11.0403 1.89716   3
  -4  -5   1 12.2704 2.12652   1
  -4  -5   1 16.8950 2.18879   3
   4  -5  -1 17.0922 2.36348   4
  -4   5   1 15.3479 1.92674   1
   3  -5  -1 0.79257 0.89408   4
  -3  -5   1 -0.2255 0.63797   1
  -3  -5   1 0.06020 0.65394   3
  -3   5   1 1.29358 0.75683   1
   3   5  -1 0.10947 0.69800   1
  -2  -5   1 0.29309 0.79858   3
  -2  -5   1 0.16040 0.66635   1
   2  -5  -1 -1.1013 0.53437   4
  -2  -5   1 -0.4666 0.61954   4
  -2   5   1 0.03698 0.62808   1
   2   5  -1 0.47854 0.71015   1
  -1  -5   1 5.41611 1.30126   4
   1  -5  -1 6.42826 1.41965   1
  -1  -5   1 6.51698 1.34376   3
  -1  -5   1 6.59830 1.37805   1
   1  -5  -1 5.70612 1.45384   4
   1   5  -1 7.33770 1.41438   1
  -1   5   1 4.77701 1.15327   1
   0  -5   1 4.46164 1.31856   4
   0  -5   1 2.94885 1.07002   1
   0  -5   1 5.19980 1.19776   3
   0  -5  -1 5.98002 1.30793   4
   0  -5  -1 4.38966 1.21720   1
   0  -5  -1 4.55752 1.09683   3
   0   5  -1 5.16385 1.22183   1
   0   5   1 5.09714 1.27806   1
  -1  -5  -1 45.3350 3.10633   1
  -1  -5  -1 48.7439 3.05572   4
  -1  -5  -1 42.0768 2.77870   3
   1  -5   1 47.3532 3.20889   4
   1  -5   1 46.1511 2.87554   1
   1   5   1 45.1850 3.14622   1
  -1   5  -1 44.4617 2.84909   1
  -2  -5  -1 6.57050 1.48960   1
   2  -5   1 5.56223 1.42816   4
  -2  -5  -1 6.35692 1.37994   3
  -2  -5  -1 6.32156 1.33402   4
   2   5   1 4.72006 1.42366   1
  -2   5  -1 4.71754 1.08597   1
   3  -5   1 -0.2594 0.70116   4
  -3  -5  -1 0.26337 0.67363   1
  -3  -5  -1 0.33140 0.83041   3
   3   5   1 -0.4052 0.77465   1
  -4  -5  -1 4.72821 1.33101   3
  -4  -5  -1 3.10174 1.19906   1
   4  -5   1 6.76629 1.56537   4
   4   5   1 2.69022 1.24540   1
  -5  -5  -1 0.80986 1.07070   1
   5  -5   1 -0.5051 0.71769   4
  -5  -5  -1 0.05732 0.71296   3
  -6  -5  -1 0.07117 0.86441   1
  -6  -5  -1 0.07489 0.81142   3
   6  -5   1 0.12219 0.83266   4
  -7  -5  -1 1.72258 1.10982   1
  -7  -5  -1 0.72288 0.98568   3
   7  -5   1 1.03674 1.06636   4
  -8  -5  -1 0.03169 0.97624   3
  -8  -5  -1 0.33521 1.02023   1
   8  -5   1 -0.4932 0.75434   4
  -9  -5  -1 0.50553 1.06027   3
  -9  -5  -1 -0.1665 0.96736   1
   9  -5   1 -0.0928 0.94942   4
   4  -6  -1 -0.6509 0.95978   4
  -3  -6   1 9.34233 1.91496   3
   3  -6  -1 10.7689 2.13669   4
  -3  -6   1 9.28339 2.01630   1
   3   6  -1 10.3777 2.06120   1
  -2  -6   1 8.88804 1.91608   1
   2  -6  -1 7.37008 1.81879   4
   2   6  -1 4.91803 1.63493   1
  -1  -6   1 1.15495 0.95795   4
   1  -6  -1 1.09865 1.12674   4
   0  -6  -1 -0.8601 0.85121   1
   0  -6  -1 0.63471 1.04984   4
   0  -6   1 0.65993 0.93213   4
   0   6   1 0.31461 0.92607   1
  -1  -6  -1 4.70819 1.52385   1
   1  -6   1 6.54701 1.59982   4
   1   6   1 6.26708 1.64223   1
   2  -6   1 -0.1614 0.83175   4
  -2  -6  -1 1.98412 1.15403   3
  -2  -6  -1 -0.4759 1.09389   1
   2   6   1 1.74565 1.22174   1
  -3  -6  -1 14.8462 2.50126   1
  -3  -6  -1 25.0736 2.90839   3
   3  -6   1 20.1871 2.75332   4
   3   6   1 23.4364 3.08587   1
 -16   0   2 0.17860 0.88645   1
 -16   0   2 -0.1305 0.50838   2
 -15   0   2 -0.1588 0.72468   1
 -15   0   2 -0.1753 0.43194   2
 -14   0   2 1.22142 0.62452   2
 -14   0   2 1.36719 0.82310   1
 -13   0   2 -0.6087 0.50899   3
 -13   0   2 -0.6637 0.53446   1
 -13   0   2 -1.3698 0.41299   2
 -12   0   2 4.88520 1.01005   3
 -12   0   2 4.59633 0.84650   2
 -12   0   2 4.16986 1.09725   1
 -11   0   2 -0.1535 0.46017   1
 -11   0   2 0.06847 0.43327   3
 -11   0   2 -0.1890 0.32400   2
  10   0  -2 37.1729 1.69171   4
 -10   0   2 39.0477 2.36369   1
 -10   0   2 28.4963 1.65889   2
 -10   0   2 36.1290 1.98255   3
  -9   0   2 -0.0579 0.31589   1
  -9   0   2 -0.1614 0.16317   2
  -9   0   2 0.27730 0.30686   3
   9   0  -2 0.25785 0.23820   4
  -8   0   2 13.9862 1.24189   1
   8   0  -2 12.4920 0.83302   4
  -8   0   2 11.6238 0.98396   3
  -8   0   2 12.2614 0.92211   2
  -7   0   2 -0.1674 0.21807   3
  -7   0   2 -0.0555 0.23900   1
  -7   0   2 -0.0241 0.19277   2
   7   0  -2 -0.3067 0.16219   4
  -6   0   2 34.3513 1.53365   3
   6   0  -2 34.5702 1.38270   4
  -6   0   2 35.3769 1.79411   1
  -6   0   2 36.8859 1.50201   2
  -5   0   2 -0.2982 0.13819   1
  -5   0   2 0.00482 0.16425   3
   5   0  -2 0.84818 0.22121   4
  -5   0   2 -0.0714 0.10732   2
  -4   0   2 28.4398 1.19259   3
  -4   0   2 28.0488 1.13047   2
   4   0  -2 29.6871 1.07784   4
  -4   0   2 29.3506 1.36294   1
  -3   0   2 0.01269 0.15381   1
  -3   0   2 0.44988 0.14031   2
  -3   0   2 0.06564 0.12557   3
   3   0  -2 0.07414 0.08894   4
   2   0  -2 222.623 5.61200   4
  -2   0   2 224.254 5.54295   3
  -1   0   2 -4.9061 0.16058   2
   0   0  -2 168.159 4.37059   2
  -1   0  -2 -0.2081 0.06564   2
  -2   0  -2 1208.73 29.5829   2
  -2   0  -2 1256.55 30.4296   1
  -2   0  -2 1218.31 28.5263   3
  -3   0  -2 -2.6500 0.17202   2
  -3   0  -2 -2.6488 0.17557   1
  -3   0  -2 -2.4867 0.17992   3
  -4   0  -2 1453.49 36.2246   1
  -4   0  -2 1499.63 33.9496   3
  -4   0  -2 1400.70 35.1028   2
  -5   0  -2 -0.0992 0.18084   2
  -5   0  -2 0.31254 0.26313   1
  -5   0  -2 -0.3026 0.17853   3
  -6   0  -2 15.8600 0.97170   2
  -6   0  -2 15.2838 1.12517   1
  -6   0  -2 16.2876 1.04795   3
  -7   0  -2 -0.1728 0.20162   2
  -7   0  -2 0.18419 0.32611   3
  -7   0  -2 -0.1302 0.25130   1
  -8   0  -2 0.78355 0.41432   3
  -8   0  -2 0.58589 0.32966   2
  -8   0  -2 0.97086 0.43995   1
  -9   0  -2 -0.1759 0.33526   1
  -9   0  -2 0.46106 0.40821   3
  -9   0  -2 0.15526 0.25271   2
 -10   0  -2 0.48659 0.39519   2
 -10   0  -2 1.05622 0.51612   3
 -10   0  -2 0.53760 0.48084   1
 -11   0  -2 0.54393 0.51853   3
 -11   0  -2 -0.7292 0.49463   1
 -11   0  -2 0.42528 0.42660   2
 -12   0  -2 0.99282 0.69957   1
 -12   0  -2 0.08366 0.39926   2
 -13   0  -2 -0.1444 0.63281   1
 -13   0  -2 0.24715 0.44422   2
 -14   0  -2 0.19040 0.89482   1
 -14   0  -2 -0.6748 0.38862   2
 -15   0  -2 0.45108 0.54901   2
 -15   0  -2 0.56876 0.95690   1
 -16  -1   2 3.06514 1.45047   1
 -16   1   2 1.77038 1.07589   1
 -16   1   2 0.46822 0.71634   2
 -15  -1   2 0.33765 0.91440   1
 -15  -1   2 1.67176 1.03259   3
 -15   1   2 0.72753 0.69433   2
 -15   1   2 2.01445 1.08072   1
 -14  -1   2 0.40713 0.83891   1
 -14  -1   2 3.02868 1.10533   3
 -14   1   2 2.96353 1.00734   1
 -14   1   2 2.94161 0.93646   2
 -13  -1   2 5.36283 1.23960   3
 -13  -1   2 4.43604 0.50630   2
 -13  -1   2 3.16186 1.07045   1
 -13   1   2 4.03087 1.10966   1
 -13   1   2 3.37036 0.88642   2
 -12  -1   2 -0.8029 0.49565   1
 -12  -1   2 -0.0946 0.21362   2
 -12  -1   2 -0.5745 0.49413   3
 -12   1   2 -0.5494 0.53678   1
 -12   1   2 -0.0939 0.40028   2
 -11  -1   2 93.0136 2.87383   2
  11  -1  -2 100.114 3.83122   4
 -11  -1   2 97.2917 4.52780   1
 -11  -1   2 94.0014 4.07199   3
 -11   1   2 91.2527 4.15819   1
 -11   1   2 96.9214 3.81198   2
 -10  -1   2 3.51039 0.95846   1
 -10  -1   2 6.52467 1.20143   3
  10  -1  -2 6.03707 0.96533   4
 -10  -1   2 4.60920 0.49628   2
 -10   1   2 7.12374 1.19485   1
 -10   1   2 4.99473 0.85576   2
 -10   1   2 5.77034 0.82066   3
  -9  -1   2 41.4936 2.48018   1
  -9  -1   2 41.9590 1.45451   2
  -9  -1   2 39.2967 2.24593   3
   9  -1  -2 43.3840 2.16856   4
  -9   1   2 40.9493 2.32656   1
  -9   1   2 40.9902 2.05570   2
  -9   1   2 43.4134 1.87582   3
  -8  -1   2 8.13436 0.52805   2
   8  -1  -2 7.00158 0.95616   4
  -8  -1   2 6.96223 1.03015   3
  -8  -1   2 7.27944 1.15244   1
  -8  -1   2 7.97596 0.50480   2
  -8   1   2 8.27636 1.08557   1
  -8   1   2 6.31381 0.84519   2
  -8   1   2 8.69540 0.83572   3
   7  -1  -2 0.36770 0.35224   4
  -7  -1   2 0.04423 0.31140   3
  -7  -1   2 0.99117 0.45684   1
  -7  -1   2 0.40154 0.14874   2
  -7  -1   2 0.46776 0.15193   2
  -7   1   2 1.09315 0.44241   1
  -7   1   2 0.09497 0.27316   2
  -7   1   2 0.07659 0.22599   3
   6  -1  -2 106.562 3.50151   4
  -6  -1   2 96.8169 3.64883   1
  -6  -1   2 85.1957 2.44724   2
  -6  -1   2 101.018 3.47227   3
  -6   1   2 100.236 3.56911   1
  -6   1   2 107.989 3.28092   2
  -6   1   2 100.280 2.93612   3
  -5  -1   2 58.2613 2.30604   3
   5  -1  -2 54.4539 2.24007   4
  -5   1   2 57.2548 2.06051   2
  -5   1   2 55.3064 2.30999   1
  -5   1   2 58.7182 1.87421   3
   4  -1  -2 18.4457 1.09187   4
  -4  -1   2 17.3215 1.08891   3
  -4   1   2 19.4824 0.94068   2
  -4   1   2 19.8883 1.12780   1
   3  -1  -2 668.898 17.0941   4
  -3  -1   2 669.163 17.4647   1
  -3   1   2 695.703 16.6353   2
  -3   1   2 684.678 17.4194   1
   2  -1  -2 339.702 8.92183   4
  -2  -1   2 348.194 9.08988   1
  -2  -1   2 341.020 8.56477   3
  -2   1   2 331.899 9.02855   1
   1  -1  -2 1010.23 25.9572   1
   1  -1  -2 1045.93 25.3549   4
  -1  -1   2 1042.20 25.2151   4
  -1  -1   2 1033.61 25.8127   1
  -1  -1   2 1053.66 24.2999   3
  -1   1   2 1027.14 25.9783   1
   0  -1  -2 391.707 9.91833   4
   0  -1   2 383.501 9.97787   4
   0  -1  -2 394.110 10.3447   1
   0  -1   2 387.504 9.39702   3
   0  -1  -2 397.928 9.62605   3
   0  -1   2 391.973 9.99352   1
   0   1   2 402.751 10.4077   1
  -1  -1  -2 4.31075 0.52353   3
  -1  -1  -2 5.59805 0.41402   4
   1  -1   2 5.87865 0.31967   3
  -2  -1  -2 669.472 16.7798   3
  -2  -1  -2 688.956 17.9211   1
   2  -1   2 681.498 17.4125   4
  -2  -1  -2 724.670 16.9699   4
  -2   1  -2 705.744 17.3258   1
  -3  -1  -2 13.1857 0.97802   1
  -3  -1  -2 13.6624 0.58859   4
  -3  -1  -2 13.8654 0.93843   3
   3  -1   2 12.7455 0.88509   4
  -3   1  -2 12.9686 0.70115   1
  -3   1  -2 13.9813 0.70782   2
  -4  -1  -2 12.1780 1.00584   1
   4  -1   2 11.4019 0.90444   4
  -4  -1  -2 12.6052 0.96915   3
  -4  -1  -2 12.1852 0.54339   4
  -4   1  -2 12.8771 0.45068   3
  -4   1  -2 13.3626 0.78926   2
  -4   1  -2 14.0466 0.81823   1
  -5  -1  -2 0.17352 0.09239   2
  -5  -1  -2 0.09645 0.10641   4
   5  -1   2 0.26145 0.29357   4
  -5  -1  -2 0.45521 0.34266   1
  -5  -1  -2 0.01624 0.26403   3
  -5   1  -2 -0.0154 0.15836   2
  -5   1  -2 0.09855 0.12959   3
  -5   1  -2 0.20828 0.23112   1
   6  -1   2 0.59855 0.35398   4
  -6  -1  -2 1.00532 0.16932   4
  -6  -1  -2 0.69727 0.18500   2
  -6  -1  -2 0.13754 0.32607   1
  -6  -1  -2 1.00883 0.45152   3
  -6   1  -2 0.73567 0.36032   1
  -6   1  -2 0.71339 0.23342   3
  -6   1  -2 0.46598 0.29189   2
   7  -1   2 53.5546 2.37632   4
  -7  -1  -2 52.2145 2.65152   1
  -7  -1  -2 55.8994 2.53958   3
  -7  -1  -2 54.1246 1.75165   2
  -7   1  -2 53.6394 2.31643   1
  -7   1  -2 54.1271 2.26342   2
  -7   1  -2 54.9631 1.85896   3
  -8  -1  -2 46.1932 2.60291   1
  -8  -1  -2 45.5399 2.39995   3
   8  -1   2 51.9126 2.35707   4
  -8  -1  -2 48.4015 1.68438   2
  -8   1  -2 49.3107 2.31872   1
  -8   1  -2 49.5538 2.24724   2
  -8   1  -2 49.2727 1.84416   3
  -9  -1  -2 45.9054 2.50890   3
   9  -1   2 45.8037 2.29058   4
  -9  -1  -2 46.9191 1.68372   2
  -9  -1  -2 45.5933 2.70412   1
  -9   1  -2 48.1817 2.28478   2
  -9   1  -2 44.0434 2.31848   1
 -10  -1  -2 0.65860 0.30105   2
 -10  -1  -2 1.32376 0.60812   3
 -10  -1  -2 1.66866 0.85074   1
  10  -1   2 -0.5973 0.45193   4
 -10   1  -2 0.04476 0.42728   2
 -10   1  -2 -0.0622 0.47214   1
 -11  -1  -2 0.60633 0.60922   3
 -11  -1  -2 -0.0587 0.23211   2
 -11  -1  -2 0.56762 0.68566   1
 -11   1  -2 0.63550 0.48356   2
 -11   1  -2 0.27302 0.53692   1
 -12  -1  -2 -0.4076 0.46957   3
 -12  -1  -2 0.33030 0.73472   1
 -12  -1  -2 -0.1411 0.23695   2
 -12   1  -2 -0.2016 0.46768   1
 -12   1  -2 0.17185 0.51338   2
 -13  -1  -2 0.11225 0.26668   2
 -13  -1  -2 -0.6469 0.65654   1
 -13  -1  -2 1.45882 0.84365   3
 -13   1  -2 0.60281 0.68947   1
 -13   1  -2 0.28826 0.58979   2
 -14  -1  -2 0.92060 0.99599   1
 -14   1  -2 1.47223 0.92835   1
 -14   1  -2 1.45143 0.71768   2
 -15  -1  -2 0.09066 1.03381   1
 -15   1  -2 -0.4944 0.56799   2
 -15  -2   2 0.40906 0.98071   3
 -15  -2   2 -0.5072 1.01234   1
 -15   2   2 0.28424 0.72218   2
 -14  -2   2 4.36135 1.53556   1
 -14  -2   2 2.66256 1.11731   3
 -14   2   2 2.83653 0.93022   2
 -14   2   2 6.81534 1.44828   1
 -13  -2   2 0.68597 0.82023   3
 -13  -2   2 -0.7827 0.74785   1
 -13   2   2 -0.0444 0.52456   2
 -13   2   2 -0.5355 0.53581   1
 -12  -2   2 -0.8023 0.63621   3
 -12  -2   2 0.22966 0.76998   1
  12  -2  -2 0.99007 0.75133   4
 -12   2   2 0.50610 0.55727   1
 -12   2   2 0.54721 0.48630   2
 -11  -2   2 1.36058 0.74909   3
  11  -2  -2 1.23822 0.70239   4
 -11  -2   2 1.16496 0.81163   1
 -11   2   2 0.87208 0.55244   2
 -11   2   2 2.46798 0.81698   1
 -10  -2   2 16.3220 2.08500   1
  10  -2  -2 14.4399 1.69509   4
 -10  -2   2 12.5488 1.69509   3
 -10   2   2 16.4665 1.41692   2
 -10   2   2 12.7144 1.58499   1
  -9  -2   2 396.377 11.5427   3
  -9  -2   2 402.002 12.3034   1
   9  -2  -2 393.158 11.6229   4
  -9   2   2 402.055 11.0758   2
  -9   2   2 391.190 11.6447   1
   8  -2  -2 89.1184 3.70980   4
  -8  -2   2 81.2236 3.63028   3
  -8   2   2 84.7191 3.53427   1
  -8   2   2 81.4873 2.58810   3
  -8   2   2 81.2609 3.13787   2
  -7  -2   2 1.87798 0.63723   1
   7  -2  -2 3.57209 0.81077   4
  -7  -2   2 3.19709 0.79423   3
  -7   2   2 4.72304 0.71317   2
  -7   2   2 4.43963 0.52686   3
  -7   2   2 3.54714 0.76971   1
   6  -2  -2 36.3995 2.06913   4
  -6  -2   2 32.5436 2.06427   1
  -6  -2   2 36.6300 2.07224   3
  -6   2   2 35.8714 1.91325   1
  -6   2   2 33.1503 1.57360   2
   5  -2  -2 10.6509 1.22401   4
  -5  -2   2 7.28221 1.01080   3
  -5  -2   2 12.5736 1.37376   1
  -5   2   2 9.03406 1.02314   1
  -4  -2   2 291.965 8.16370   3
   4  -2  -2 290.011 8.46544   4
  -4  -2   2 289.071 8.61164   1
  -4  -2   2 293.080 7.58434   4
  -4   2   2 291.639 8.32819   1
  -3  -2   2 430.012 11.2811   3
  -3  -2   2 443.998 11.1307   4
  -3  -2   2 434.059 11.9394   1
  -3   2   2 423.662 11.7059   1
   2  -2  -2 37.3771 1.83775   4
  -2  -2   2 38.5365 1.75109   3
   2  -2  -2 33.5393 1.67804   1
  -2  -2   2 28.8048 1.64291   1
  -2  -2   2 39.4364 1.63788   4
  -2   2   2 39.8428 1.83022   1
   1  -2  -2 112.997 3.40978   3
   1  -2  -2 113.138 3.70801   4
   1  -2  -2 95.5834 3.65365   1
  -1  -2   2 114.030 3.67938   1
  -1   2   2 111.057 3.82640   1
   0  -2   2 6.71816 0.76380   1
   0  -2   2 6.91586 0.71181   3
   0  -2  -2 6.57430 0.86090   1
   0  -2   2 7.18321 0.86340   4
   0   2   2 7.36880 0.99116   1
  -1  -2  -2 22.3111 1.41914   1
  -1  -2  -2 16.2949 1.07686   4
   1  -2   2 23.3917 1.15967   1
   1  -2   2 21.4643 1.01612   3
  -1  -2  -2 22.6531 1.32823   3
   1  -2   2 21.7728 1.33673   4
  -1   2  -2 21.8884 1.15463   1
  -2  -2  -2 482.359 12.2353   4
  -2  -2  -2 465.922 12.2364   3
  -2  -2  -2 473.736 13.1246   1
   2  -2   2 492.232 11.4269   3
   2  -2   2 463.290 12.7098   4
  -2   2  -2 466.621 12.3460   1
   3  -2   2 229.612 7.05075   4
  -3  -2  -2 233.428 7.33248   1
  -3  -2  -2 227.123 6.81560   3
  -3  -2  -2 244.716 6.41001   4
  -3   2  -2 237.025 6.52166   1
  -4  -2  -2 0.11735 0.18382   4
  -4  -2  -2 -0.0898 0.19425   1
  -4  -2  -2 0.01830 0.19585   3
   4  -2   2 0.12877 0.32196   4
  -4   2  -2 0.57396 0.26003   1
  -5  -2  -2 1.14839 0.27076   4
  -5  -2  -2 0.48531 0.40081   1
  -5  -2  -2 0.11073 0.36981   3
   5  -2   2 1.25064 0.47451   4
  -5   2  -2 1.81756 0.43421   1
  -5   2  -2 0.98329 0.31124   2
  -6  -2  -2 22.9092 1.83555   1
   6  -2   2 24.2746 1.71881   4
  -6  -2  -2 27.3469 0.94039   4
  -6  -2  -2 24.6886 1.74519   3
  -6   2  -2 27.7680 1.47720   1
  -6   2  -2 26.2718 1.40749   2
  -7  -2  -2 68.8845 3.19427   3
   7  -2   2 61.1918 3.02433   4
  -7  -2  -2 62.2972 3.27638   1
  -7   2  -2 63.9101 2.67375   1
  -7   2  -2 68.2662 2.65397   2
  -8  -2  -2 95.6118 4.15519   3
  -8  -2  -2 102.272 4.57146   1
   8  -2   2 103.496 4.21173   4
  -8   2  -2 101.650 3.71004   2
  -8   2  -2 100.809 3.75851   1
  -9  -2  -2 102.108 4.77588   1
  -9  -2  -2 106.499 4.48215   3
   9  -2   2 101.098 4.28695   4
  -9   2  -2 101.787 3.88886   2
  -9   2  -2 100.375 3.91856   1
  10  -2   2 5.83873 1.12853   4
 -10  -2  -2 3.17339 1.10423   1
 -10  -2  -2 5.15334 1.21597   3
 -10   2  -2 3.70134 0.83698   2
 -10   2  -2 5.27987 0.93794   1
 -11  -2  -2 0.72125 0.80581   3
  11  -2   2 1.43059 0.77873   4
 -11  -2  -2 1.39647 0.94275   1
 -11   2  -2 0.81627 0.52783   2
 -12  -2  -2 0.85495 0.96423   1
 -12  -2  -2 4.30117 1.25901   3
  12  -2   2 5.60410 1.19749   4
 -12   2  -2 3.01222 0.84433   2
 -13  -2  -2 -0.4410 0.76761   3
 -13  -2  -2 -0.7438 0.80143   1
 -13   2  -2 -0.9295 0.53480   2
 -14  -2  -2 1.48491 0.95406   3
 -14  -2  -2 0.72576 0.96804   1
 -14   2  -2 2.44841 0.92251   2
 -14  -3   2 1.33728 1.26553   1
 -14  -3   2 3.92575 1.39265   3
 -14   3   2 2.44557 0.93670   2
 -13  -3   2 0.74426 1.00488   3
 -13  -3   2 0.59088 1.04049   1
  13  -3  -2 1.48299 0.95329   4
 -12  -3   2 2.08211 1.15769   1
  12  -3  -2 2.79553 1.12877   4
 -12  -3   2 2.96620 1.26975   3
 -11  -3   2 -1.1825 0.62508   1
  11  -3  -2 -0.5609 0.65277   4
 -11  -3   2 -0.1889 0.68449   3
 -11   3   2 0.37376 0.62737   1
 -10  -3   2 0.88792 0.78437   3
  10  -3  -2 -0.5157 0.64592   4
 -10  -3   2 0.04555 0.71311   1
 -10   3   2 0.96361 0.68947   1
  -9  -3   2 32.3243 2.65788   1
   9  -3  -2 31.3183 2.49005   4
  -9  -3   2 30.2118 2.47197   3
  -9   3   2 31.3569 2.16666   1
  -8  -3   2 2.65686 0.92082   3
   8  -3  -2 2.39890 0.94914   4
  -8  -3   2 1.69676 0.81996   1
  -8   3   2 3.64115 0.90480   1
  -7  -3   2 0.13151 0.60945   3
   7  -3  -2 2.43926 0.96630   4
  -7  -3   2 0.72651 0.76270   1
  -7   3   2 1.84995 0.67902   1
  -6  -3   2 46.1092 2.80053   1
   6  -3  -2 42.1165 2.65528   4
  -6  -3   2 50.6606 2.77022   3
  -6   3   2 43.2733 2.37464   1
  -5  -3   2 20.5370 2.09279   1
  -5  -3   2 19.6253 1.65301   3
  -4  -3   2 65.1586 3.17722   1
  -4  -3   2 56.7394 2.90139   3
  -4  -3   2 62.5465 2.48495   4
  -4   3   2 63.4067 2.86091   1
  -3  -3   2 123.940 4.11426   4
  -3  -3   2 115.162 4.55422   1
   3  -3  -2 125.683 4.68957   4
  -3  -3   2 117.071 4.35392   3
  -3   3   2 118.638 4.39813   1
  -2  -3   2 140.678 4.85696   3
   2  -3  -2 143.920 5.21353   4
   2  -3  -2 150.727 5.12701   1
  -2  -3   2 150.714 4.88323   4
  -2  -3   2 146.617 5.18479   1
  -2   3   2 146.225 5.14893   1
   1  -3  -2 199.810 6.42192   1
  -1  -3   2 177.453 6.14323   1
   1  -3  -2 184.808 6.23887   4
  -1  -3   2 196.313 6.14316   4
  -1  -3   2 195.110 5.88095   3
   1  -3  -2 198.370 5.82399   3
  -1   3   2 201.697 6.48871   1
   0  -3   2 89.5584 3.61935   4
   0  -3  -2 93.7091 3.62310   4
   0  -3  -2 94.4511 3.49745   3
   0  -3  -2 86.5885 3.69145   1
   0  -3   2 92.1729 3.29388   3
   0  -3   2 90.6285 3.48234   1
   0   3  -2 92.0192 3.64279   1
   0   3   2 90.0056 3.82885   1
   1  -3   2 89.5635 3.13571   3
   1  -3   2 88.2359 3.69160   4
  -1  -3  -2 90.6790 3.53348   3
  -1  -3  -2 90.5350 3.51006   4
   1  -3   2 97.1529 3.49907   1
  -1  -3  -2 95.8713 3.89742   1
   1   3   2 88.4972 3.89934   1
  -1   3  -2 87.5067 3.42681   1
   2  -3   2 54.2910 2.78636   4
  -2  -3  -2 58.7168 2.93625   1
  -2  -3  -2 57.5368 2.52204   4
  -2  -3  -2 56.2241 2.70052   3
   2  -3   2 54.3322 2.34859   1
  -2   3  -2 58.7056 2.46329   1
  -3  -3  -2 47.4836 2.65313   1
   3  -3   2 37.9917 2.35452   4
  -3  -3  -2 42.0054 2.01265   4
  -3  -3  -2 45.0008 2.43716   3
  -3   3  -2 42.5387 1.97551   1
  -4  -3  -2 136.739 4.30025   4
  -4  -3  -2 131.325 5.28065   1
  -4  -3  -2 128.866 4.89699   3
  -4   3  -2 132.870 4.40154   1
  -5  -3  -2 51.4447 3.02984   1
  -5  -3  -2 49.7248 2.78355   3
   5  -3   2 48.3975 2.82073   4
  -5   3  -2 54.8256 2.35408   1
   6  -3   2 22.3047 1.91912   4
  -6  -3  -2 23.4414 1.97621   3
  -6  -3  -2 25.3682 2.20121   1
  -6   3  -2 24.3895 1.54962   1
   7  -3   2 224.375 7.86684   4
  -7  -3  -2 238.389 8.44887   1
  -7  -3  -2 226.253 7.78948   3
  -7   3  -2 228.185 7.06050   1
   8  -3   2 56.2856 3.26442   4
  -8  -3  -2 55.6427 3.36724   3
  -8  -3  -2 53.6950 3.48327   1
  -9  -3  -2 26.1548 2.74756   3
  -9  -3  -2 33.6456 2.79870   1
   9  -3   2 34.0311 2.51927   4
 -10  -3  -2 71.9613 4.41103   1
 -10  -3  -2 69.7736 3.99343   3
  10  -3   2 67.4172 3.79305   4
 -11  -3  -2 15.7515 2.25354   3
  11  -3   2 17.0575 2.22648   4
 -11  -3  -2 20.5522 2.87089   1
 -12  -3  -2 0.84463 1.04102   1
  12  -3   2 0.67332 0.96190   4
 -12  -3  -2 -0.4434 0.70985   3
 -13  -3  -2 -0.7609 0.87864   3
  13  -3   2 0.02266 0.87709   4
 -13  -3  -2 0.43881 1.19636   1
 -12  -4   2 1.79148 1.25662   3
 -12  -4   2 1.42001 1.27263   1
  12  -4  -2 0.72315 1.01007   4
  11  -4  -2 6.30696 1.57482   4
 -11  -4   2 2.68619 1.39894   3
 -11  -4   2 5.27089 1.72637   1
 -10  -4   2 0.85698 0.77192   3
  10  -4  -2 0.40526 0.90131   4
 -10  -4   2 0.44100 0.98917   1
  -9  -4   2 2.98725 1.17937   1
   9  -4  -2 4.68563 1.33559   4
  -9  -4   2 4.47629 1.36272   3
  -8  -4   2 6.51400 1.45404   3
   8  -4  -2 4.24740 1.27031   4
  -8  -4   2 4.44647 1.42411   1
  -8   4   2 3.35218 0.93742   1
  -7  -4   2 -0.0625 0.69984   1
   7  -4  -2 -0.7320 0.53794   4
  -7  -4   2 0.23024 0.60741   3
  -7   4   2 -0.3963 0.43199   1
  -6  -4   2 67.2390 3.91670   1
   6  -4  -2 66.7725 3.82331   4
  -6  -4   2 71.1880 3.75398   3
  -6   4   2 70.6636 3.45098   1
   5  -4  -2 7.76155 1.44384   4
  -5  -4   2 7.11445 1.35866   3
  -5  -4   2 6.12873 1.41387   1
  -5   4   2 7.98134 1.30001   1
  -4  -4   2 -0.2149 0.37141   4
  -4  -4   2 0.64604 0.64680   3
   4  -4  -2 -0.6607 0.51343   4
  -4  -4   2 0.82788 0.69193   1
  -4   4   2 0.74771 0.49608   1
   3  -4  -2 -0.5725 0.40756   4
  -3  -4   2 0.30111 0.52389   3
  -3  -4   2 0.15837 0.47293   1
  -3  -4   2 0.69537 0.51666   4
  -3   4   2 -0.0989 0.44327   1
  -2  -4   2 46.2149 2.61336   3
   2  -4  -2 49.5636 2.92903   4
  -2  -4   2 49.2547 2.62508   4
  -2  -4   2 46.0050 2.75975   1
   2  -4  -2 44.7641 2.64246   1
  -2   4   2 48.0775 2.74926   1
  -1  -4   2 89.9129 3.97254   4
   1  -4  -2 91.2735 4.11855   4
   1  -4  -2 91.0271 4.11460   1
  -1  -4   2 89.6720 3.96087   1
  -1  -4   2 96.3913 3.88332   3
  -1   4   2 95.5711 4.20714   1
   1   4  -2 91.0444 4.15336   1
   0  -4  -2 33.9717 2.13792   3
   0  -4   2 27.6794 2.14863   4
   0  -4   2 28.7407 2.01937   1
   0  -4   2 32.1236 1.99116   3
   0  -4  -2 29.7846 2.13536   4
   0  -4  -2 27.4493 2.15775   1
   0   4  -2 32.1151 2.10581   1
   0   4   2 35.4213 2.42057   1
  -1  -4  -2 16.9699 1.78905   4
   1  -4   2 16.9447 1.50647   1
  -1  -4  -2 14.2812 1.72913   3
   1  -4   2 14.9317 1.85388   4
   1  -4   2 15.7268 1.32100   3
  -1  -4  -2 17.5809 2.00194   1
   1   4   2 14.7542 1.93134   1
  -1   4  -2 16.3443 1.47722   1
  -2  -4  -2 15.6930 1.80715   3
   2  -4   2 10.8018 1.54730   4
  -2  -4  -2 11.2814 1.41184   4
  -2  -4  -2 13.0536 1.81274   1
   2   4   2 12.8498 1.83964   1
  -2   4  -2 14.1378 1.51921   1
   3  -4   2 0.03290 0.61085   4
  -3  -4  -2 0.52783 0.64208   3
  -3  -4  -2 0.13126 0.42331   4
  -3  -4  -2 -0.6509 0.54531   1
  -3   4  -2 -0.1133 0.30200   1
   4  -4   2 26.7572 2.67383   4
  -4  -4  -2 22.4776 1.66793   4
  -4  -4  -2 25.2783 2.50071   3
  -4  -4  -2 23.1573 2.54106   1
  -4   4  -2 20.5475 1.59997   1
  -5  -4  -2 34.6770 2.55136   3
   5  -4   2 32.8378 2.59608   4
  -5  -4  -2 31.8482 2.63887   1
  -6  -4  -2 8.84627 1.66878   1
   6  -4   2 6.37838 1.45787   4
  -6  -4  -2 7.03472 1.43294   3
  -7  -4  -2 32.6211 2.70265   3
   7  -4   2 38.4690 2.91085   4
  -7  -4  -2 41.4566 3.19890   1
   8  -4   2 -0.2706 0.63856   4
  -8  -4  -2 -0.5876 0.73877   1
  -8  -4  -2 1.18309 0.84865   3
   9  -4   2 0.56460 0.75232   4
  -9  -4  -2 1.04152 0.87631   3
  -9  -4  -2 1.67185 1.13523   1
  10  -4   2 -0.8992 0.73909   4
 -10  -4  -2 1.16777 1.09241   1
 -10  -4  -2 0.71671 0.92698   3
 -11  -4  -2 1.22206 1.31426   1
 -11  -4  -2 1.42543 1.11627   3
  11  -4   2 -0.4624 0.98216   4
   9  -5  -2 2.84292 1.39376   4
  -9  -5   2 3.32264 1.63698   1
  -9  -5   2 5.46886 1.66146   3
  -8  -5   2 0.65785 0.95505   3
  -8  -5   2 -0.7410 0.95893   1
   8  -5  -2 0.17999 0.99897   4
  -7  -5   2 1.73593 1.11134   1
   7  -5  -2 0.39391 0.92082   4
  -7  -5   2 0.57501 0.81173   3
  -6  -5   2 2.10119 1.16338   1
   6  -5  -2 0.13752 0.84954   4
  -6  -5   2 1.27434 0.95341   3
  -5  -5   2 8.00369 1.72672   1
   5  -5  -2 9.65696 1.83539   4
  -5  -5   2 7.32814 1.53380   3
  -5   5   2 6.77812 1.40208   1
   4  -5  -2 1.00368 0.92960   4
  -4  -5   2 0.82840 0.91569   1
  -4  -5   2 2.01082 0.93112   3
  -4   5   2 1.90378 0.87339   1
  -3  -5   2 -0.3189 0.62448   3
  -3  -5   2 1.35968 0.76830   4
  -3  -5   2 -0.5612 0.67140   1
   3  -5  -2 0.69216 0.81525   4
   3   5  -2 0.08119 0.58126   1
  -3   5   2 0.50278 0.72070   1
  -2  -5   2 5.48372 1.30095   1
   2  -5  -2 4.00594 1.22680   4
  -2  -5   2 4.90877 1.17760   4
  -2  -5   2 8.17699 1.56515   3
  -2   5   2 6.86880 1.37648   1
   2   5  -2 8.84706 1.58167   1
  -1  -5   2 1.83045 0.91257   1
   1  -5  -2 2.49441 1.03713   1
  -1  -5   2 2.59769 1.02884   4
  -1  -5   2 2.57485 0.96985   3
   1  -5  -2 1.75339 0.94136   4
   1   5  -2 1.73430 0.81401   1
  -1   5   2 1.81819 0.85925   1
   0  -5  -2 0.31554 0.77482   4
   0  -5   2 2.18249 1.04182   4
   0  -5  -2 1.35928 0.98882   1
   0  -5   2 0.21275 0.73496   1
   0   5  -2 2.82209 0.97785   1
   0   5   2 1.45305 0.89495   1
  -1  -5  -2 71.5864 3.66628   3
  -1  -5  -2 67.7640 3.64559   4
   1  -5   2 62.6794 3.74869   4
  -1  -5  -2 64.2975 3.83071   1
  -1   5  -2 65.7260 3.51530   1
   1   5   2 67.6397 3.98428   1
  -2  -5  -2 5.90567 1.39592   1
   2  -5   2 4.42974 1.35665   4
  -2  -5  -2 4.34740 1.16945   4
  -2  -5  -2 5.81730 1.38921   3
   2   5   2 2.33084 1.11734   1
  -3  -5  -2 0.93522 0.95905   1
  -3  -5  -2 0.81265 0.95615   3
   3  -5   2 -0.3777 0.83711   4
   3   5   2 0.63009 1.01546   1
  -4  -5  -2 3.43867 1.30934   1
  -4  -5  -2 5.99524 1.45329   3
   4  -5   2 6.02785 1.47143   4
   4   5   2 5.36061 1.62851   1
  -5  -5  -2 11.5418 2.18912   1
  -5  -5  -2 8.96079 1.72932   3
   5  -5   2 7.36043 1.65229   4
   6  -5   2 1.59404 1.00779   4
  -6  -5  -2 1.07910 1.00107   3
  -6  -5  -2 1.45171 1.13632   1
  -7  -5  -2 -0.5492 1.01467   3
   7  -5   2 0.38406 1.01160   4
  -7  -5  -2 1.58607 1.17600   1
  -8  -5  -2 0.11250 0.93229   3
   8  -5   2 -0.0857 0.93813   4
  -8  -5  -2 -0.6735 0.93248   1
  -9  -5  -2 0.20279 0.86952   3
   9  -5   2 -0.3306 0.88673   4
  -9  -5  -2 0.04513 1.20895   1
  -4  -6   2 1.55937 1.11683   1
   4  -6  -2 0.46412 1.17909   4
  -4  -6   2 0.31932 0.95091   3
   3  -6  -2 5.77936 1.73467   4
  -3  -6   2 8.54226 1.87880   1
   3   6  -2 7.00460 1.72300   1
   2  -6  -2 9.30914 1.93626   4
  -1  -6   2 0.01391 0.91810   4
   1  -6  -2 0.09390 0.87862   4
  -1   6   2 0.01956 0.85862   1
   0  -6  -2 -0.4972 0.80458   4
   0  -6   2 -0.0944 0.89924   4
   0  -6  -2 -0.2264 0.99715   1
   0   6   2 0.11326 0.81467   1
   1  -6   2 1.13616 1.12002   4
  -1  -6  -2 0.33865 1.12039   1
   1   6   2 1.60079 1.11745   1
   2  -6   2 2.61187 1.24990   4
  -2  -6  -2 0.76915 1.17298   1
   2   6   2 3.50520 1.41740   1
  -3  -6  -2 3.29333 1.54476   1
  -3  -6  -2 2.40739 1.21873   3
   3  -6   2 1.17111 1.26584   4
   3   6   2 2.12285 1.19903   1
 -16   0   3 1.09600 0.88632   1
 -16   0   3 -0.2407 0.48814   2
 -15   0   3 0.54226 0.56145   2
 -15   0   3 1.17792 0.85742   1
 -14   0   3 0.42385 0.71125   1
 -14   0   3 -0.5043 0.43233   2
 -13   0   3 18.4304 1.65719   2
 -13   0   3 19.7070 2.30656   1
 -13   0   3 19.2559 1.95255   3
 -12   0   3 -0.2823 0.51236   1
 -12   0   3 -0.6642 0.36135   2
 -12   0   3 0.52913 0.55222   3
 -11   0   3 147.619 5.03902   3
 -11   0   3 144.511 5.67644   1
 -11   0   3 148.311 4.81359   2
 -10   0   3 0.10431 0.43418   1
 -10   0   3 -0.1540 0.37124   3
  10   0  -3 -0.2978 0.24452   4
 -10   0   3 -0.3971 0.17125   2
  -9   0   3 11.7108 1.21928   3
   9   0  -3 13.0524 0.91064   4
  -9   0   3 12.4692 1.44693   1
   8   0  -3 0.14354 0.23731   4
  -8   0   3 0.01448 0.24083   3
  -8   0   3 -0.1664 0.25417   1
  -8   0   3 -0.0335 0.19987   2
   7   0  -3 34.8360 1.44857   4
  -7   0   3 32.3926 1.51465   2
  -7   0   3 36.1775 1.92537   1
  -7   0   3 35.1695 1.64149   3
  -6   0   3 -0.0090 0.24025   1
  -6   0   3 -0.0423 0.18976   3
   6   0  -3 0.90639 0.25991   4
  -6   0   3 -0.1199 0.13034   2
  -5   0   3 53.8452 2.00291   3
  -5   0   3 56.6286 2.27781   1
   5   0  -3 55.4587 1.84227   4
  -5   0   3 57.9126 1.95331   2
  -4   0   3 0.14303 0.18071   3
  -4   0   3 -0.0559 0.09589   2
  -4   0   3 -0.0053 0.15405   1
   4   0  -3 -0.0139 0.11919   4
   3   0  -3 99.9469 2.71945   4
  -3   0   3 96.2737 2.79839   3
  -3   0   3 94.0758 2.72979   2
   2   0  -3 0.06456 0.12868   4
  -2   0   3 0.03243 0.14699   1
  -2   0   3 -0.1536 0.08272   2
  -1   0   3 1268.05 30.9075   1
  -1   0   3 1227.10 30.0323   2
   1   0  -3 1256.17 30.0049   2
   0   0  -3 -1.9104 0.10197   2
  -1   0  -3 4137.55 99.7509   2
  -2   0  -3 -0.0447 0.10970   2
  -2   0  -3 -0.0063 0.11931   3
  -2   0  -3 -0.0936 0.12312   1
  -3   0  -3 15.3625 0.83913   1
  -3   0  -3 14.5258 0.73582   2
  -3   0  -3 13.9051 0.73831   3
  -4   0  -3 -0.0165 0.20028   3
  -4   0  -3 -0.1824 0.13631   2
  -4   0  -3 -0.2648 0.12260   1
  -5   0  -3 712.799 17.2147   3
  -5   0  -3 716.361 17.7288   2
  -5   0  -3 705.880 18.4213   1
  -6   0  -3 0.36653 0.33113   3
  -6   0  -3 0.18136 0.27457   2
  -6   0  -3 0.15612 0.33712   1
  -7   0  -3 187.803 6.00488   1
  -7   0  -3 192.718 5.50869   3
  -7   0  -3 186.846 5.47661   2
  -8   0  -3 0.06665 0.29195   3
  -8   0  -3 0.06768 0.38864   1
  -8   0  -3 -0.0516 0.24400   2
  -9   0  -3 27.8483 1.66204   3
  -9   0  -3 26.0677 1.52245   2
  -9   0  -3 27.6690 1.85936   1
 -10   0  -3 -0.1635 0.36491   3
 -10   0  -3 -0.1165 0.41458   1
 -10   0  -3 -0.1404 0.32162   2
 -11   0  -3 123.635 5.06729   1
 -11   0  -3 115.106 4.37689   3
 -11   0  -3 119.490 4.19164   2
 -12   0  -3 -0.0574 0.39784   2
 -12   0  -3 0.21197 0.71221   1
 -13   0  -3 20.6208 2.40033   1
 -13   0  -3 20.7406 1.58514   2
 -14   0  -3 -0.4379 0.79498   1
 -14   0  -3 0.95757 0.54957   2
 -15   0  -3 -0.4794 0.48879   2
 -15   0  -3 -0.6020 0.73956   1
 -16  -1   3 5.02779 1.62376   1
 -16   1   3 3.12062 1.04454   2
 -16   1   3 3.62306 1.33504   1
 -15  -1   3 6.60668 1.67948   1
 -15  -1   3 7.48440 1.62471   3
 -15   1   3 6.37237 1.46494   1
 -15   1   3 6.78061 1.23010   2
 -14  -1   3 5.50694 1.43396   1
 -14  -1   3 6.63116 1.38886   3
 -14   1   3 7.15559 1.44794   1
 -14   1   3 5.44980 1.10652   2
 -13  -1   3 0.74869 0.28639   2
 -13  -1   3 0.28259 0.69211   3
 -13  -1   3 -0.1191 0.67915   1
 -13   1   3 2.04037 0.76284   2
 -13   1   3 0.68340 0.74475   1
 -12  -1   3 34.5989 2.40934   3
 -12  -1   3 37.8532 2.74814   1
 -12  -1   3 33.7836 1.35248   2
 -12   1   3 33.4370 2.10599   2
 -12   1   3 34.7181 2.43539   1
  11  -1  -3 329.467 9.46297   4
 -11  -1   3 326.002 9.72894   3
 -11  -1   3 319.271 10.4631   1
 -11  -1   3 325.637 8.29377   2
 -11   1   3 320.673 9.40782   2
 -11   1   3 317.631 10.1505   1
 -11   1   3 318.946 8.87849   3
 -10  -1   3 17.3610 0.87096   2
  10  -1  -3 19.8976 1.49603   4
 -10  -1   3 18.1308 1.87037   3
 -10  -1   3 16.2021 1.83393   1
 -10   1   3 18.9575 1.28352   3
 -10   1   3 17.6592 1.39168   2
 -10   1   3 20.4857 1.68581   1
  -9  -1   3 64.2371 3.00073   3
  -9  -1   3 68.1333 2.12468   2
   9  -1  -3 72.0102 2.97356   4
  -9  -1   3 76.3435 3.47692   1
  -9   1   3 70.7044 2.86893   2
  -9   1   3 73.6327 3.27729   1
  -9   1   3 70.0500 2.59385   3
  -8  -1   3 93.6058 3.87820   1
  -8  -1   3 94.3996 3.60210   3
   8  -1  -3 95.3872 3.51373   4
  -8  -1   3 93.4958 2.62306   2
  -8  -1   3 94.2427 2.63794   2
  -8   1   3 96.7551 3.11628   3
  -8   1   3 93.0437 3.77341   1
  -8   1   3 91.7153 3.36099   2
  -7  -1   3 58.5251 1.61877   2
   7  -1  -3 57.6333 2.42089   4
  -7  -1   3 57.1213 1.60367   2
  -7  -1   3 46.9542 2.48863   1
  -7  -1   3 60.8146 2.56690   3
  -7   1   3 52.2296 2.22452   2
  -7   1   3 57.2110 2.60704   1
  -7   1   3 57.1335 2.07744   3
  -6  -1   3 15.5313 1.14669   3
   6  -1  -3 16.0974 1.11738   4
  -6   1   3 17.3463 1.04146   2
  -6   1   3 17.4242 1.23042   1
   6   1  -3 16.0049 0.53258   4
  -6   1   3 16.5543 0.92611   3
  -5  -1   3 112.668 3.65639   3
   5  -1  -3 108.263 3.63921   4
  -5  -1   3 113.083 3.85054   1
   5   1  -3 116.375 2.88569   4
  -5   1   3 105.040 3.74317   1
  -5   1   3 108.609 3.39268   2
  -4  -1   3 256.341 7.40639   3
   4  -1  -3 294.104 7.75598   4
  -4   1   3 288.750 7.37123   2
  -4   1   3 287.597 7.92062   1
   3  -1  -3 162.424 4.66475   4
  -3  -1   3 155.056 4.69430   1
  -3   1   3 162.067 4.28675   2
  -3   1   3 160.801 4.77737   1
  -2  -1   3 4563.75 111.534   1
   2  -1  -3 4309.27 110.459   4
  -2  -1   3 4592.30 106.035   3
  -2   1   3 4611.72 112.885   1
   1  -1  -3 299.758 7.96930   4
  -1  -1   3 309.867 7.97131   1
   1  -1  -3 308.764 8.25753   1
  -1  -1   3 308.035 7.59500   3
  -1   1   3 303.959 8.26220   1
   0  -1  -3 142.760 3.89645   4
   0  -1   3 134.458 3.92858   4
   0  -1   3 137.247 3.57933   3
  -2  -1  -3 0.57072 0.33713   1
  -2  -1  -3 0.81806 0.22315   4
  -2  -1  -3 0.20058 0.24172   3
   2  -1   3 0.32241 0.26213   4
   2  -1   3 0.55661 0.08728   3
  -3  -1  -3 3.14798 0.53668   3
   3  -1   3 3.32691 0.54017   4
  -3  -1  -3 2.82365 0.57266   1
  -3  -1  -3 3.59907 0.37711   4
  -3   1  -3 3.25908 0.36873   1
  -3   1  -3 2.50959 0.35522   2
  -4  -1  -3 89.4304 3.45504   1
   4  -1   3 93.2619 3.29455   4
  -4  -1  -3 99.6286 2.50785   2
  -4  -1  -3 95.0030 3.30352   3
  -4  -1  -3 100.476 2.73110   4
  -4   1  -3 99.4800 2.97953   1
  -4   1  -3 97.8402 3.01530   2
  -5  -1  -3 0.58227 0.39192   3
   5  -1   3 0.38429 0.31544   4
  -5  -1  -3 0.58188 0.16765   2
  -5  -1  -3 -0.0397 0.26943   1
  -5   1  -3 0.48676 0.25549   1
  -5   1  -3 0.60481 0.25209   2
  -5   1  -3 0.33181 0.15292   3
  -6  -1  -3 145.158 4.67946   3
  -6  -1  -3 141.854 3.80920   2
   6  -1   3 147.270 4.64936   4
  -6  -1  -3 133.077 4.91006   1
  -6   1  -3 137.260 4.39692   1
  -6   1  -3 142.163 4.38754   2
  -6   1  -3 146.618 3.76061   3
  -7  -1  -3 5.57757 0.89953   3
   7  -1   3 7.36535 0.97144   4
  -7  -1  -3 5.90479 0.49733   2
  -7  -1  -3 4.30692 0.87649   1
  -7   1  -3 4.74234 0.70464   2
  -7   1  -3 6.38493 0.60286   3
  -7   1  -3 6.62034 0.83192   1
  -8  -1  -3 6.55871 0.56827   2
  -8  -1  -3 4.33311 0.87840   3
  -8  -1  -3 5.98815 1.09208   1
   8  -1   3 6.76993 0.97557   4
  -8   1  -3 6.43228 0.69821   3
  -8   1  -3 4.39816 0.73335   2
  -8   1  -3 6.48275 0.92730   1
  -9  -1  -3 2.48820 0.43300   2
  -9  -1  -3 1.79203 0.72488   1
  -9  -1  -3 2.52802 0.76520   3
  -9   1  -3 2.51566 0.67494   1
  -9   1  -3 1.61059 0.58044   2
 -10  -1  -3 17.7281 2.07237   1
 -10  -1  -3 19.7339 1.06553   2
 -10  -1  -3 20.3183 1.99046   3
 -10   1  -3 20.3459 1.61604   1
 -10   1  -3 20.0936 1.55900   2
 -11  -1  -3 0.01202 0.52234   3
 -11  -1  -3 -0.4769 0.52924   1
 -11  -1  -3 -0.2089 0.22074   2
 -11   1  -3 -0.3690 0.39553   1
 -11   1  -3 0.27951 0.44694   2
 -12  -1  -3 -0.4320 0.64051   1
 -12  -1  -3 -0.1323 0.24125   2
 -12  -1  -3 -0.2869 0.56532   3
 -12   1  -3 -0.3445 0.46365   2
 -12   1  -3 0.70991 0.57706   1
 -13  -1  -3 8.17599 1.48261   3
 -13  -1  -3 5.98460 0.64309   2
 -13  -1  -3 4.32959 1.37093   1
 -13   1  -3 3.52852 1.12351   1
 -13   1  -3 8.83707 1.28509   2
 -14  -1  -3 2.36019 1.23088   1
 -14   1  -3 1.64028 0.77361   2
 -15  -1  -3 4.21653 1.46757   1
 -15   1  -3 4.13973 1.02569   2
 -15  -2   3 -0.3226 0.80800   3
 -15  -2   3 -0.4974 0.77570   1
 -15   2   3 -0.0551 0.64058   2
 -15   2   3 0.52306 0.84211   1
 -14  -2   3 1.32674 1.01330   1
 -14  -2   3 -0.1998 0.85802   3
 -14   2   3 -0.5336 0.49812   2
 -14   2   3 1.11742 0.76759   1
 -13  -2   3 2.20287 1.09214   3
 -13  -2   3 1.04465 0.92569   1
 -13   2   3 1.24651 0.78958   1
 -13   2   3 0.54402 0.57088   2
 -12  -2   3 0.04786 0.55063   3
  12  -2  -3 0.61597 0.69893   4
 -12  -2   3 0.38581 0.81002   1
 -12   2   3 0.32612 0.61115   1
 -12   2   3 1.12767 0.61708   2
 -11  -2   3 32.8074 2.46590   3
  11  -2  -3 38.6633 2.49060   4
 -11  -2   3 35.3679 2.77524   1
 -11   2   3 39.4118 2.48450   1
 -11   2   3 36.7925 2.21684   2
  10  -2  -3 4.08257 0.97136   4
 -10  -2   3 3.31746 1.05858   3
 -10  -2   3 3.94126 1.11290   1
 -10   2   3 3.45225 0.79129   2
 -10   2   3 4.33000 1.01255   1
   9  -2  -3 518.010 14.7652   4
  -9  -2   3 540.542 15.6636   1
  -9  -2   3 520.656 14.5587   3
  -9   2   3 540.106 14.2356   2
  -9   2   3 525.350 14.9859   1
  -8  -2   3 76.9261 3.46116   3
   8  -2  -3 77.1385 3.44019   4
  -8   2   3 75.3228 2.52109   3
  -8   2   3 72.9662 3.29019   1
  -8   2   3 72.3324 2.90162   2
  -7  -2   3 -0.2437 0.33497   1
  -7  -2   3 0.30256 0.37547   3
   7  -2  -3 -0.1811 0.35250   4
  -7   2   3 0.36669 0.37462   1
  -7   2   3 0.14737 0.24387   2
   6  -2  -3 32.4612 1.91694   4
  -6  -2   3 30.1490 1.92190   1
  -6   2   3 29.0425 1.77138   1
  -6   2   3 28.5786 1.45080   2
  -5  -2   3 89.7044 3.47660   3
  -5  -2   3 91.6168 3.64680   1
   5  -2  -3 92.9706 3.60840   4
  -5   2   3 87.5004 3.41833   1
  -5   2   3 93.9428 2.92597   2
   4  -2  -3 60.4747 2.63357   4
  -4  -2   3 55.9950 2.56137   1
  -4  -2   3 58.0166 2.51021   3
  -4   2   3 55.5614 2.44674   1
  -3  -2   3 1357.70 34.7568   1
  -3  -2   3 1405.43 33.4929   4
  -3  -2   3 1363.93 32.7307   3
  -3   2   3 1349.14 34.6711   1
  -2  -2   3 379.014 9.90532   3
   2  -2  -3 380.691 10.5112   1
  -2  -2   3 375.245 10.0403   4
   2  -2  -3 386.088 10.4544   4
  -2   2   3 383.855 10.5824   1
   1  -2  -3 40.1765 1.93186   1
  -1  -2   3 38.6827 1.72045   1
   1  -2  -3 36.8225 1.79547   4
  -1   2   3 35.8561 1.87486   1
   0  -2  -3 110.605 4.02973   4
   0  -2   3 126.748 4.20075   4
   0  -2   3 137.383 3.82992   3
   0  -2  -3 131.817 4.07066   3
   0  -2  -3 130.647 4.44195   1
   0  -2   3 140.408 4.08038   1
   0   2   3 140.313 4.63532   1
   1  -2   3 4.11328 0.52846   1
  -1  -2  -3 3.22097 0.68122   1
   1  -2   3 3.53402 0.66916   4
   1  -2   3 4.39151 0.50894   3
  -1  -2  -3 3.30176 0.60422   3
  -1   2  -3 3.82675 0.55018   1
  -2  -2  -3 629.074 17.2717   1
  -2  -2  -3 668.112 16.2465   4
   2  -2   3 596.702 16.6685   4
  -2  -2  -3 624.800 16.1381   3
   2  -2   3 677.575 15.2105   3
  -2   2  -3 646.498 16.3238   1
   3  -2   3 167.365 5.43072   4
  -3  -2  -3 167.600 4.77254   4
  -3   2  -3 165.287 4.74238   1
  -4  -2  -3 0.67757 0.39474   3
  -4  -2  -3 0.71135 0.25500   4
   4  -2   3 0.68284 0.42076   4
  -4  -2  -3 0.56856 0.41156   1
  -4   2  -3 0.94750 0.31535   1
  -4   2  -3 0.83669 0.27495   2
  -5  -2  -3 24.2216 1.83235   1
   5  -2   3 26.6151 1.74229   4
  -5  -2  -3 23.1568 1.67886   3
  -5  -2  -3 27.8880 1.14608   4
  -5   2  -3 25.6699 1.29971   1
  -5   2  -3 25.1566 1.28528   2
   6  -2   3 0.04200 0.32241   4
  -6  -2  -3 0.25789 0.17647   4
  -6  -2  -3 0.60449 0.45201   3
  -6  -2  -3 0.01038 0.40029   1
  -6   2  -3 -0.0755 0.23882   1
  -6   2  -3 0.00545 0.26678   2
   7  -2   3 0.44510 0.44889   4
  -7  -2  -3 0.20190 0.48110   1
  -7  -2  -3 1.30636 0.65280   3
  -7   2  -3 0.53281 0.37805   2
  -7   2  -3 0.91567 0.41118   1
   8  -2   3 -0.8998 0.36089   4
  -8  -2  -3 0.42561 0.59502   3
  -8  -2  -3 0.53546 0.67584   1
  -8   2  -3 0.95486 0.44813   1
  -8   2  -3 -0.4215 0.39059   2
  -9  -2  -3 11.0914 1.70556   3
  -9  -2  -3 10.0789 1.74650   1
   9  -2   3 14.3749 1.68167   4
  -9   2  -3 14.5148 1.27840   1
  -9   2  -3 16.4963 1.57979   2
 -10  -2  -3 15.3856 1.99584   3
  10  -2   3 15.0752 1.79264   4
 -10  -2  -3 17.6457 2.28512   1
 -10   2  -3 13.3761 1.48919   2
 -11  -2  -3 -0.4382 0.52509   3
 -11  -2  -3 -0.7330 0.67670   1
  11  -2   3 0.00212 0.53409   4
 -11   2  -3 0.15696 0.43608   2
 -12  -2  -3 1.13372 1.02081   1
 -12  -2  -3 0.76642 0.78051   3
 -12   2  -3 0.47810 0.58464   2
 -13  -2  -3 -0.2610 0.75436   1
 -13  -2  -3 1.37028 1.10354   3
 -13   2  -3 0.94282 0.69931   2
 -14  -2  -3 0.38247 0.93421   3
 -14  -2  -3 0.02115 0.80240   1
 -14   2  -3 -0.4383 0.59606   2
 -14  -3   3 0.59865 1.22926   1
 -14  -3   3 0.35415 0.80707   3
 -14   3   3 0.09456 0.69373   2
 -13  -3   3 -1.1646 0.86662   3
  13  -3  -3 0.05047 0.86799   4
 -13  -3   3 0.04147 0.98139   1
 -13   3   3 0.39244 0.69075   2
 -12  -3   3 0.06762 0.80040   3
 -12  -3   3 -0.3590 0.74646   1
  12  -3  -3 -0.6033 0.61661   4
 -12   3   3 0.70867 0.71573   1
 -11  -3   3 1.64164 1.06875   1
  11  -3  -3 1.33389 0.89106   4
 -11  -3   3 0.72108 0.81868   3
 -11   3   3 1.72854 0.87277   1
 -10  -3   3 0.68067 0.89479   1
  10  -3  -3 -0.0193 0.64803   4
 -10  -3   3 0.50351 0.62797   3
 -10   3   3 1.36569 0.76908   1
  -9  -3   3 5.34507 1.21803   3
  -9  -3   3 5.00110 1.35473   1
   9  -3  -3 3.95493 1.08902   4
  -9   3   3 5.66364 1.11020   1
  -8  -3   3 19.0491 2.25364   1
  -8  -3   3 19.8828 2.16714   3
   8  -3  -3 19.1277 2.11071   4
  -8   3   3 18.5728 1.65151   1
  -7  -3   3 38.4804 2.61582   1
  -7  -3   3 35.6407 2.42309   3
   7  -3  -3 34.3907 2.46772   4
  -7   3   3 37.6249 2.29391   1
  -6  -3   3 9.67141 1.50106   1
  -6  -3   3 6.15126 1.11165   3
   6  -3  -3 8.06236 1.33435   4
  -6   3   3 6.79875 1.10933   1
  -5  -3   3 24.4510 1.84590   3
  -5  -3   3 21.9253 1.80579   1
  -5   3   3 24.9237 1.71417   1
  -4  -3   3 0.16856 0.38084   3
   4  -3  -3 0.02659 0.28996   4
  -4  -3   3 1.46476 0.47881   4
  -4  -3   3 0.98746 0.53343   1
  -4   3   3 0.67373 0.47303   1
  -3  -3   3 153.288 5.54062   1
  -3  -3   3 157.636 5.27307   3
   3  -3  -3 159.476 5.61167   4
  -3  -3   3 159.213 5.04568   4
  -3   3   3 157.677 5.46252   1
  -2  -3   3 60.9231 2.72055   3
  -2  -3   3 66.3958 2.94005   1
   2  -3  -3 64.9790 3.01242   4
  -2  -3   3 63.9882 2.70664   4
   2  -3  -3 60.6321 2.89412   1
  -2   3   3 59.4572 2.90726   1
  -1  -3   3 38.2173 2.01535   1
   1  -3  -3 37.4859 2.20609   1
  -1  -3   3 35.6807 1.89875   3
   1  -3  -3 36.0894 2.11383   4
  -1  -3   3 35.7675 2.02913   4
  -1   3   3 38.8167 2.23255   1
   0  -3  -3 43.5269 2.29585   4
   0  -3  -3 48.2180 2.30063   3
   0  -3   3 44.2994 2.03393   3
   0  -3   3 45.6418 2.17292   1
   0  -3  -3 44.7010 2.45262   1
   0  -3   3 48.6266 2.43705   4
   0   3   3 43.5161 2.49908   1
   0   3  -3 44.9909 2.26634   1
   1  -3   3 8.31594 0.90384   3
  -1  -3  -3 7.91900 1.19170   1
  -1  -3  -3 11.2303 1.33124   3
  -1  -3  -3 9.40549 1.18283   4
   1  -3   3 9.71762 1.05955   1
   1  -3   3 10.6161 1.31852   4
   1   3   3 10.3123 1.41325   1
  -1   3  -3 10.7374 1.13655   1
  -2  -3  -3 31.7300 2.17669   1
  -2  -3  -3 32.6261 2.00255   3
   2  -3   3 35.8291 2.19908   4
  -2  -3  -3 32.2147 1.83658   4
   2  -3   3 36.3790 1.55875   3
  -2   3  -3 35.3943 1.74437   1
  -3  -3  -3 52.4523 2.73051   3
  -3  -3  -3 53.5674 2.95931   1
  -3  -3  -3 57.5408 2.43208   4
  -3   3  -3 54.8563 2.27831   1
  -4  -3  -3 4.46689 1.02107   3
  -4  -3  -3 3.23534 0.61245   4
  -4  -3  -3 5.46401 1.13505   1
  -4   3  -3 4.42030 0.72788   1
   5  -3   3 7.21652 1.23926   4
  -5  -3  -3 7.55907 1.31096   3
  -5  -3  -3 6.53031 1.25335   1
  -5   3  -3 7.40846 0.91167   1
   6  -3   3 6.71175 1.25942   4
  -6  -3  -3 6.28847 1.25144   3
  -6  -3  -3 9.21287 1.59021   1
  -6   3  -3 5.39406 0.83259   1
   7  -3   3 26.3961 2.17972   4
  -7  -3  -3 23.3409 2.42923   3
  -7  -3  -3 27.9159 2.48616   1
  -8  -3  -3 17.6725 2.37225   1
  -8  -3  -3 20.3269 2.31370   3
   8  -3   3 20.4635 2.17778   4
   9  -3   3 1.09575 0.77539   4
  -9  -3  -3 1.04131 0.95783   3
  -9  -3  -3 0.00933 0.75955   1
 -10  -3  -3 40.2499 3.26704   1
  10  -3   3 41.4968 2.95265   4
 -10  -3  -3 38.8286 3.01508   3
 -11  -3  -3 3.26704 1.43529   1
  11  -3   3 1.53700 0.95994   4
 -11  -3  -3 2.70134 1.19737   3
 -12  -3  -3 1.85194 1.08152   3
 -12  -3  -3 0.97804 1.01324   1
  12  -3   3 0.84311 0.92776   4
 -13  -3  -3 -0.1667 0.93186   1
 -13  -3  -3 1.97295 1.25370   3
  13  -3   3 -1.3480 0.76818   4
 -12  -4   3 21.8574 2.90204   3
 -12  -4   3 22.7752 3.27301   1
  12  -4  -3 21.1429 2.73920   4
 -11  -4   3 -0.1115 0.88396   1
  11  -4  -3 0.77533 1.03026   4
 -11  -4   3 0.11081 0.90367   3
  10  -4  -3 3.62224 1.21669   4
 -10  -4   3 2.53916 1.09364   3
 -10  -4   3 4.17493 1.40299   1
  -9  -4   3 -0.4016 0.63429   3
   9  -4  -3 0.32433 0.69660   4
  -9  -4   3 -1.3072 0.61436   1
  -9   4   3 0.34289 0.59744   1
  -8  -4   3 5.66017 1.42963   1
  -8  -4   3 4.67058 1.26996   3
   8  -4  -3 2.72172 1.01879   4
  -8   4   3 3.53220 0.95687   1
  -7  -4   3 23.8619 2.54068   3
   7  -4  -3 22.1171 2.47138   4
  -7  -4   3 23.9576 2.77407   1
  -7   4   3 20.8513 2.17193   1
  -6  -4   3 2.94818 1.04546   3
   6  -4  -3 1.65871 0.98220   4
  -6  -4   3 1.52519 0.86828   1
  -6   4   3 2.66781 0.94111   1
  -5  -4   3 0.69632 0.63546   3
   5  -4  -3 0.10488 0.56827   4
  -5  -4   3 0.22795 0.57326   1
  -5   4   3 0.31051 0.58322   1
  -4  -4   3 -0.2868 0.40233   3
  -4  -4   3 -0.7808 0.40686   1
   4  -4  -3 0.04205 0.54406   4
  -4  -4   3 0.40489 0.44898   4
  -4   4   3 0.29716 0.47125   1
  -3  -4   3 0.47693 0.47589   4
  -3  -4   3 1.07051 0.69478   1
   3  -4  -3 0.74926 0.65148   4
  -3  -4   3 0.86175 0.65770   3
  -3   4   3 1.11376 0.58934   1
   2  -4  -3 19.8480 2.04690   1
  -2  -4   3 17.7426 1.96155   1
  -2  -4   3 16.2294 1.73376   3
  -2  -4   3 18.1513 1.59004   4
   2  -4  -3 17.6809 1.96033   4
  -2   4   3 16.3652 1.85891   1
  -1  -4   3 0.01812 0.49462   4
   1  -4  -3 0.24003 0.56130   4
   1  -4  -3 1.16224 0.70594   1
  -1  -4   3 0.58338 0.54874   1
  -1  -4   3 0.23082 0.48194   3
   1   4  -3 -0.1131 0.55366   1
  -1   4   3 1.03357 0.68233   1
   0  -4  -3 58.1215 2.94868   3
   0  -4   3 65.8307 2.90346   3
   0  -4  -3 65.6709 3.39938   1
   0  -4  -3 58.3463 3.11337   4
   0  -4   3 56.3886 2.88826   1
   0  -4   3 60.5625 3.18135   4
   0   4   3 57.8595 3.28893   1
   0   4  -3 61.2443 2.98801   1
  -1  -4  -3 -0.0593 0.53466   4
   1  -4   3 0.34179 0.62602   4
  -1  -4  -3 -0.2554 0.43583   1
   1  -4   3 -0.0037 0.50315   1
  -1  -4  -3 0.24932 0.60783   3
   1  -4   3 1.00725 0.56863   3
  -1   4  -3 -0.0682 0.37984   1
   1   4   3 0.29865 0.56729   1
  -2  -4  -3 2.87976 0.93108   3
  -2  -4  -3 3.99187 1.08253   1
  -2  -4  -3 4.44397 0.97545   4
   2  -4   3 2.79065 0.89744   4
   2   4   3 2.41196 0.99059   1
  -2   4  -3 4.14045 0.86069   1
  -3  -4  -3 4.97084 0.97111   4
  -3  -4  -3 4.63616 1.13748   3
   3  -4   3 4.27059 1.09909   4
  -3  -4  -3 4.55141 1.26714   1
  -3   4  -3 5.33817 0.88522   1
   4  -4   3 49.0097 3.09031   4
  -4  -4  -3 48.6124 3.18403   1
  -4  -4  -3 46.2731 2.92090   3
  -5  -4  -3 2.65734 1.00136   3
  -5  -4  -3 1.56328 0.96617   1
   5  -4   3 1.26410 0.88323   4
  -6  -4  -3 0.01209 0.73862   3
  -6  -4  -3 1.46777 0.95339   1
   6  -4   3 0.26646 0.66019   4
  -7  -4  -3 0.96509 0.97387   1
   7  -4   3 0.48764 0.76486   4
  -7  -4  -3 1.00118 0.93303   3
  -8  -4  -3 1.15042 1.12283   1
   8  -4   3 1.57899 0.94520   4
  -8  -4  -3 2.95167 1.10913   3
  -9  -4  -3 -0.3172 0.76084   1
  -9  -4  -3 0.36947 0.84427   3
   9  -4   3 0.18469 0.72224   4
 -10  -4  -3 6.79037 1.67602   3
  10  -4   3 7.76132 1.72353   4
 -10  -4  -3 5.35787 1.67644   1
 -11  -4  -3 -0.1909 1.11244   1
 -11  -4  -3 0.17416 0.87918   3
  11  -4   3 -1.9504 0.82741   4
   9  -5  -3 7.02428 1.79975   4
  -9  -5   3 3.14302 1.56765   1
  -9  -5   3 2.79808 1.40562   3
  -8  -5   3 0.90970 1.21653   1
   8  -5  -3 1.52017 1.08565   4
  -8  -5   3 -0.2422 0.90768   3
   7  -5  -3 -0.0934 0.71612   4
  -7  -5   3 0.47291 0.84092   3
  -7  -5   3 0.46351 1.02446   1
  -6  -5   3 2.71688 1.19563   3
  -6  -5   3 1.84937 1.04843   1
   6  -5  -3 3.51164 1.31529   4
  -6   5   3 1.70514 0.88345   1
  -5  -5   3 0.85818 0.84616   1
  -5  -5   3 1.07840 0.73524   3
   5  -5  -3 -0.2785 0.79514   4
  -5   5   3 1.34099 0.90079   1
   4  -5  -3 8.09689 1.72962   4
  -4  -5   3 8.47457 1.81351   1
  -4  -5   3 10.0088 1.73987   3
  -4   5   3 5.05134 1.18870   1
  -3  -5   3 13.4842 1.99785   1
  -3  -5   3 15.1669 2.02962   3
  -3  -5   3 9.85133 1.54364   4
   3  -5  -3 12.4675 2.01015   4
  -3   5   3 10.5785 1.72169   1
   3   5  -3 13.3344 1.97669   1
   2  -5  -3 7.02083 1.55927   4
  -2  -5   3 5.82320 1.30648   1
  -2  -5   3 4.92499 1.17869   4
  -2  -5   3 5.72030 1.27479   3
  -2   5   3 7.80026 1.54787   1
   2   5  -3 9.86491 1.66564   1
  -1  -5   3 1.87641 0.87047   3
  -1  -5   3 3.54992 1.09071   1
  -1  -5   3 1.64397 0.85353   4
   1  -5  -3 3.12867 1.13030   4
   1  -5  -3 5.16401 1.29193   1
  -1   5   3 3.64462 1.14695   1
   1   5  -3 3.76313 1.03262   1
   0  -5   3 0.28626 0.71988   4
   0  -5  -3 -0.5567 0.80820   1
   0  -5  -3 0.27564 0.63734   4
   0   5   3 -0.0732 0.78781   1
   0   5  -3 0.04243 0.58260   1
   1  -5   3 6.56705 1.52776   4
  -1  -5  -3 10.8276 1.85326   1
  -1  -5  -3 9.67263 1.66364   4
  -1  -5  -3 7.29737 1.42041   3
   1   5   3 7.75283 1.67358   1
  -2  -5  -3 2.52000 1.05138   4
  -2  -5  -3 2.70238 1.23972   1
   2  -5   3 3.28548 1.13854   4
  -2  -5  -3 2.49292 1.07488   3
   2   5   3 0.82531 1.00320   1
   3  -5   3 -0.5668 0.55303   4
  -3  -5  -3 0.73798 0.81172   3
  -3  -5  -3 -0.6600 0.71310   1
   3   5   3 0.23016 0.81544   1
  -4  -5  -3 1.53037 0.96513   3
  -4  -5  -3 -0.3332 0.87700   1
   4  -5   3 0.30548 0.81130   4
   4   5   3 1.87408 1.21836   1
  -5  -5  -3 -0.6630 0.70636   3
   5  -5   3 -0.1461 0.82249   4
  -5  -5  -3 -0.1758 0.82577   1
  -6  -5  -3 1.25673 0.91284   3
   6  -5   3 0.52625 0.96501   4
  -6  -5  -3 -0.1558 0.96888   1
   7  -5   3 3.18228 1.32673   4
  -7  -5  -3 2.77529 1.33191   3
  -7  -5  -3 1.88247 1.10340   1
   8  -5   3 1.34884 1.11009   4
  -8  -5  -3 0.40362 0.98976   1
  -8  -5  -3 0.03268 0.90929   3
   3  -6  -3 8.25912 2.05196   4
   2  -6  -3 1.85864 1.24632   4
  -2   6   3 2.14499 1.14925   1
  -1  -6   3 0.76470 0.91127   4
   1  -6  -3 0.94528 0.93952   4
  -1   6   3 1.53694 1.05905   1
   0  -6  -3 4.98602 1.45956   4
   0  -6  -3 4.72752 1.49932   1
   0  -6   3 4.87626 1.44200   4
   0   6   3 10.2514 2.03870   1
   1  -6   3 0.54404 0.96023   4
  -1  -6  -3 -1.4223 0.90324   1
   1   6   3 0.41524 1.05302   1
   2  -6   3 1.83878 1.22364   4
  -2  -6  -3 2.28606 1.29841   1
   2   6   3 1.88650 1.18321   1
 -16   0   4 0.91148 0.83665   1
 -16   0   4 1.39324 0.63757   2
 -15   0   4 -0.3255 0.45400   2
 -15   0   4 -0.0861 0.62377   1
 -14   0   4 24.6869 2.73461   1
 -14   0   4 26.7728 1.79703   2
 -13   0   4 0.74335 0.61538   3
 -13   0   4 0.91050 0.82649   1
 -12   0   4 38.6748 2.28956   3
 -12   0   4 41.6371 2.79856   1
 -12   0   4 39.4209 2.08865   2
 -11   0   4 -0.1226 0.44724   1
 -11   0   4 -0.0749 0.33355   3
 -11   0   4 0.13743 0.33996   2
 -10   0   4 2.19695 0.63775   3
 -10   0   4 1.66132 0.63663   1
  10   0  -4 2.93590 0.53596   4
  -9   0   4 0.04740 0.16280   2
  -9   0   4 -0.1109 0.29329   3
  -9   0   4 -0.2430 0.26353   1
   9   0  -4 0.06523 0.23593   4
  -8   0   4 2.76931 0.59141   3
   8   0  -4 2.68734 0.46805   4
  -8   0   4 3.10790 0.72958   1
  -8   0   4 1.84964 0.42054   2
  -7   0   4 0.11364 0.19781   2
   7   0  -4 -0.4453 0.14155   4
  -7   0   4 -0.1077 0.23104   3
  -7   0   4 -0.1719 0.30171   1
   6   0  -4 1.07741 0.29217   4
  -6   0   4 1.29024 0.46416   1
  -6   0   4 1.12872 0.37913   3
  -6   0   4 1.03014 0.31736   2
  -5   0   4 0.16505 0.23780   1
  -5   0   4 0.05367 0.12658   2
  -5   0   4 -0.1979 0.16671   3
   5   0  -4 0.08607 0.14183   4
   4   0  -4 257.882 6.52648   4
  -4   0   4 246.553 6.53013   2
  -4   0   4 244.569 6.51965   3
  -3   0   4 -0.0720 0.19239   1
  -3   0   4 -0.0551 0.12844   2
   3   0  -4 -0.2635 0.13782   4
  -2   0   4 4506.39 112.556   1
  -2   0   4 4481.21 109.215   2
  -1   0   4 -0.7436 0.15275   1
  -1   0   4 0.95785 0.24729   2
   1   0  -4 -0.7442 0.12691   2
   0   0  -4 5808.70 144.479   2
   0   0  -4 6088.97 148.586   1
   0   0   4 6105.62 148.233   1
  -1   0  -4 -0.2593 0.11938   2
  -1   0  -4 -0.1919 0.13324   1
  -2   0  -4 203.180 5.29157   2
  -2   0  -4 202.475 5.51705   1
  -3   0  -4 -0.0554 0.15934   1
  -3   0  -4 -0.3076 0.13184   2
  -3   0  -4 -0.2965 0.12465   3
  -4   0  -4 803.696 20.2222   1
  -4   0  -4 792.931 19.5388   2
  -4   0  -4 777.470 18.8978   3
  -5   0  -4 0.03669 0.23847   2
  -5   0  -4 -0.1616 0.25828   1
  -5   0  -4 -0.0211 0.26189   3
  -6   0  -4 2067.40 48.4353   3
  -6   0  -4 2022.44 50.0921   2
  -6   0  -4 2108.86 51.8392   1
  -7   0  -4 0.19843 0.29310   3
  -7   0  -4 -0.2052 0.27214   1
  -7   0  -4 0.45556 0.29142   2
  -8   0  -4 10.6567 1.30669   1
  -8   0  -4 12.5560 1.05044   3
  -8   0  -4 6.72969 0.81856   2
  -9   0  -4 0.12039 0.35796   3
  -9   0  -4 0.42572 0.44740   1
  -9   0  -4 0.07399 0.30148   2
 -10   0  -4 0.29433 0.52417   1
 -10   0  -4 0.29205 0.43718   3
 -10   0  -4 0.04001 0.31437   2
 -11   0  -4 1.37017 0.76491   1
 -11   0  -4 0.12260 0.41907   2
 -12   0  -4 70.9571 3.83514   1
 -12   0  -4 73.0944 3.07174   2
 -13   0  -4  0.0000 0.55082   1
 -13   0  -4 -0.1745 0.38961   2
 -14   0  -4 1.03280 0.65611   2
 -14   0  -4 0.27152 0.83232   1
 -15   0  -4 -0.3724 0.51263   2
 -16  -1   4 0.71942 1.08968   1
 -16   1   4 1.64971 1.00695   1
 -16   1   4 -0.1746 0.63333   2
 -15  -1   4 1.83119 0.92245   3
 -15  -1   4 1.43696 0.94084   1
 -15   1   4 2.27394 1.03717   1
 -15   1   4 0.35244 0.69207   2
 -14  -1   4 2.16778 1.05966   1
 -14  -1   4 1.78973 0.99692   3
 -14   1   4 4.92745 1.32419   1
 -14   1   4 3.13153 0.93431   2
 -13  -1   4 13.1450 0.76233   2
 -13  -1   4 16.6019 2.01924   3
 -13  -1   4 12.8747 2.00950   1
 -13   1   4 11.3260 1.45360   2
 -13   1   4 13.6879 1.89773   1
 -12  -1   4 18.7911 2.24203   1
 -12  -1   4 16.6390 0.87338   2
 -12  -1   4 15.7961 1.88593   3
 -12   1   4 17.2329 1.51144   2
 -12   1   4 18.6082 2.14008   1
 -11  -1   4 247.080 7.94279   3
  11  -1  -4 245.774 7.65928   4
 -11  -1   4 248.521 8.59861   1
 -11  -1   4 245.182 6.51552   2
 -11   1   4 251.974 7.25921   3
 -11   1   4 256.865 8.42286   1
 -11   1   4 252.714 7.63914   2
 -10  -1   4 56.2295 1.82724   2
  10  -1  -4 54.5822 2.60286   4
 -10  -1   4 55.2977 2.82277   3
 -10  -1   4 60.3020 3.17869   1
 -10   1   4 55.1787 2.96634   1
 -10   1   4 52.5067 2.33217   3
 -10   1   4 58.8620 2.60892   2
   9  -1  -4 33.6067 1.88310   4
  -9  -1   4 31.9738 1.17595   2
  -9  -1   4 31.0242 1.95471   3
  -9   1   4 30.9542 1.61119   3
  -9   1   4 31.1054 2.03410   1
  -9   1   4 34.1639 1.82224   2
   8  -1  -4 26.6727 1.62889   4
  -8  -1   4 26.0521 0.97313   2
  -8  -1   4 29.6790 1.78682   3
  -8  -1   4 27.7811 0.99173   2
  -8   1   4 25.8638 1.39371   3
  -8   1   4 27.7751 1.56395   2
   8   1  -4 28.0229 0.87784   4
  -8   1   4 27.8954 1.82268   1
  -7  -1   4 3.15260 0.70160   3
   7  -1  -4 3.75866 0.65816   4
  -7  -1   4 3.73070 0.27749   2
  -7  -1   4 3.59827 0.27932   2
  -7   1   4 3.02127 0.52662   3
  -7   1   4 3.33210 0.58696   2
   7   1  -4 4.19852 0.30982   4
  -7   1   4 3.72113 0.76029   1
  -6  -1   4 5.88909 0.86336   1
   6  -1  -4 4.23946 0.67462   4
  -6  -1   4 5.12053 0.78238   3
  -6   1   4 2.88005 0.50542   2
   6   1  -4 5.48643 0.35632   4
  -6   1   4 6.28858 0.90802   1
  -6   1   4 5.53996 0.65499   3
   5  -1  -4 286.514 7.87336   4
  -5  -1   4 285.670 8.16070   1
  -5  -1   4 281.441 7.69564   3
  -5   1   4 277.352 8.14791   1
  -5   1   4 286.343 7.60765   2
   3  -1  -4 559.205 14.2023   4
  -3  -1   4 557.287 14.4447   1
  -3   1   4 563.170 13.7749   2
  -3   1   4 548.260 14.5648   1
  -2  -1   4 9999.99 244.915   1
  -2  -1   4 9739.43 229.617   3
  -2   1   4 9892.86 245.937   1
  -1  -1   4 3114.68 71.3734   3
  -1  -1   4 3056.77 76.2029   1
   1  -1  -4 2982.63 74.0886   4
   0  -1   4 240.020 5.89191   3
   0  -1  -4 235.703 6.68037   1
   0  -1  -4 232.807 6.28515   4
  -1  -1  -4 942.427 24.3635   1
   1  -1   4 966.280 22.2408   3
  -1  -1  -4 960.036 23.4350   4
   2  -1   4 367.395 8.71525   2
  -2  -1  -4 372.000 9.17891   4
   2  -1   4 361.862 8.70432   2
  -2  -1  -4 358.802 9.90122   1
   2  -1   4 351.393 9.50486   4
  -2  -1  -4 350.830 9.23131   3
  -2   1  -4 354.784 9.02507   2
  -3  -1  -4 89.8303 2.62259   4
  -3  -1  -4 90.7885 2.27057   2
   3  -1   4 84.4775 3.00186   4
  -3  -1  -4 86.5814 3.23274   1
  -3  -1  -4 81.9656 2.96894   3
  -3   1  -4 90.7272 2.52717   1
  -3   1  -4 88.7435 2.69569   2
  -4  -1  -4 694.764 17.4949   2
  -4  -1  -4 715.119 17.8718   3
  -4  -1  -4 721.756 19.0734   1
   4  -1   4 725.354 18.4231   4
  -4   1  -4 734.629 18.2369   1
  -4   1  -4 745.965 18.0401   2
   5  -1   4 4.41170 0.68645   4
  -5  -1  -4 4.55142 0.37593   2
  -5  -1  -4 4.92644 0.79644   3
  -5  -1  -4 2.55803 0.67876   1
  -5   1  -4 4.28133 0.57418   2
  -5   1  -4 4.54831 0.57499   1
  -6  -1  -4 12.0809 0.66371   2
  -6  -1  -4 11.0590 1.19250   3
   6  -1   4 13.4676 1.09092   4
  -6  -1  -4 14.4473 1.51038   1
  -6   1  -4 11.2678 0.92619   2
  -6   1  -4 12.1384 0.90393   1
  -7  -1  -4 10.0476 1.30869   1
  -7  -1  -4 11.5708 1.33127   3
  -7  -1  -4 10.7474 0.67627   2
  -7   1  -4 11.0318 0.70513   3
  -7   1  -4 11.1055 0.93529   1
  -7   1  -4 11.0109 1.09617   2
  -8  -1  -4 10.4362 0.70945   2
  -8  -1  -4 13.3771 1.47199   3
  -8  -1  -4 10.6279 1.44171   1
  -8   1  -4 9.80337 1.08908   2
  -8   1  -4 10.3727 1.15440   1
  -9  -1  -4 10.8978 1.53553   1
  -9  -1  -4 10.1852 1.35208   3
  -9  -1  -4 8.71499 0.69273   2
  -9   1  -4 10.2856 1.19692   1
  -9   1  -4 9.02745 1.08821   2
 -10  -1  -4 46.8463 2.67154   3
 -10  -1  -4 46.0616 2.93247   1
 -10  -1  -4 46.7055 1.80355   2
 -10   1  -4 49.3162 2.57603   1
 -10   1  -4 48.7041 2.43932   2
 -11  -1  -4 4.21757 1.20135   1
 -11  -1  -4 8.19703 1.43898   3
 -11  -1  -4 7.17871 0.71942   2
 -11   1  -4 7.45835 1.11142   2
 -11   1  -4 10.4928 1.42849   1
 -12  -1  -4 -0.2358 0.25916   2
 -12  -1  -4 0.14166 0.62648   3
 -12  -1  -4 0.24709 0.71298   1
 -12   1  -4 -0.3251 0.54137   1
 -12   1  -4 0.04173 0.47482   2
 -13  -1  -4 0.60799 0.91862   1
 -13  -1  -4 0.11296 0.28914   2
 -13   1  -4 0.31406 0.54865   2
 -14  -1  -4 -1.0265 0.83811   1
 -14   1  -4 0.33671 0.69928   2
 -15  -2   4 10.9569 1.99319   3
 -15  -2   4 8.67066 1.92016   1
 -15   2   4 8.26729 1.44571   2
 -15   2   4 6.41372 1.53065   1
 -14  -2   4 0.63779 1.05927   1
 -14  -2   4 0.36570 0.82343   3
 -14   2   4 0.53391 0.77091   1
 -14   2   4 0.35255 0.62624   2
 -13  -2   4 -0.2807 0.67449   1
  13  -2  -4 -0.8631 0.48500   4
 -13  -2   4 0.49170 0.74292   3
 -13   2   4 -0.0226 0.49482   2
 -13   2   4 0.13476 0.65851   1
 -12  -2   4 -0.0927 0.58427   3
 -12  -2   4 0.63501 0.79747   1
  12  -2  -4 0.59253 0.64851   4
 -12   2   4 0.77248 0.61483   1
 -12   2   4 -0.3483 0.42729   2
 -11  -2   4 6.71985 1.38293   3
 -11  -2   4 6.21842 1.47984   1
  11  -2  -4 6.84317 1.22099   4
 -11   2   4 7.22756 1.34380   1
 -11   2   4 9.98042 1.26490   2
  10  -2  -4 64.6739 3.23839   4
 -10  -2   4 69.5891 3.76755   1
 -10  -2   4 57.3023 3.23349   3
 -10   2   4 61.2783 3.22753   1
 -10   2   4 62.2305 2.89274   2
  -9  -2   4 20.1747 2.13489   3
   9  -2  -4 17.9271 1.91143   4
  -9  -2   4 19.3130 2.18293   1
  -9   2   4 19.2711 1.23624   3
  -9   2   4 24.6587 1.61834   2
  -9   2   4 19.6282 2.00191   1
  -8  -2   4 36.9264 2.42849   1
  -8  -2   4 39.4530 2.33795   3
   8  -2  -4 31.6154 2.10782   4
  -8   2   4 39.2256 2.27856   1
  -8   2   4 36.5039 1.89096   2
  -8   2   4 34.4492 1.60350   3
  -7  -2   4 6.21367 1.11877   1
   7  -2  -4 6.16820 1.03609   4
  -7   2   4 5.61060 0.75143   2
  -7   2   4 5.48225 0.97072   1
   6  -2  -4 0.08177 0.32545   4
  -6  -2   4 0.88460 0.50161   1
  -6  -2   4 -0.1469 0.22690   3
  -6   2   4 0.41660 0.30252   2
  -6   2   4 1.08472 0.46561   1
   5  -2  -4 61.4924 2.72010   4
  -5  -2   4 57.2035 2.71717   1
  -5  -2   4 59.5708 2.61929   3
  -5   2   4 57.3328 2.12093   2
  -5   2   4 58.6249 2.63105   1
  -4  -2   4 1146.03 28.0094   3
  -4  -2   4 1174.69 29.7592   1
   4  -2  -4 1174.83 29.2467   4
  -4   2   4 1132.47 29.6911   1
  -3  -2   4 184.999 5.58885   3
  -3  -2   4 194.702 5.87592   1
  -3   2   4 190.821 5.90967   1
  -2  -2   4 478.448 12.1047   3
   2  -2  -4 475.049 12.7540   4
   2  -2  -4 494.571 13.0269   1
  -2   2   4 463.537 13.0096   1
   1  -2  -4 39.0419 1.83251   4
  -1  -2   4 38.2097 1.76603   4
   1  -2  -4 35.1219 1.88860   1
  -1  -2   4 37.4160 1.65214   1
  -1   2   4 35.9109 1.92285   1
   0  -2  -4 1.06872 0.39901   4
   0  -2   4 0.04930 0.19573   1
   0  -2  -4 -0.0042 0.24632   1
   0  -2   4 -0.1531 0.20909   4
   0  -2  -4 0.22390 0.27964   3
   0  -2   4 -0.2743 0.14446   3
   0   2   4 -0.0871 0.24953   1
   1  -2   4 0.20615 0.21942   1
   1  -2   4 0.33928 0.29567   4
  -1  -2  -4 -0.0423 0.25256   3
  -1  -2  -4 0.53600 0.38639   1
   1  -2   4 0.13008 0.19179   3
  -1  -2  -4 -0.1792 0.13999   4
  -1   2  -4 0.07491 0.19905   1
  -2  -2  -4 12.8545 0.89915   4
   2  -2   4 16.4669 1.21625   4
   3  -2   4 69.3825 2.91261   4
  -3  -2  -4 70.5917 2.40816   4
  -3  -2  -4 60.6884 2.97037   1
  -3   2  -4 68.9410 2.20667   1
  -4  -2  -4 91.7479 2.87834   4
   4  -2   4 87.9737 3.54970   4
  -4  -2  -4 91.8687 3.57438   3
  -4  -2  -4 82.2768 3.70910   1
  -4   2  -4 90.2706 2.84345   1
  -4   2  -4 92.2284 2.86273   2
  -5  -2  -4 17.6262 1.46006   3
   5  -2   4 19.8673 1.52379   4
  -5  -2  -4 13.5516 1.56945   1
  -5  -2  -4 17.8015 0.93259   4
  -5   2  -4 18.2677 1.01567   1
  -5   2  -4 17.5172 1.07543   2
  -6  -2  -4 7.18139 1.10070   3
  -6  -2  -4 7.09153 1.22979   1
  -6  -2  -4 8.07707 0.57823   4
   6  -2   4 8.07644 1.16848   4
  -6   2  -4 7.77177 0.82615   1
  -6   2  -4 8.50842 0.91651   2
   7  -2   4 48.2823 2.64664   4
  -7  -2  -4 55.0826 3.07808   1
  -7  -2  -4 54.6982 2.86651   3
  -7   2  -4 46.5759 2.21316   2
  -7   2  -4 49.0807 2.12231   1
  -8  -2  -4 128.978 5.41661   1
  -8  -2  -4 122.698 4.97233   3
   8  -2   4 120.458 4.84414   4
  -8   2  -4 127.013 4.28958   1
  -8   2  -4 132.939 4.49306   2
  -9  -2  -4 -0.4620 0.57244   3
  -9  -2  -4 0.29263 0.77926   1
   9  -2   4 -0.2570 0.52267   4
  -9   2  -4 0.78248 0.54599   2
  10  -2   4 6.11494 1.17581   4
 -10  -2  -4 6.58161 1.47519   1
 -10  -2  -4 5.25905 1.27534   3
 -10   2  -4 4.49907 0.88849   2
 -11  -2  -4 -0.5244 0.69215   3
 -11  -2  -4 0.69916 0.93563   1
 -11   2  -4 -0.3250 0.43556   2
 -12  -2  -4 -0.1733 0.73434   3
 -12  -2  -4 1.22351 1.04331   1
 -12   2  -4 -0.0143 0.50494   2
 -13  -2  -4 3.27679 1.39367   1
 -13  -2  -4 3.93377 1.43151   3
 -13   2  -4 4.69142 1.14046   2
 -14  -2  -4 1.43779 1.22016   1
 -14  -2  -4 2.82833 1.35365   3
 -14   2  -4 2.64971 1.03068   2
  14  -3  -4 -0.9092 0.71499   4
 -14  -3   4 -0.2025 0.98281   1
 -14  -3   4 -0.5086 0.82673   3
 -14   3   4 -0.0940 0.73444   2
 -13  -3   4 7.33569 1.68913   3
  13  -3  -4 5.37798 1.44783   4
 -13  -3   4 7.05644 1.86448   1
 -13   3   4 8.37000 1.59656   1
 -13   3   4 7.65928 1.36213   2
 -12  -3   4 -0.4305 0.70690   3
  12  -3  -4 -0.1365 0.70331   4
 -12  -3   4 -0.9360 0.67471   1
 -12   3   4 0.72447 0.83977   1
  11  -3  -4 -0.8255 0.62605   4
 -11  -3   4 0.51331 0.87644   1
 -11  -3   4 0.37100 0.72808   3
 -11   3   4 -0.6643 0.59700   1
 -10  -3   4 12.6608 2.02562   1
 -10  -3   4 7.25464 1.42522   3
  10  -3  -4 10.1262 1.66717   4
 -10   3   4 13.1721 1.72041   1
   9  -3  -4 -0.3210 0.61536   4
  -9  -3   4 0.04140 0.61045   1
  -9  -3   4 0.31001 0.53424   3
  -9   3   4 0.30913 0.50397   1
  -8  -3   4 16.9867 2.08477   1
  -8  -3   4 14.1170 1.78110   3
   8  -3  -4 21.4558 2.29865   4
  -8   3   4 19.2028 1.70453   1
   7  -3  -4 9.84495 1.50909   4
  -7  -3   4 10.8860 1.56154   3
  -7  -3   4 10.9237 1.63823   1
  -7   3   4 9.72188 1.33817   1
  -6  -3   4 8.25062 1.36358   1
   6  -3  -4 10.3037 1.48554   4
  -6  -3   4 8.99832 1.34992   3
  -6   3   4 9.36668 1.28587   1
  -5  -3   4 0.92442 0.58335   1
   5  -3  -4 0.08317 0.29674   4
  -5  -3   4 1.60984 0.67661   3
  -5   3   4 0.86309 0.50966   1
  -4  -3   4 8.35837 1.18842   3
  -4  -3   4 11.8691 1.48616   1
  -4   3   4 10.9633 1.38296   1
  -3  -3   4 10.8309 1.30978   1
  -3  -3   4 10.7059 1.28475   3
  -3  -3   4 10.5790 1.13742   4
   3  -3  -4 8.65045 1.25486   4
  -3   3   4 6.11588 1.02864   1
  -2  -3   4 13.4885 1.34088   3
  -2  -3   4 16.2416 1.32158   1
   2  -3  -4 13.8187 1.54138   1
   2  -3  -4 13.6481 1.49482   4
  -2  -3   4 13.3467 1.17397   4
  -2   3   4 11.8845 1.42661   1
   1  -3  -4 1.89300 0.65825   1
  -1  -3   4 2.58234 0.62632   1
  -1  -3   4 2.00544 0.57073   3
  -1  -3   4 1.88988 0.62637   4
   1  -3  -4 1.23738 0.59076   4
  -1   3   4 2.03885 0.66762   1
   0  -3   4 20.5559 1.31671   3
   0  -3   4 24.6216 1.44903   1
   0  -3  -4 23.6081 1.75060   1
   0  -3   4 22.0114 1.58762   4
   0  -3  -4 20.7646 1.52837   3
   0  -3  -4 20.0548 1.47130   4
   0   3   4 22.7814 1.79188   1
   0   3  -4 19.2239 1.37877   1
  -1  -3  -4 46.6512 2.25809   4
  -1  -3  -4 45.9912 2.57508   1
   1  -3   4 40.3787 2.31705   4
  -1  -3  -4 44.3789 2.32677   3
   1   3   4 45.1438 2.66924   1
  -1   3  -4 44.9402 2.03297   1
  -2  -3  -4 1.25116 0.47991   4
  -2  -3  -4 0.10823 0.48139   1
  -2  -3  -4 2.03738 0.65662   3
   2  -3   4 1.77413 0.63555   4
   2  -3   4 2.67847 0.48673   3
  -2   3  -4 2.40730 0.51324   1
  -3  -3  -4 2.14738 0.78067   1
  -3  -3  -4 3.37252 0.64125   4
   3  -3   4 0.11570 0.31372   4
  -3  -3  -4 1.40738 0.62533   3
  -3   3  -4 2.00147 0.48930   1
  -4  -3  -4 15.9544 1.14644   4
  -4  -3  -4 8.26512 1.39757   1
  -4  -3  -4 15.7035 1.73407   3
  -4   3  -4 15.8789 1.05493   1
  -5  -3  -4 14.9537 1.77078   3
  -5  -3  -4 13.6618 1.07032   4
   5  -3   4 15.2212 1.76354   4
  -5  -3  -4 13.7569 1.79394   1
   6  -3   4 0.29494 0.56949   4
  -6  -3  -4 1.39131 0.68782   3
  -6  -3  -4 0.73054 0.60146   1
  -7  -3  -4 184.663 7.32680   1
   7  -3   4 183.122 6.79546   4
  -7  -3  -4 178.821 6.69363   3
  -8  -3  -4 33.4272 2.84756   1
   8  -3   4 37.6342 2.70436   4
  -8  -3  -4 34.7934 2.63808   3
  -9  -3  -4 0.02945 0.62247   1
  -9  -3  -4 -0.0880 0.65094   3
   9  -3   4 0.02228 0.67304   4
 -10  -3  -4 1.32683 0.95708   3
  10  -3   4 3.09609 1.14243   4
 -10  -3  -4 3.44161 1.26662   1
 -11  -3  -4 7.77129 1.76106   3
  11  -3   4 7.58723 1.54196   4
 -11  -3  -4 9.13186 1.96356   1
 -12  -3  -4 6.50595 1.72506   1
 -12  -3  -4 8.56543 1.96270   3
  12  -3   4 6.52099 1.51834   4
 -13  -3  -4 9.15162 2.06417   3
 -13  -3  -4 5.33446 1.69523   1
 -12  -4   4 -0.0700 0.90441   3
  12  -4  -4 1.32716 1.05030   4
 -12  -4   4 0.09935 1.01080   1
 -11  -4   4 0.01972 0.78112   3
 -11  -4   4 0.78439 1.04555   1
  11  -4  -4 0.27558 0.96929   4
 -10  -4   4 0.76655 0.88928   3
  10  -4  -4 0.90331 0.90235   4
 -10  -4   4 -0.1614 0.90780   1
 -10   4   4 0.34388 0.69930   1
  -9  -4   4 0.58105 0.82218   3
  -9  -4   4 0.74292 0.98574   1
   9  -4  -4 0.91277 0.87560   4
  -9   4   4 -0.4965 0.61259   1
  -8  -4   4 1.07732 0.99607   1
  -8  -4   4 0.54023 0.84111   3
   8  -4  -4 0.53524 0.70919   4
  -8   4   4 0.94302 0.75068   1
  -7  -4   4 1.38480 0.88767   1
  -7  -4   4 -0.7203 0.58991   3
   7  -4  -4 1.39705 0.85979   4
  -7   4   4 1.25642 0.76527   1
  -6  -4   4 5.70348 1.46583   1
  -6  -4   4 7.18667 1.46405   3
   6  -4  -4 5.23684 1.32874   4
  -6   4   4 7.07891 1.30736   1
   5  -4  -4 9.52157 1.60443   4
  -5  -4   4 9.49103 1.68536   1
  -5  -4   4 11.4941 1.62107   3
  -5   4   4 10.5478 1.53638   1
  -4  -4   4 6.41888 1.04374   4
  -4  -4   4 8.01543 1.41632   1
  -4  -4   4 7.65996 1.35534   3
   4  -4  -4 8.00155 1.49420   4
  -4   4   4 8.33845 1.34090   1
  -3  -4   4 0.16614 0.59121   1
  -3  -4   4 0.11005 0.47221   3
  -3  -4   4 -0.1437 0.44481   4
   3  -4  -4 1.53343 0.76434   4
  -3   4   4 2.30992 0.82157   1
  -2  -4   4 -0.5606 0.40569   3
  -2  -4   4 0.60547 0.57971   4
   2  -4  -4 -0.4542 0.43678   1
   2  -4  -4 -0.4598 0.47238   4
  -2  -4   4 0.28156 0.55739   1
  -2   4   4 0.04553 0.50361   1
  -1  -4   4 26.2001 1.99148   4
   1  -4  -4 23.2973 2.00368   4
   1  -4  -4 28.5656 2.18372   1
  -1  -4   4 29.5817 1.99079   1
  -1  -4   4 27.2343 1.87937   3
  -1   4   4 26.0173 2.11745   1
   1   4  -4 29.4481 2.07178   1
   0  -4  -4 32.4478 2.34348   4
   0  -4  -4 35.2641 2.49327   1
   0  -4   4 32.9981 2.36550   4
   0  -4   4 39.1831 2.14798   3
   0  -4   4 38.0357 2.20390   1
   0   4  -4 38.0345 2.21781   1
   0   4   4 34.2004 2.52766   1
   1  -4   4 2.67990 0.86521   4
   1  -4   4 3.15312 0.77310   3
  -1  -4  -4 4.97795 1.16504   1
  -1  -4  -4 4.13830 1.00985   3
  -1  -4  -4 3.27054 0.94116   4
   1  -4   4 3.78853 0.87768   1
  -1   4  -4 2.71387 0.71009   1
   1   4   4 2.13711 0.91377   1
   2  -4   4 5.18393 1.21611   4
  -2  -4  -4 7.27872 1.36389   3
  -2  -4  -4 4.22348 0.97056   4
  -2  -4  -4 4.74408 1.18116   1
   2   4   4 5.12989 1.33441   1
  -2   4  -4 7.10294 1.06529   1
  -3  -4  -4 4.98145 1.24622   1
  -3  -4  -4 6.85911 1.33905   3
   3  -4   4 5.03962 1.21799   4
  -3  -4  -4 6.68354 1.11954   4
   3   4   4 4.37057 1.21867   1
  -4  -4  -4 12.1965 1.73359   3
  -4  -4  -4 10.7050 1.82444   1
   4  -4   4 11.8298 1.74435   4
  -5  -4  -4 37.4509 2.90249   1
   5  -4   4 37.0431 2.77253   4
  -5  -4  -4 33.7563 2.58855   3
  -6  -4  -4 0.80775 0.90407   1
   6  -4   4 0.45287 0.80858   4
  -6  -4  -4 1.73106 1.01788   3
  -7  -4  -4 1.47361 0.97318   1
  -7  -4  -4 1.31399 0.99031   3
   7  -4   4 0.12760 0.65890   4
   8  -4   4 0.83968 0.80957   4
  -8  -4  -4 -0.2366 0.70843   1
  -8  -4  -4 0.94500 0.89941   3
   9  -4   4 -0.2398 0.71312   4
  -9  -4  -4 0.54376 0.99638   1
  -9  -4  -4 0.18479 0.77109   3
 -10  -4  -4 2.06122 1.24861   1
 -10  -4  -4 1.33208 1.06537   3
  10  -4   4 -0.2797 0.90207   4
 -11  -4  -4 1.15322 1.10653   3
 -11  -4  -4 -0.1520 0.92609   1
  11  -4   4 1.24863 0.99805   4
  -9  -5   4 8.37118 1.95682   3
   9  -5  -4 4.16820 1.47845   4
  -9  -5   4 5.02803 1.75624   1
  -8  -5   4 0.40416 1.10833   3
  -8  -5   4 1.36663 1.22666   1
   8  -5  -4 0.38646 0.94792   4
  -7  -5   4 3.01439 1.15199   3
  -7  -5   4 3.32791 1.41387   1
   7  -5  -4 2.72725 1.26867   4
  -7   5   4 3.64349 1.16093   1
  -6  -5   4 1.03580 0.94271   3
  -6  -5   4 0.60525 1.02200   1
   6  -5  -4 -0.0580 0.73346   4
  -6   5   4 -0.5586 0.64591   1
  -5  -5   4 1.03399 0.87940   1
   5  -5  -4 1.14060 0.89285   4
  -5  -5   4 1.02765 0.81801   3
  -5   5   4 0.39456 0.77843   1
  -4  -5   4 2.42336 1.16112   1
   4  -5  -4 5.68596 1.51917   4
  -4  -5   4 5.58289 1.32586   3
  -4   5   4 4.56180 1.13281   1
  -3  -5   4 4.59755 1.26951   1
   3  -5  -4 6.23442 1.51597   4
  -3  -5   4 3.93955 1.10888   4
  -3  -5   4 4.31012 1.16185   3
  -3   5   4 4.38188 1.24318   1
   3   5  -4 5.36967 1.36573   1
  -2  -5   4 1.76107 0.87820   4
  -2  -5   4 3.26474 1.13384   1
  -2  -5   4 2.93822 0.97786   3
   2  -5  -4 2.10595 1.17368   4
   2   5  -4 1.60296 0.89902   1
  -2   5   4 2.07611 0.96657   1
   1  -5  -4 1.36855 0.95722   4
  -1  -5   4 1.19641 0.91261   4
   1  -5  -4 2.35940 1.12247   1
  -1   5   4 4.28157 1.28733   1
   0  -5  -4 19.3554 2.31395   4
   0  -5  -4 13.3237 2.03285   1
   0  -5   4 15.5116 2.12243   4
   0   5   4 18.6394 2.41877   1
  -1  -5  -4 4.88617 1.32809   4
   1  -5   4 3.06254 1.15124   4
  -1  -5  -4 5.26624 1.50220   1
   1   5   4 4.55838 1.41146   1
   2  -5   4 26.5430 2.82433   4
  -2  -5  -4 31.9844 2.58009   3
  -2  -5  -4 29.7146 2.34525   4
  -2  -5  -4 27.3680 2.94185   1
   2   5   4 25.6714 2.92948   1
  -3  -5  -4 17.9068 2.43996   1
  -3  -5  -4 21.8917 2.52347   3
   3  -5   4 24.1530 2.74151   4
   3   5   4 21.3271 2.73826   1
  -4  -5  -4 10.5637 1.80062   3
  -4  -5  -4 14.0663 2.30494   1
   4  -5   4 12.3438 2.13381   4
   4   5   4 10.1568 2.11000   1
  -5  -5  -4 0.72353 0.91918   3
  -5  -5  -4 -0.1093 0.96538   1
   5  -5   4 0.56528 0.81742   4
   5   5   4 0.74174 1.15386   1
   6  -5   4 0.98460 1.06090   4
  -6  -5  -4 1.85093 1.05248   3
  -6  -5  -4 1.26869 1.30466   1
  -7  -5  -4 1.64212 1.28506   1
   7  -5   4 1.04062 0.96052   4
  -7  -5  -4 -0.4135 0.81213   3
   8  -5   4 1.03657 1.18232   4
  -8  -5  -4 1.15603 1.21426   1
  -8  -5  -4 0.49488 1.03676   3
   3  -6  -4 -0.0448 1.02139   4
  -3   6   4 1.86479 0.99949   1
   2  -6  -4 0.50970 1.09284   4
  -2   6   4 -0.4348 0.92557   1
  -1  -6   4 -0.1385 0.86698   4
   1  -6  -4 2.62805 1.32182   4
  -1   6   4 0.11055 0.89819   1
   0  -6  -4 -0.2078 1.02328   1
   0  -6  -4 1.87731 1.20399   4
   0  -6   4 2.85756 1.31719   4
   0   6   4 -0.7785 0.93318   1
   1  -6   4 4.04277 1.35890   4
  -1  -6  -4 -0.1789 1.04204   1
   1   6   4 2.00327 1.10542   1
  -2  -6  -4 -0.2384 0.93440   1
   2  -6   4 -0.6460 0.86756   4
   2   6   4 1.37777 1.08390   1
 -16   0   5 0.10306 0.87436   1
 -16   0   5 -0.0119 0.52383   2
 -15   0   5 3.49444 0.85347   2
 -15   0   5 3.27093 1.31906   1
 -14   0   5 -0.2508 0.44211   2
 -14   0   5 -0.2971 0.68699   1
 -14   0   5 0.63329 0.73733   3
 -13   0   5 0.50746 0.61886   3
 -13   0   5 1.71774 0.84217   1
 -13   0   5 -0.8823 0.51344   2
 -12   0   5 1.46343 0.81364   1
 -12   0   5 -0.3908 0.52210   3
 -12   0   5 -0.1582 0.41613   2
 -11   0   5 0.79954 0.45311   2
 -11   0   5 1.35764 0.58570   3
 -11   0   5 0.57962 0.61470   1
  10   0  -5 -0.4596 0.24161   4
 -10   0   5 0.07922 0.23988   2
 -10   0   5 0.00893 0.30670   3
 -10   0   5 -0.1533 0.35149   1
   9   0  -5 1.35716 0.41266   4
  -9   0   5 2.05616 0.64215   1
  -9   0   5 2.61535 0.62955   3
  -8   0   5 -0.2040 0.26819   3
  -8   0   5 -0.1950 0.27091   1
  -8   0   5 -0.0434 0.20788   2
   8   0  -5 0.07688 0.23095   4
  -7   0   5 62.3089 2.48587   3
   7   0  -5 63.9713 2.24419   4
  -7   0   5 63.2639 2.32063   2
  -7   0   5 62.4880 2.79113   1
  -6   0   5 -0.1380 0.15320   2
  -6   0   5 0.30929 0.31278   1
  -6   0   5 -0.0768 0.19557   3
   6   0  -5 0.05249 0.17547   4
  -5   0   5 69.2086 2.49056   3
  -5   0   5 72.9984 2.36987   2
   5   0  -5 69.8042 2.31462   4
  -4   0   5 -0.0048 0.15764   3
  -4   0   5 0.06182 0.14573   2
  -4   0   5 -0.0541 0.11735   1
   4   0  -5 0.03052 0.15160   4
   3   0  -5 69.5953 2.21191   4
  -3   0   5 68.2561 2.15447   2
  -3   0   5 69.9705 2.45925   1
  -2   0   5 -0.2030 0.15819   1
   2   0  -5 -0.1841 0.13140   2
  -2   0   5 0.06272 0.12140   2
  -1   0   5 1009.37 24.8400   1
  -1   0   5 986.104 24.1073   2
   1   0  -5 986.788 24.0665   2
   0   0   5 0.05515 0.14983   1
   0   0  -5 -0.2490 0.13233   2
  -1   0  -5 146.645 3.96736   2
   1   0   5 150.664 4.16930   1
  -1   0  -5 148.581 4.13628   1
  -2   0  -5 -0.2123 0.16074   1
  -2   0  -5 0.07041 0.14846   2
  -3   0  -5 14.2281 0.78026   2
  -3   0  -5 14.1200 0.86070   1
  -4   0  -5 -0.2564 0.19207   3
  -4   0  -5 -0.2096 0.17319   2
  -4   0  -5 -0.3223 0.17045   1
  -5   0  -5 1.56766 0.46317   1
  -5   0  -5 2.61835 0.50877   3
  -5   0  -5 3.11982 0.50627   2
  -6   0  -5 0.40390 0.37394   1
  -6   0  -5 -0.5969 0.29491   3
  -6   0  -5 -0.3486 0.23996   2
  -7   0  -5 12.1865 1.17213   3
  -7   0  -5 12.7420 1.13586   1
  -7   0  -5 12.3943 0.94854   2
  -8   0  -5 0.07211 0.40312   1
  -8   0  -5 0.29800 0.29706   2
  -8   0  -5 0.01080 0.35382   3
  -9   0  -5 5.43026 0.88823   3
  -9   0  -5 4.58806 0.75432   2
  -9   0  -5 4.58663 0.92758   1
 -10   0  -5 -0.0349 0.33948   2
 -10   0  -5 0.23759 0.49280   3
 -10   0  -5 -0.8191 0.26529   1
 -11   0  -5 4.94762 1.15634   1
 -11   0  -5 4.98403 0.87789   2
 -12   0  -5 -0.0519 0.64152   1
 -12   0  -5 0.22623 0.41529   2
 -13   0  -5 12.9995 1.39071   2
 -13   0  -5 8.42718 1.56039   1
 -14   0  -5 -1.2885 0.74997   1
 -14   0  -5 -0.4073 0.42475   2
 -16  -1   5 0.71254 0.94267   1
 -16  -1   5 -0.3342 0.69468   3
 -16   1   5 -0.5516 0.63834   2
 -16   1   5 -0.3834 0.67388   1
 -15  -1   5 2.97275 1.33342   1
 -15  -1   5 1.86769 1.04434   3
 -15   1   5 2.06010 1.04302   1
 -15   1   5 1.07550 0.80732   2
 -14  -1   5 -0.5687 0.72945   3
 -14  -1   5 1.17364 0.88501   1
 -14   1   5 0.76364 0.87767   1
 -14   1   5 -0.1475 0.57522   2
 -13  -1   5 1.78689 0.34266   2
 -13  -1   5 3.41422 1.01864   3
 -13  -1   5 0.47667 0.74175   1
 -13   1   5 0.46820 0.56700   2
 -13   1   5 2.47289 0.96477   1
 -12  -1   5 1.88096 0.87484   3
 -12  -1   5 1.99200 0.83948   1
 -12  -1   5 1.24479 0.29216   2
 -12   1   5 1.69139 0.66503   3
 -12   1   5 1.28209 0.77583   1
 -12   1   5 0.64359 0.50966   2
 -11  -1   5 0.95240 0.28008   2
 -11  -1   5 1.50143 0.83088   1
 -11  -1   5 0.34492 0.72513   3
  11  -1  -5 -0.7097 0.59460   4
 -11   1   5 0.24041 0.52615   2
 -11   1   5 1.16671 0.73563   1
 -11   1   5 1.54361 0.60491   3
 -10  -1   5 6.18303 1.13271   3
  10  -1  -5 4.93585 0.91569   4
 -10  -1   5 5.23942 1.16162   1
 -10  -1   5 5.57119 0.48181   2
 -10   1   5 6.37442 0.89824   3
 -10   1   5 5.00979 1.05622   1
 -10   1   5 5.83639 0.89577   2
  -9  -1   5 8.29545 0.52040   2
  -9  -1   5 6.18010 1.04872   3
   9  -1  -5 7.32717 1.02308   4
  -9   1   5 7.54833 0.93826   2
  -9   1   5 8.84792 1.00399   3
  -9   1   5 8.45191 1.29064   1
  -8  -1   5 57.3184 1.69936   2
   8  -1  -5 57.5089 2.51202   4
  -8  -1   5 56.8330 2.63918   3
  -8  -1   5 58.1190 1.70666   2
  -8   1   5 53.3353 2.73770   1
  -8   1   5 57.5949 2.41375   2
  -8   1   5 58.6738 2.32562   3
   8   1  -5 56.0872 1.75355   4
  -7  -1   5 181.860 4.45585   2
   7  -1  -5 176.994 5.51942   4
  -7  -1   5 177.112 4.45451   2
  -7  -1   5 179.594 5.89411   1
  -7  -1   5 175.414 5.52293   3
  -7   1   5 177.350 5.13609   3
   7   1  -5 177.745 4.66436   4
  -7   1   5 169.545 5.82044   1
  -7   1   5 174.443 5.29403   2
   6  -1  -5 39.4411 1.83419   4
  -6  -1   5 36.9824 1.95059   1
  -6  -1   5 33.9865 1.79436   3
  -6   1   5 37.5236 1.68188   2
  -6   1   5 38.3142 2.00928   1
   6   1  -5 38.7232 1.32589   4
   5  -1  -5 52.0604 2.12220   4
  -5  -1   5 51.8655 2.16504   3
  -5  -1   5 48.9367 2.20391   1
  -5   1   5 48.0732 2.23700   1
  -5   1   5 48.7668 1.90322   2
  -3  -1   5 60.4514 2.19322   1
   3  -1  -5 56.8312 2.19528   4
  -3   1   5 62.4192 1.94759   2
  -3   1   5 59.2150 2.33897   1
  -2  -1   5 3478.73 85.9352   1
  -2  -1   5 3486.68 81.2142   3
  -1  -1   5 233.262 5.93156   3
   1  -1  -5 225.047 6.22962   4
  -1  -1   5 230.201 6.01767   1
   1  -1  -5 225.317 6.50152   1
   0  -1   5 1.12720 0.25357   3
   0  -1  -5 1.14678 0.37236   1
   0  -1  -5 0.88485 0.27425   4
   0   1   5 0.44946 0.29749   1
  -1  -1  -5 3.89788 0.63741   1
  -1  -1  -5 5.39797 0.57890   4
  -2  -1  -5 68.1840 2.52209   3
   2  -1   5 77.2132 2.07816   2
   2  -1   5 70.4677 1.97058   2
  -2  -1  -5 71.1583 2.78216   1
  -2  -1  -5 70.1931 2.31544   4
  -2   1  -5 71.7607 2.22272   2
  -3  -1  -5 332.219 9.53840   1
  -3  -1  -5 326.436 8.87070   3
  -3   1  -5 345.255 8.56430   1
  -3   1  -5 338.878 8.71787   2
  -4  -1  -5 265.144 7.62545   3
  -4  -1  -5 282.652 8.26331   1
  -4  -1  -5 285.619 7.02852   2
  -4   1  -5 278.738 7.34627   1
  -4   1  -5 277.607 7.47124   2
  -5  -1  -5 19.1260 1.42767   1
  -5  -1  -5 18.4330 1.32173   3
  -5  -1  -5 19.2243 0.84076   2
  -5   1  -5 18.4226 0.99754   1
  -6  -1  -5 21.0775 1.56939   1
  -6  -1  -5 20.8855 0.96970   2
  -6  -1  -5 22.4004 1.51046   3
  -6   1  -5 22.3471 1.32010   2
  -6   1  -5 23.8156 1.25070   1
  -7  -1  -5 5.60798 1.04852   1
  -7  -1  -5 6.40883 0.55805   2
  -7  -1  -5 5.33377 0.94626   3
  -7   1  -5 6.35141 0.81423   1
  -7   1  -5 7.29458 0.91789   2
  -8  -1  -5 9.06715 0.70118   2
  -8  -1  -5 11.1646 1.43291   3
  -8  -1  -5 8.03462 1.30752   1
  -8   1  -5 10.9237 1.17541   2
  -8   1  -5 10.2572 1.15008   1
  -9  -1  -5 13.8766 1.80145   1
  -9  -1  -5 14.8888 1.68759   3
  -9  -1  -5 13.2443 0.87231   2
  -9   1  -5 15.0896 1.53720   1
  -9   1  -5 12.2326 1.31183   2
 -10  -1  -5 59.0908 2.11051   2
 -10  -1  -5 58.6922 3.06792   3
 -10  -1  -5 57.1531 3.35852   1
 -10   1  -5 54.7271 2.67510   2
 -10   1  -5 53.2338 2.78083   1
 -11  -1  -5 3.59215 1.09791   3
 -11  -1  -5 4.70693 0.61683   2
 -11  -1  -5 3.09663 1.10092   1
 -11   1  -5 5.50076 0.98078   2
 -11   1  -5 4.47711 0.97990   1
 -12  -1  -5 2.40527 0.93926   3
 -12  -1  -5 2.19458 0.46220   2
 -12  -1  -5 2.77557 1.15700   1
 -12   1  -5 1.51713 0.66551   2
 -13  -1  -5 -0.2862 0.81399   1
 -13  -1  -5 0.24656 0.31612   2
 -13   1  -5 0.98767 0.69353   2
 -14  -1  -5 -0.2274 0.91517   1
 -14   1  -5 0.37688 0.62165   2
 -15  -2   5 8.37923 1.75823   3
 -15  -2   5 4.93369 1.65358   1
 -15   2   5 5.65385 1.26572   2
 -15   2   5 4.18847 1.32547   1
 -14  -2   5 1.11186 0.83906   3
 -14  -2   5 1.11086 1.01623   1
 -14   2   5 0.49781 0.58091   2
 -14   2   5 -0.3548 0.69976   1
 -13  -2   5 0.25413 0.74202   1
 -13  -2   5 -0.0216 0.66643   3
  13  -2  -5 0.40148 0.58463   4
 -13   2   5 0.40295 0.61064   1
 -13   2   5 -0.4980 0.43214   2
 -12  -2   5 1.77920 0.88693   1
  12  -2  -5 -0.0910 0.50531   4
 -12  -2   5 1.78531 0.93632   3
 -12   2   5 1.23461 0.78289   1
 -12   2   5 0.70928 0.57812   2
 -11  -2   5 38.5473 2.66442   3
 -11  -2   5 36.6875 2.85866   1
  11  -2  -5 37.1097 2.48795   4
 -11   2   5 41.5851 2.35478   2
 -11   2   5 39.8078 2.64558   1
 -10  -2   5 38.7087 2.57009   3
  10  -2  -5 40.9343 2.55848   4
 -10  -2   5 38.5100 2.71726   1
 -10   2   5 40.1486 2.22961   2
 -10   2   5 41.9793 2.64627   1
  -9  -2   5 111.959 4.78128   1
   9  -2  -5 107.578 4.42880   4
  -9  -2   5 105.275 4.43568   3
  -9   2   5 108.409 4.48120   1
  -9   2   5 104.425 3.55906   3
  -9   2   5 110.655 3.97313   2
  -8  -2   5 4.86747 1.02203   1
   8  -2  -5 3.37398 0.82949   4
  -8  -2   5 2.71091 0.76076   3
  -8   2   5 2.43481 0.59091   2
  -8   2   5 1.39426 0.60386   1
   7  -2  -5 4.75872 0.89044   4
  -7  -2   5 7.28819 1.15393   1
  -7   2   5 4.31648 0.93242   1
  -7   2   5 5.95133 0.80352   2
  -6  -2   5 10.1746 1.29209   1
   6  -2  -5 12.0867 1.37441   4
  -6  -2   5 11.8670 1.36836   3
  -6   2   5 10.6406 1.25828   1
  -6   2   5 11.4426 0.92263   2
  -5  -2   5 448.501 11.9564   3
  -5  -2   5 465.691 12.6680   1
   5  -2  -5 451.139 12.4300   4
  -5   2   5 448.475 11.5546   2
  -5   2   5 428.133 12.4988   1
  -4  -2   5 1243.82 30.8982   3
   4  -2  -5 1265.25 32.2450   4
  -4  -2   5 1305.00 32.8057   1
  -4   2   5 1265.72 32.8903   1
  -4   2   5 1332.84 31.2131   2
  -3  -2   5 163.425 5.14055   1
  -3  -2   5 161.962 4.98968   3
  -3   2   5 165.531 5.33560   1
   2  -2  -5 -0.7132 0.20529   4
   2  -2  -5 0.15596 0.30724   1
  -2  -2   5 -0.2045 0.27928   3
  -2  -2   5 -0.2809 0.23070   1
  -2   2   5 -0.2708 0.27161   1
  -1  -2   5 4.76529 0.68129   4
   1  -2  -5 5.03056 0.83309   1
  -1  -2   5 5.20428 0.63659   1
   1  -2  -5 5.71362 0.79013   4
  -1   2   5 5.31126 0.85917   1
   0  -2   5 16.7838 0.93492   3
   0  -2   5 14.2804 1.07961   4
   0  -2   5 15.0966 0.86398   1
   0  -2  -5 15.6132 1.25985   1
   0  -2  -5 15.8222 1.09092   4
   0   2   5 13.7739 1.21393   1
   1  -2   5 202.898 6.26190   4
   1  -2   5 210.668 5.40217   3
  -1  -2  -5 195.494 6.04819   3
   1  -2   5 216.055 5.60598   1
  -1  -2  -5 205.659 5.98013   4
  -1   2  -5 207.608 5.60012   1
   2  -2   5 48.5140 1.52935   3
  -2  -2  -5 47.6336 2.25064   3
  -2  -2  -5 46.6470 2.42363   1
  -2   2  -5 46.1607 1.54824   1
  -3  -2  -5 13.9353 1.44331   3
   3  -2   5 15.0926 0.51147   3
  -3  -2  -5 12.8164 1.47471   1
   3  -2   5 14.4364 1.24326   4
  -3   2  -5 14.8487 0.72372   1
  -4  -2  -5 198.221 6.96549   1
  -4  -2  -5 215.348 6.62419   3
  -4  -2  -5 217.079 5.90537   4
   4  -2   5 208.520 6.70440   4
  -4   2  -5 213.418 5.73351   1
  -4   2  -5 214.825 5.87736   2
   5  -2   5 12.6956 1.43919   4
  -5  -2  -5 11.1234 1.39948   3
  -5  -2  -5 12.9820 1.61119   1
  -5  -2  -5 12.1891 0.80016   4
  -5   2  -5 13.2234 0.79825   1
  -5   2  -5 14.0591 0.96318   2
   6  -2   5 2.68548 0.71952   4
  -6  -2  -5 3.11657 0.87317   3
  -6  -2  -5 2.55644 0.42442   4
  -6  -2  -5 1.99874 0.69657   1
  -6   2  -5 1.79098 0.46500   2
  -6   2  -5 2.44395 0.46756   1
  -7  -2  -5 28.3035 2.21138   1
  -7  -2  -5 28.5211 2.06854   3
   7  -2   5 29.7057 2.03236   4
  -7   2  -5 28.3321 1.68013   2
  -7   2  -5 27.5239 1.51093   1
  -8  -2  -5 8.37397 1.47638   1
  -8  -2  -5 7.60529 1.42173   3
   8  -2   5 8.54987 1.40626   4
  -8   2  -5 4.96777 0.89941   2
  -9  -2  -5 4.86668 1.28714   3
  -9  -2  -5 5.93606 1.37511   1
  -9   2  -5 6.38922 1.01926   2
 -10  -2  -5 4.50657 1.18297   3
 -10  -2  -5 1.31980 0.93117   1
 -10   2  -5 -0.0640 0.50478   2
 -11  -2  -5 0.15977 0.75601   1
 -11  -2  -5 1.71870 0.97644   3
 -11   2  -5 3.25121 0.83988   2
 -12  -2  -5 -0.0191 0.75250   1
 -12  -2  -5 -0.4227 0.79458   3
 -12   2  -5 -0.4919 0.53090   2
 -13  -2  -5 1.80715 1.09153   1
 -13  -2  -5 3.58530 1.42607   3
 -13   2  -5 2.31439 0.90909   2
 -14  -2  -5 1.08625 1.06828   1
 -14  -2  -5 -0.8945 0.91042   3
 -14   2  -5 0.21635 0.68389   2
 -14  -3   5 7.61456 2.04991   1
  14  -3  -5 5.78613 1.52918   4
 -14  -3   5 9.28571 1.97446   3
 -14   3   5 10.0144 1.78375   1
 -14   3   5 6.68482 1.35687   2
 -13  -3   5 -0.5904 0.66003   1
 -13  -3   5 0.45838 0.92696   3
  13  -3  -5 -0.0919 0.74683   4
 -13   3   5 -0.3169 0.57523   2
 -13   3   5 -1.1438 0.68606   1
  12  -3  -5 8.60785 1.61782   4
 -12  -3   5 7.55172 1.77322   1
 -12  -3   5 6.26638 1.52185   3
 -12   3   5 5.76542 1.26560   1
 -11  -3   5 4.24537 1.27982   1
  11  -3  -5 5.78020 1.39893   4
 -11  -3   5 5.85291 1.39665   3
 -11   3   5 5.18225 1.26091   1
 -10  -3   5 0.84787 0.73593   3
 -10  -3   5 1.80149 0.95811   1
  10  -3  -5 1.28139 0.73768   4
 -10   3   5 1.42992 0.74180   1
  -9  -3   5 -1.0100 0.48515   3
   9  -3  -5 -0.6559 0.56639   4
  -9  -3   5 -0.3724 0.57272   1
  -9   3   5 -0.5188 0.41237   1
   8  -3  -5 -0.5750 0.47044   4
  -8  -3   5 1.20410 0.77402   1
  -8  -3   5 1.18238 0.75823   3
  -8   3   5 0.40011 0.53061   1
  -7  -3   5 59.9812 3.33415   1
   7  -3  -5 55.1334 3.13698   4
  -7  -3   5 60.3344 3.18106   3
  -7   3   5 57.8544 3.04633   1
  -6  -3   5 0.52817 0.57241   1
   6  -3  -5 0.31221 0.61056   4
  -6  -3   5 -0.0613 0.42661   3
  -6   3   5 -0.0711 0.40737   1
  -5  -3   5 18.6562 1.90042   1
  -5  -3   5 14.7779 1.64426   3
  -5   3   5 14.5813 1.63198   1
  -4  -3   5 6.00822 1.01971   1
  -4  -3   5 7.18094 1.13455   3
  -4   3   5 8.12459 1.20140   1
   3  -3  -5 -0.3007 0.37068   4
  -3  -3   5 0.87518 0.44388   1
  -3  -3   5 -0.2577 0.33177   3
  -3   3   5 -0.2974 0.35487   1
  -2  -3   5 25.8718 1.60450   4
  -2  -3   5 20.4016 1.47870   3
  -2  -3   5 23.3277 1.55447   1
   2  -3  -5 24.0097 1.76926   1
   2  -3  -5 22.9903 1.70684   4
  -2   3   5 24.5244 1.81374   1
   1  -3  -5 50.8085 2.58060   4
   1  -3  -5 47.4646 2.67066   1
  -1  -3   5 51.0427 2.31082   1
  -1  -3   5 49.5971 2.23071   3
  -1  -3   5 47.7641 2.44082   4
  -1   3   5 51.9825 2.75466   1
   0  -3   5 41.9882 1.89042   3
   0  -3   5 35.1082 1.79095   1
   0  -3   5 39.1389 2.18834   4
   0  -3  -5 36.9491 2.12429   4
   0  -3  -5 40.3623 2.40147   1
   0   3   5 40.3359 2.41923   1
   0   3  -5 37.4400 1.91079   1
   1  -3   5 2.81609 0.75639   4
  -1  -3  -5 3.10463 0.73799   4
  -1  -3  -5 4.00015 0.84816   3
  -1  -3  -5 2.45555 0.77198   1
   1   3   5 3.09641 0.90386   1
  -1   3  -5 3.43555 0.61073   1
   2  -3   5 9.87253 1.35870   4
  -2  -3  -5 11.2338 1.41890   3
   2  -3   5 12.9174 0.84789   3
  -2  -3  -5 9.80714 1.46421   1
  -2  -3  -5 13.3755 1.14878   4
  -2   3  -5 11.7133 0.87757   1
   3  -3   5 0.06411 0.30240   4
  -3  -3  -5 -0.0011 0.26609   1
  -3  -3  -5 0.04424 0.31763   4
  -3  -3  -5 0.95022 0.58915   3
  -3   3  -5 0.50887 0.28701   1
  -4  -3  -5 -0.1817 0.36745   3
  -4  -3  -5 0.19685 0.33630   4
  -4  -3  -5 0.07241 0.33836   1
   4  -3   5 -0.0986 0.34327   4
  -5  -3  -5 30.6198 2.34713   1
  -5  -3  -5 30.6723 2.18744   3
   5  -3   5 25.3175 2.03800   4
  -6  -3  -5 8.99335 1.50846   3
  -6  -3  -5 6.33034 1.39166   1
   6  -3   5 6.38045 1.23595   4
  -7  -3  -5 167.611 6.39898   3
  -7  -3  -5 163.554 6.79573   1
   7  -3   5 164.941 6.36203   4
  -8  -3  -5 37.9125 2.80178   3
   8  -3   5 44.7063 2.90910   4
  -8  -3  -5 40.5944 3.16127   1
  -9  -3  -5 2.42623 1.19009   1
   9  -3   5 5.94386 1.32721   4
  -9  -3  -5 4.66089 1.35048   3
 -10  -3  -5 0.82693 0.99083   1
 -10  -3  -5 0.28624 0.99100   3
  10  -3   5 -0.3964 0.77773   4
 -11  -3  -5 29.9849 3.42810   1
 -11  -3  -5 36.2918 3.51521   3
 -12  -3  -5 13.6268 2.30837   3
 -12  -3  -5 13.7747 2.44453   1
 -12  -4   5 33.3732 3.63204   3
 -12  -4   5 46.5347 3.82966   1
  12  -4  -5 31.1651 3.42169   4
 -11  -4   5 1.69581 1.33795   1
  11  -4  -5 4.53590 1.46846   4
 -11  -4   5 1.87832 1.07201   3
 -11   4   5 3.00358 1.12078   1
  10  -4  -5 -0.2519 0.67249   4
 -10  -4   5 0.28933 0.74267   3
 -10  -4   5 -1.0905 0.62589   1
 -10   4   5 -0.9691 0.55870   1
  -9  -4   5 1.68438 1.01083   3
   9  -4  -5 0.57600 0.92961   4
  -9  -4   5 -0.3652 0.71403   1
  -9   4   5 -0.1514 0.57452   1
  -8  -4   5 8.50743 1.67781   1
   8  -4  -5 6.86181 1.52839   4
  -8  -4   5 5.66670 1.38610   3
  -8   4   5 7.35130 1.39082   1
  -7  -4   5 56.1816 3.43890   3
   7  -4  -5 56.8357 3.58162   4
  -7  -4   5 60.7781 3.71993   1
  -7   4   5 61.2686 3.36815   1
   6  -4  -5 0.86021 0.80239   4
  -6  -4   5 0.04593 0.63334   1
  -6  -4   5 0.12115 0.59539   3
  -6   4   5 0.95259 0.66304   1
  -5  -4   5 12.3774 1.82383   1
  -5  -4   5 10.5191 1.57953   3
   5  -4  -5 9.33019 1.61005   4
  -5   4   5 10.4770 1.59970   1
  -4  -4   5 16.8221 1.98639   1
  -4  -4   5 18.4497 2.03987   3
   4  -4  -5 19.5138 2.24732   4
  -4   4   5 20.0108 2.12897   1
  -3  -4   5 3.37873 0.91518   1
  -3  -4   5 3.17406 0.94497   3
   3  -4  -5 2.17757 0.89255   4
  -3  -4   5 1.69703 0.67370   4
  -3   4   5 3.75557 0.95030   1
  -2  -4   5 21.1181 1.74241   3
  -2  -4   5 19.0526 1.69775   4
   2  -4  -5 21.0101 2.22611   4
  -2  -4   5 23.5554 1.85489   1
   2  -4  -5 23.3058 1.96500   1
  -2   4   5 20.0967 2.24622   1
   1  -4  -5 17.1024 1.98602   1
   1  -4  -5 16.7182 1.97478   4
  -1  -4   5 18.2924 1.57255   1
  -1  -4   5 13.0279 1.70502   4
  -1  -4   5 14.5709 1.61870   3
   1   4  -5 17.3340 1.81510   1
  -1   4   5 16.3359 2.01124   1
   0  -4   5 124.751 4.58170   1
   0  -4   5 125.173 5.05913   4
   0  -4   5 133.384 4.51606   3
   0  -4  -5 122.137 5.32428   1
   0  -4  -5 120.572 4.94341   4
   0   4  -5 124.724 4.62895   1
   0   4   5 121.817 5.36430   1
  -1  -4  -5 -0.3192 0.64833   1
   1  -4   5 -0.2461 0.49884   4
  -1  -4  -5 -0.3748 0.38573   4
   1   4   5 -0.4400 0.61395   1
  -2  -4  -5 -0.5081 0.50095   3
  -2  -4  -5 -0.1893 0.39573   4
   2  -4   5 -0.2818 0.44778   4
  -2  -4  -5 -0.2349 0.52990   1
   2   4   5 -0.3654 0.59169   1
   3  -4   5 -0.0970 0.51027   4
  -3  -4  -5 1.22038 0.60350   4
  -3  -4  -5 -0.2323 0.54248   3
  -3  -4  -5 0.54959 0.69909   1
   3   4   5 0.58814 0.72667   1
  -4  -4  -5 6.84715 1.41904   3
   4  -4   5 6.66313 1.40929   4
  -4  -4  -5 9.40498 1.73934   1
  -5  -4  -5 142.737 5.79827   3
  -5  -4  -5 123.944 5.92656   1
   5  -4   5 135.884 5.83904   4
   6  -4   5 30.5814 2.64447   4
  -6  -4  -5 28.3396 3.12700   1
  -6  -4  -5 31.5720 2.60481   3
   7  -4   5 9.94033 1.81713   4
  -7  -4  -5 6.34642 1.55942   3
  -7  -4  -5 5.41649 1.45444   1
  -8  -4  -5 -0.1996 0.70297   1
  -8  -4  -5 -0.3234 0.73258   3
   8  -4   5 -0.5560 0.58026   4
  -9  -4  -5 1.73358 1.16120   1
   9  -4   5 4.11117 1.32536   4
  -9  -4  -5 5.68303 1.55071   3
 -10  -4  -5 2.07014 1.11178   3
  10  -4   5 3.28173 1.35164   4
 -10  -4  -5 2.22615 1.36035   1
 -11  -4  -5 4.03656 1.71010   1
  11  -4   5 0.40017 1.05267   4
 -11  -4  -5 3.98095 1.52042   3
  -9  -5   5 0.72873 0.89725   3
   9  -5  -5 2.30068 1.24165   4
  -9  -5   5 -0.1817 1.16014   1
  -8  -5   5 1.86970 1.09330   3
  -8  -5   5 -0.1392 0.96990   1
   8  -5  -5 -0.1264 0.83089   4
  -8   5   5 -0.0443 0.72012   1
  -7  -5   5 -0.1447 0.87463   3
  -7  -5   5 0.35396 0.94783   1
   7  -5  -5 1.17127 0.85613   4
  -7   5   5 1.97098 1.02752   1
  -6  -5   5 2.53583 1.11469   1
  -6  -5   5 2.29025 1.04694   3
   6  -5  -5 -1.1318 0.74813   4
  -6   5   5 1.79065 0.89929   1
   5  -5  -5 6.08537 1.63847   4
  -5  -5   5 6.77571 1.59819   1
  -5  -5   5 5.88836 1.36368   3
  -5   5   5 4.43733 1.24705   1
  -4  -5   5 10.3310 1.91903   1
   4  -5  -5 9.22249 1.84512   4
  -4  -5   5 9.48099 1.67283   3
  -4   5   5 8.57120 1.59272   1
  -3  -5   5 -0.9286 0.65710   4
   3  -5  -5 1.47723 0.95454   4
  -3  -5   5 1.13414 0.82659   3
  -3  -5   5 3.02630 1.05117   1
   3   5  -5 0.20446 0.74148   1
  -3   5   5 0.92369 0.79274   1
   2  -5  -5 9.16674 1.75392   4
  -2  -5   5 5.66350 1.29446   3
  -2  -5   5 5.46721 1.27558   4
  -2   5   5 5.04602 1.34221   1
  -1  -5   5 18.6245 2.26219   4
   1  -5  -5 19.9704 2.41985   1
   1  -5  -5 18.4054 2.30398   4
  -1   5   5 17.8383 2.36203   1
   0  -5  -5 5.18410 1.31740   4
   0  -5  -5 2.60927 1.17687   1
   0  -5   5 4.06112 1.17458   4
   0   5   5 4.28333 1.37748   1
   1  -5   5 77.9400 4.25713   4
  -1  -5  -5 76.9948 4.01341   4
  -1  -5  -5 72.6194 4.29273   1
   1   5   5 74.4535 4.37908   1
   2  -5   5 63.4979 3.91404   4
  -2  -5  -5 66.1749 4.14828   1
  -2  -5  -5 61.8372 3.51165   4
   2   5   5 72.6600 4.31446   1
  -3  -5  -5 6.22034 1.45060   3
   3  -5   5 6.49166 1.61867   4
  -3  -5  -5 8.95116 1.87491   1
   3   5   5 6.03080 1.60290   1
  -4  -5  -5 2.59323 1.19503   1
  -4  -5  -5 1.26553 1.07154   3
   4  -5   5 0.86170 0.95939   4
   4   5   5 1.09635 1.17607   1
  -5  -5  -5 2.11694 1.37843   1
  -5  -5  -5 3.40418 1.19261   3
   5  -5   5 4.40852 1.41177   4
   5   5   5 2.68740 1.24461   1
  -6  -5  -5 1.24009 1.22195   1
   6  -5   5 -0.0244 0.90933   4
  -6  -5  -5 0.33658 0.97060   3
  -7  -5  -5 5.86413 1.59607   3
   7  -5   5 4.68494 1.48860   4
  -7  -5  -5 1.50167 1.33412   1
   8  -5   5 4.23351 1.53621   4
  -8  -5  -5 3.23839 1.61836   1
  -8  -5  -5 2.74110 1.47741   3
   3  -6  -5 -0.1491 1.09887   4
  -3   6   5 2.85586 1.23264   1
   2  -6  -5 -0.1966 0.94448   4
  -2   6   5 0.60269 1.10747   1
  -1  -6   5 -0.2430 0.95582   4
   1  -6  -5 0.40981 1.03718   4
  -1   6   5 1.23774 0.95667   1
   0  -6   5 0.09330 0.89975   4
   0  -6  -5 -0.7959 0.92028   4
   0  -6  -5 -1.0679 0.81984   1
   0   6   5 0.73193 1.02115   1
  -1  -6  -5 -0.5637 0.84651   1
   1  -6   5 0.22733 1.08112   4
   1   6   5 0.96438 0.95871   1
 -16   0   6 0.12530 0.54422   2
 -16   0   6 1.20846 0.95754   1
 -15   0   6 0.37680 0.48295   2
 -15   0   6 0.71488 0.87697   1
 -14   0   6 0.75546 0.58915   2
 -14   0   6 2.05231 1.07093   1
 -14   0   6 1.51651 0.73442   3
 -13   0   6 1.39751 0.84833   3
 -13   0   6 0.87370 0.60458   2
 -13   0   6 3.35969 1.17158   1
 -12   0   6 -0.3775 0.61440   1
 -12   0   6 -0.1981 0.53655   3
 -12   0   6 0.14660 0.42780   2
 -11   0   6 0.12498 0.56701   1
 -11   0   6 -0.3448 0.42663   3
 -11   0   6 0.25338 0.36368   2
  10   0  -6 15.8283 1.09605   4
 -10   0   6 14.2420 1.69564   1
 -10   0   6 16.0546 1.34592   3
  -9   0   6 -0.0713 0.13113   2
  -9   0   6 0.06455 0.34669   1
  -9   0   6 0.04377 0.29373   3
   9   0  -6 -0.3554 0.22266   4
  -8   0   6 0.43289 0.40159   1
  -8   0   6 -0.0668 0.20076   2
  -8   0   6 -0.2317 0.20209   3
   8   0  -6 -0.1283 0.21730   4
  -7   0   6 -0.2619 0.21032   3
  -7   0   6 -0.1098 0.18501   2
   7   0  -6 0.23401 0.21774   4
  -7   0   6 0.06307 0.24387   1
  -6   0   6 66.9118 2.37860   2
  -6   0   6 69.0363 2.59231   3
   6   0  -6 67.6889 2.35833   4
  -5   0   6 -0.1874 0.17771   3
  -5   0   6 -0.0869 0.21124   1
   5   0  -6 0.03081 0.15532   4
  -5   0   6 -0.0498 0.13404   2
   4   0  -6 116.524 3.49196   4
  -4   0   6 116.610 3.42703   2
   3   0  -6 -0.0863 0.18359   4
  -3   0   6 0.01463 0.12765   2
  -3   0   6 0.00343 0.18153   1
  -2   0   6 637.254 16.3033   1
   2   0  -6 635.087 15.6495   2
  -2   0   6 637.551 15.7046   2
   1   0  -6 -0.3767 0.13362   2
  -1   0   6 -0.2173 0.12327   2
  -1   0   6 -0.1888 0.16840   1
   0   0   6 1550.61 38.0994   1
   0   0  -6 1526.76 37.0608   2
  -1   0  -6 -0.0275 0.14388   2
  -1   0  -6 0.01645 0.15373   1
   1   0   6 -0.1020 0.15052   1
  -2   0  -6 323.664 8.61181   1
  -2   0  -6 320.599 8.28115   2
  -3   0  -6 -0.2353 0.13934   2
  -3   0  -6 0.00582 0.19510   1
  -4   0  -6 10.3778 0.75547   2
  -4   0  -6 10.3118 0.85333   1
  -5   0  -6 -0.7597 0.23243   2
  -5   0  -6 0.43019 0.34044   1
  -6   0  -6 12.5149 1.07683   1
  -6   0  -6 12.4819 0.93949   2
  -6   0  -6 12.8106 0.96707   3
  -7   0  -6 -0.4553 0.24510   1
  -7   0  -6 0.17907 0.29161   2
  -7   0  -6 0.00213 0.30457   3
  -8   0  -6 7.49007 0.87542   2
  -8   0  -6 10.1175 1.28939   1
  -8   0  -6 8.90256 1.08944   3
  -9   0  -6 -0.1204 0.28992   2
  -9   0  -6 -0.5062 0.34131   1
  -9   0  -6 -0.1181 0.39462   3
 -10   0  -6 16.1597 1.31706   2
 -10   0  -6 20.4084 1.80276   1
 -11   0  -6 0.02695 0.40440   2
 -11   0  -6 -0.0617 0.56417   1
 -12   0  -6 0.64089 0.51318   2
 -12   0  -6 -0.3022 0.64249   1
 -13   0  -6 0.61766 0.80959   1
 -13   0  -6 -0.1952 0.44232   2
 -14   0  -6 -0.1786 0.46460   2
 -16  -1   6 0.15935 0.97445   3
 -16  -1   6 -0.9275 0.80179   1
 -16   1   6 0.38142 0.76369   2
 -16   1   6 0.83836 0.78539   1
 -15  -1   6 0.48919 0.74246   1
 -15  -1   6 -0.0996 0.71878   3
 -15   1   6 0.10659 0.85211   1
 -15   1   6 -0.5507 0.59685   2
 -14  -1   6 2.16233 0.97283   3
 -14  -1   6 0.10556 0.69893   1
 -14   1   6 0.76233 0.83413   1
 -14   1   6 -0.0256 0.60179   2
 -13  -1   6 38.4311 1.35476   2
 -13  -1   6 38.0236 2.87073   1
 -13  -1   6 36.6580 2.60766   3
 -13   1   6 37.6870 2.77333   1
 -13   1   6 34.4298 2.22017   2
 -12  -1   6 2.44084 0.90474   3
 -12  -1   6 2.03366 0.33713   2
 -12  -1   6 0.54775 0.65814   1
  12  -1  -6 3.08667 0.84050   4
 -12   1   6 2.99334 0.77827   3
 -12   1   6 1.75872 0.65120   2
 -12   1   6 2.58602 0.92813   1
 -11  -1   6 198.398 5.12050   2
  11  -1  -6 190.865 6.31280   4
 -11  -1   6 195.532 6.63174   3
 -11  -1   6 192.454 7.13700   1
 -11   1   6 187.124 6.95242   1
 -11   1   6 182.014 5.94219   3
 -11   1   6 194.223 6.22852   2
 -10  -1   6 73.2843 3.47808   3
 -10  -1   6 82.2650 2.39359   2
  10  -1  -6 80.3903 3.34912   4
 -10  -1   6 82.3261 3.87615   1
 -10   1   6 79.1948 3.23656   2
 -10   1   6 82.6720 3.82807   1
 -10   1   6 77.8609 3.11713   3
   9  -1  -6 11.9094 1.26078   4
  -9  -1   6 10.5583 0.59303   2
  -9  -1   6 11.1195 1.34393   3
  -9   1   6 12.7436 1.27505   2
  -9   1   6 11.3734 1.43841   1
  -9   1   6 12.7607 1.23888   3
  -8  -1   6 5.47492 0.38995   2
  -8  -1   6 5.95775 0.99151   3
  -8  -1   6 5.53767 0.39406   2
  -8  -1   6 4.32199 0.88154   1
   8  -1  -6 5.96005 0.88098   4
  -8   1   6 6.91871 0.88494   2
   8   1  -6 6.34315 0.50127   4
  -8   1   6 5.69720 0.80385   3
  -8   1   6 6.27422 1.10652   1
  -7  -1   6 51.2093 2.38534   3
  -7  -1   6 51.8213 2.52716   1
   7  -1  -6 51.6630 2.30369   4
  -7  -1   6 51.8326 1.47687   2
  -7  -1   6 53.6138 1.47250   2
   7   1  -6 50.5222 1.74512   4
  -7   1   6 49.6256 2.16238   2
  -7   1   6 50.3384 2.54483   1
  -7   1   6 55.3710 2.22233   3
  -6  -1   6 45.1946 2.10780   3
  -6  -1   6 42.8423 2.15434   1
   6  -1  -6 44.0260 2.02104   4
   6   1  -6 43.7415 1.56662   4
  -6   1   6 43.7438 2.22589   1
  -6   1   6 43.4395 1.88141   2
   5  -1  -6 860.642 21.8581   4
  -5  -1   6 866.863 22.4409   1
  -5   1   6 868.705 22.6161   1
   5   1  -6 878.488 21.2275   2
  -5   1   6 857.302 21.5328   2
   4  -1  -6 44.2786 1.87822   4
   4   1  -6 41.9305 1.40519   2
  -4   1   6 39.1272 1.93659   1
  -4   1   6 42.7451 1.65929   2
  -1  -1   6 241.025 6.20403   3
   1  -1  -6 232.451 6.78010   1
  -1  -1   6 237.608 6.22945   1
   0  -1  -6 148.345 4.60637   1
   0  -1  -6 144.029 4.31799   4
  -1  -1  -6 314.780 8.82349   1
   1  -1   6 320.090 7.59375   2
   1  -1   6 311.331 7.58741   2
  -1  -1  -6 308.483 8.26867   4
  -1   1  -6 309.397 7.94751   2
  -3  -1  -6 15.7633 1.12352   3
  -3  -1  -6 14.2966 1.17170   1
  -3  -1  -6 14.9534 0.68494   2
  -3   1  -6 15.1009 0.88926   2
  -4  -1  -6 46.5028 2.14740   3
  -4  -1  -6 48.5972 1.57331   2
  -4  -1  -6 46.4919 2.32329   1
  -4   1  -6 46.0992 1.87471   2
  -4   1  -6 48.3487 1.67217   1
  -5  -1  -6 60.4564 2.65791   3
  -5  -1  -6 66.9591 2.98307   1
  -5  -1  -6 65.0628 2.04705   2
  -5   1  -6 65.3814 2.30408   1
  -5   1  -6 64.1077 2.44847   2
  -6  -1  -6 50.1910 2.63207   1
  -6  -1  -6 52.0592 2.46940   3
  -6  -1  -6 49.7448 1.77321   2
  -6   1  -6 55.0173 2.12866   1
  -6   1  -6 49.0959 2.16058   2
  -7  -1  -6 10.3488 1.41868   1
  -7  -1  -6 9.45885 0.70573   2
  -7  -1  -6 11.0226 1.37098   3
  -7   1  -6 9.27123 1.00041   1
  -7   1  -6 8.16542 0.94762   2
  -8  -1  -6 2.30666 0.83333   1
  -8  -1  -6 2.89259 0.81772   3
  -8  -1  -6 2.88634 0.46643   2
  -8   1  -6 2.71084 0.64398   1
  -8   1  -6 3.04953 0.69638   2
  -9  -1  -6 0.04404 0.22781   2
  -9  -1  -6 -0.5175 0.47235   3
  -9  -1  -6 -0.6584 0.40379   1
  -9   1  -6 -0.0392 0.36985   2
  -9   1  -6 -0.2914 0.41051   1
 -10  -1  -6 0.99227 0.37335   2
 -10  -1  -6 1.41795 0.86121   1
 -10  -1  -6 1.30227 0.73467   3
 -10   1  -6 0.01333 0.46473   2
 -11  -1  -6 5.41889 1.36059   1
 -11  -1  -6 6.77792 0.73921   2
 -11  -1  -6 8.21731 1.45488   3
 -11   1  -6 6.48538 1.08931   2
 -12  -1  -6 0.37711 0.77100   1
 -12  -1  -6 0.60220 0.36437   2
 -12  -1  -6 1.21838 0.79829   3
 -12   1  -6 0.99345 0.64389   2
 -13  -1  -6 0.34839 0.32809   2
 -13  -1  -6 -0.0082 0.84958   1
 -13   1  -6 -0.5095 0.47823   2
 -14  -1  -6 0.87579 1.05987   1
 -14   1  -6 2.47493 0.86644   2
 -15  -2   6 -0.4862 0.95492   1
 -15  -2   6 0.39182 0.83240   3
 -15   2   6 0.02692 0.84377   1
 -15   2   6 -0.1745 0.63460   2
 -14  -2   6 -0.1307 0.75531   1
 -14  -2   6 -0.0470 0.87553   3
 -14   2   6 0.94928 0.66995   2
 -14   2   6 1.06467 0.85594   1
  13  -2  -6 0.98192 0.73508   4
 -13  -2   6 -0.1352 0.60804   3
 -13  -2   6 0.66316 0.78784   1
 -13   2   6 0.28545 0.54243   2
 -13   2   6 0.26420 0.64816   1
  12  -2  -6 1.76233 0.80722   4
 -12  -2   6 2.85621 1.08182   3
 -12  -2   6 1.10307 0.81967   1
 -12   2   6 0.77504 0.63068   2
 -12   2   6 1.04907 0.69051   1
 -11  -2   6 21.9858 2.33046   3
  11  -2  -6 19.0463 2.06043   4
 -11  -2   6 22.2352 2.43973   1
 -11   2   6 20.5237 2.22251   1
 -11   2   6 22.3060 1.74232   2
 -10  -2   6 -0.4715 0.46324   3
  10  -2  -6 -0.0088 0.51744   4
 -10  -2   6 -0.4508 0.51339   1
 -10   2   6 0.18375 0.44575   3
 -10   2   6 -0.1045 0.39236   2
 -10   2   6 -0.1181 0.51810   1
  -9  -2   6 3.01942 0.90372   3
  -9  -2   6 2.98773 0.91948   1
   9  -2  -6 1.69600 0.83443   4
  -9   2   6 2.25070 0.62314   3
  -9   2   6 1.64436 0.60055   2
  -9   2   6 3.48180 0.97035   1
   8  -2  -6 37.3735 2.24758   4
  -8  -2   6 38.9667 2.42116   1
  -8   2   6 33.8271 2.21849   1
  -8   2   6 36.8001 1.92610   2
  -7  -2   6 6.14967 1.03452   1
   7  -2  -6 5.85819 1.02663   4
  -7   2   6 5.26357 0.73532   2
  -7   2   6 6.89684 1.07460   1
  -6  -2   6 20.5825 1.53713   3
   6  -2  -6 21.1706 1.57430   4
  -6  -2   6 20.7962 1.56801   1
  -6   2   6 20.6228 1.23349   2
  -6   2   6 21.6950 1.60662   1
  -5  -2   6 0.22636 0.43859   3
   5  -2  -6 0.05378 0.42607   4
  -5  -2   6 1.78613 0.60813   1
  -5   2   6 0.16340 0.35684   2
  -5   2   6 2.30905 0.65327   1
  -4  -2   6 1.90356 0.61560   3
  -4  -2   6 1.63276 0.61108   1
   4  -2  -6 1.16454 0.61390   4
  -4   2   6 0.19033 0.26245   2
  -4   2   6 0.79229 0.52189   1
  -3  -2   6 649.786 16.2457   3
  -3  -2   6 654.710 17.0426   1
   3  -2  -6 650.793 16.9976   4
  -3   2   6 639.465 17.3599   1
  -2  -2   6 209.248 6.14411   1
  -2  -2   6 228.030 6.09112   3
   2  -2  -6 211.994 6.40332   4
  -2   2   6 199.944 6.60509   1
   1  -2  -6 14.9836 1.23863   1
   1  -2  -6 16.5674 1.15452   4
  -1  -2   6 16.0932 0.93586   1
  -1   2   6 13.1149 1.18204   1
   0  -2  -6 -0.0656 0.20952   1
   0  -2   6 0.05951 0.18416   1
   0  -2  -6 0.39231 0.27307   4
   0  -2   6 0.13560 0.21120   3
   0   2   6 0.16934 0.23168   1
   1  -2   6 1.98605 0.37744   3
  -1  -2  -6 2.32766 0.49369   4
   1  -2   6 3.42082 0.37077   1
  -1  -2  -6 3.01546 0.71922   1
  -1   2  -6 2.82464 0.34431   1
   1   2   6 2.52660 0.66792   1
  -2  -2  -6 149.384 4.57483   4
  -2  -2  -6 153.841 5.40662   1
   2  -2   6 146.570 3.91642   3
   3  -2   6 95.3162 3.68396   4
  -3  -2  -6 92.6598 3.92924   1
  -3  -2  -6 91.8645 3.61223   3
   3  -2   6 95.7227 2.41584   3
  -3   2  -6 94.5184 2.92168   2
   4  -2   6 35.1493 2.06048   4
  -4  -2  -6 35.2767 2.07484   3
  -4  -2  -6 32.2239 2.20646   1
  -4   2  -6 37.5457 1.60203   2
  -4   2  -6 35.8587 1.24685   1
  -5  -2  -6 0.35173 0.49535   1
   5  -2   6 1.04181 0.59155   4
  -5  -2  -6 -0.1809 0.38365   3
  -5  -2  -6 0.72746 0.29521   4
  -5   2  -6 0.87462 0.35993   2
  -5   2  -6 0.74221 0.26234   1
   6  -2   6 25.5265 1.82599   4
  -6  -2  -6 24.2595 1.83800   3
  -6  -2  -6 24.3658 2.01956   1
  -6  -2  -6 24.6009 1.23020   4
  -6   2  -6 26.6879 1.51429   2
  -7  -2  -6 5.72981 1.22919   1
  -7  -2  -6 6.85501 1.26249   3
  -7   2  -6 4.03595 0.75425   2
  -8  -2  -6 170.869 6.81461   1
  -8  -2  -6 172.501 6.35668   3
  -8   2  -6 182.656 5.78906   2
  -9  -2  -6 68.1316 3.92170   1
  -9  -2  -6 65.2215 3.60167   3
  -9   2  -6 68.7248 3.10007   2
 -10  -2  -6 18.0208 2.17908   3
 -10  -2  -6 17.5248 2.32564   1
 -10   2  -6 19.0751 1.63683   2
 -11  -2  -6 0.32402 0.79203   3
 -11  -2  -6 1.03422 0.84556   1
 -11   2  -6 -0.2284 0.45035   2
 -12  -2  -6 0.29769 0.82448   3
 -12  -2  -6 1.42450 0.97933   1
 -12   2  -6 -0.0418 0.59910   2
 -13  -2  -6 2.74291 1.12742   3
 -13  -2  -6 1.91617 1.23699   1
 -13   2  -6 2.86272 0.92946   2
 -14  -3   6 19.8428 2.94143   1
 -14  -3   6 22.8091 2.92512   3
  14  -3  -6 26.4357 2.90529   4
 -14   3   6 26.6335 2.88217   1
 -14   3   6 25.1931 2.50146   2
 -13  -3   6 0.24050 0.99384   1
  13  -3  -6 -0.4704 0.82139   4
 -13  -3   6 0.77316 0.89663   3
 -13   3   6 1.03835 0.95665   1
 -13   3   6 0.34458 0.68906   2
 -12  -3   6 5.25704 1.54172   1
 -12  -3   6 4.32994 1.32643   3
  12  -3  -6 3.71311 1.10344   4
 -12   3   6 2.72374 1.15535   1
  11  -3  -6 1.92303 0.82882   4
 -11  -3   6 0.89220 0.81828   3
 -11  -3   6 -0.2257 0.68694   1
 -11   3   6 -1.4627 0.49723   1
  10  -3  -6 2.28312 0.94896   4
 -10  -3   6 1.77232 0.88761   3
 -10  -3   6 2.21021 1.03106   1
 -10   3   6 2.14265 0.87289   1
   9  -3  -6 34.8176 2.63188   4
  -9  -3   6 37.0619 2.74156   1
  -9  -3   6 41.7471 2.80814   3
  -9   3   6 32.4974 2.38415   1
  -8  -3   6 23.4946 2.48381   1
  -8  -3   6 21.8231 2.29010   3
   8  -3  -6 20.3279 2.18151   4
  -8   3   6 23.9222 2.00841   1
  -7  -3   6 3.60085 0.99649   1
   7  -3  -6 4.78999 1.09872   4
  -7  -3   6 4.65145 1.06517   3
  -7   3   6 4.89244 1.07507   1
   6  -3  -6 0.10818 0.46140   4
  -6  -3   6 0.72217 0.54689   3
  -6  -3   6 -0.2261 0.47149   1
  -6   3   6 0.06828 0.45725   1
  -5  -3   6 4.91075 1.05684   1
  -5  -3   6 5.30376 1.00990   3
  -5   3   6 6.43852 1.18719   1
  -4  -3   6 30.0396 1.93954   3
  -4  -3   6 30.3013 1.98544   1
  -4   3   6 30.7265 2.03631   1
  -3  -3   6 48.3926 2.44348   3
  -3  -3   6 51.7743 2.53458   1
   3  -3  -6 50.8089 2.71881   4
  -3   3   6 49.0032 2.68994   1
   2  -3  -6 6.06169 1.03091   4
   2  -3  -6 5.34464 1.01671   1
  -2  -3   6 3.78770 0.78329   3
  -2  -3   6 5.61681 0.89684   1
  -2   3   6 5.60048 1.07546   1
   1  -3  -6 16.1689 1.39815   4
   1  -3  -6 14.3923 1.66583   1
  -1  -3   6 16.9140 1.40139   4
  -1  -3   6 15.0274 1.17509   1
  -1  -3   6 16.0650 1.21382   3
  -1   3   6 13.5012 1.62907   1
   0  -3  -6 0.16342 0.39303   4
   0  -3   6 0.01973 0.22817   1
   0  -3   6 0.23137 0.31737   3
   0  -3  -6 0.03555 0.44480   1
   0  -3   6 0.20583 0.36582   4
   0   3  -6 0.04818 0.33311   1
   0   3   6 0.40567 0.48084   1
   1  -3   6 3.98947 0.61315   1
  -1  -3  -6 2.67309 0.66888   4
   1  -3   6 3.50950 0.83394   4
  -1  -3  -6 3.46256 0.93506   1
  -1   3  -6 3.98611 0.60343   1
   1   3   6 4.39504 0.97770   1
  -2  -3  -6 0.90736 0.45668   4
  -2  -3  -6 0.13079 0.48241   3
  -2  -3  -6 -0.0945 0.30803   1
   2  -3   6 1.20586 0.33676   3
   2  -3   6 0.66873 0.58114   4
   2   3   6 -0.0241 0.29712   1
  -2   3  -6 0.99700 0.30721   1
  -3  -3  -6 5.80346 0.86709   4
  -3  -3  -6 4.27113 0.96842   3
  -4  -3  -6 7.56778 1.38603   1
  -4  -3  -6 10.2564 1.11399   4
  -4  -3  -6 10.2709 1.53564   3
   4  -3   6 8.36834 1.32310   4
  -5  -3  -6 1.81057 0.78338   3
  -5  -3  -6 2.10402 0.83530   1
   5  -3   6 1.62561 0.76887   4
   6  -3   6 38.3835 2.59089   4
  -6  -3  -6 36.1080 2.56974   3
  -6  -3  -6 36.9569 2.78921   1
  -7  -3  -6 54.5015 3.32089   3
  -7  -3  -6 53.9128 3.54155   1
   7  -3   6 55.7114 3.25455   4
   8  -3   6 6.90608 1.41514   4
  -8  -3  -6 7.47321 1.66102   1
  -8  -3  -6 8.48442 1.64159   3
  -9  -3  -6 -0.7777 0.75367   1
  -9  -3  -6 0.21531 0.86477   3
 -10  -3  -6 19.9514 2.57567   3
 -10  -3  -6 18.0064 2.62722   1
 -11  -3  -6 9.91913 2.17984   1
 -11  -3  -6 8.62500 1.82747   3
 -12  -3  -6 -0.4718 1.01179   1
 -12  -3  -6 0.77321 1.00554   3
 -12  -4   6 6.44407 1.68254   3
  12  -4  -6 11.7708 2.26833   4
 -12  -4   6 8.62451 2.11514   1
 -12   4   6 9.00007 1.81203   1
 -11  -4   6 1.54272 1.20169   1
  11  -4  -6 2.93801 1.27948   4
 -11  -4   6 4.03787 1.39348   3
 -11   4   6 2.77518 1.26182   1
  10  -4  -6 0.24767 0.75213   4
 -10  -4   6 0.83679 0.91307   1
 -10  -4   6 -0.7489 0.63600   3
 -10   4   6 0.74337 0.67197   1
  -9  -4   6 -0.0504 0.66825   3
   9  -4  -6 0.81768 0.87457   4
  -9  -4   6 1.27642 1.00334   1
  -9   4   6 -0.6260 0.54709   1
  -8  -4   6 1.15554 0.93768   1
  -8  -4   6 0.42920 0.70078   3
   8  -4  -6 2.05082 1.01807   4
  -8   4   6 0.03106 0.58088   1
  -7  -4   6 7.03287 1.48218   3
   7  -4  -6 6.18716 1.51013   4
  -7  -4   6 8.42451 1.64677   1
  -7   4   6 4.31908 1.10141   1
  -6  -4   6 44.9980 3.00662   1
  -6  -4   6 43.9151 2.92898   3
   6  -4  -6 44.7850 3.09036   4
  -6   4   6 46.0443 2.94975   1
  -5  -4   6 10.2395 1.57201   3
   5  -4  -6 6.98106 1.38994   4
  -5  -4   6 8.66496 1.56106   1
  -5   4   6 8.81191 1.54175   1
  -4  -4   6 9.18705 1.49300   3
  -4  -4   6 7.65556 1.33958   1
   4  -4  -6 9.67206 1.57336   4
  -4   4   6 8.17378 1.37622   1
   3  -4  -6 -0.2842 0.45777   4
  -3  -4   6 0.91832 0.63108   1
  -3  -4   6 -0.0864 0.52353   3
  -3   4   6 -0.1009 0.56436   1
  -2  -4   6 3.94303 0.94398   3
  -2  -4   6 3.00202 0.89253   4
  -2  -4   6 2.93269 0.86526   1
   2  -4  -6 4.04567 1.07266   4
   2  -4  -6 3.57705 1.03580   1
  -2   4   6 3.04075 1.00297   1
   1  -4  -6 357.452 11.3281   1
  -1  -4   6 344.958 10.4133   1
   1  -4  -6 364.602 11.0138   4
  -1  -4   6 351.358 10.0740   3
  -1  -4   6 351.087 10.7157   4
  -1   4   6 362.562 11.4340   1
   1   4  -6 356.798 10.6218   1
   0  -4   6 4.65378 1.11278   4
   0  -4  -6 2.85052 1.06451   1
   0  -4   6 4.97176 0.91937   3
   0  -4  -6 5.30350 1.21247   4
   0   4   6 2.48691 1.08889   1
   1  -4   6 4.59010 1.06669   4
  -1  -4  -6 6.53952 1.20597   4
  -1  -4  -6 5.77617 1.35123   1
   1   4   6 4.98327 1.25602   1
  -2  -4  -6 9.01884 1.62673   1
  -2  -4  -6 10.5099 1.65564   3
   2  -4   6 10.7896 1.65073   4
  -2  -4  -6 9.43499 1.36789   4
   2   4   6 8.18522 1.60771   1
  -3  -4  -6 6.27017 1.10361   4
  -3  -4  -6 3.20867 1.18582   1
   3  -4   6 6.33399 1.31736   4
  -3  -4  -6 8.97704 1.56064   3
   3   4   6 4.68178 1.35046   1
  -4  -4  -6 16.6266 2.29564   1
  -4  -4  -6 18.2042 2.16331   3
   4  -4   6 17.2587 2.17462   4
  -5  -4  -6 200.403 7.34082   3
   5  -4   6 190.573 7.39368   4
  -5  -4  -6 182.030 7.69227   1
  -6  -4  -6 42.5375 3.07442   3
   6  -4   6 40.6040 3.06974   4
  -6  -4  -6 39.3069 3.21462   1
  -7  -4  -6 0.71779 0.98037   1
   7  -4   6 1.83828 0.99778   4
  -7  -4  -6 3.17868 1.28934   3
   8  -4   6 1.66484 0.96855   4
  -8  -4  -6 0.31129 0.85204   3
  -8  -4  -6 -0.0785 0.76791   1
  -9  -4  -6 0.57187 1.01362   3
  -9  -4  -6 0.62290 0.99578   1
   9  -4   6 -0.1571 0.82010   4
 -10  -4  -6 1.59643 1.20336   3
 -10  -4  -6 2.99627 1.43652   1
  -9  -5   6 8.34352 2.13231   1
  -9  -5   6 7.76779 1.85067   3
   9  -5  -6 5.53892 1.55448   4
  -9   5   6 8.49984 1.72576   1
   8  -5  -6 5.75338 1.63261   4
  -8  -5   6 6.28337 1.57157   3
  -8  -5   6 6.20819 1.69769   1
  -8   5   6 4.54030 1.42081   1
  -7  -5   6 1.08184 0.90514   3
   7  -5  -6 1.16976 0.97045   4
  -7  -5   6 -0.2560 1.01514   1
  -7   5   6 -0.1706 0.79186   1
  -6  -5   6 -0.3160 0.65061   3
  -6  -5   6 0.41145 0.87849   1
   6  -5  -6 0.47830 0.85700   4
  -6   5   6 -0.3041 0.74628   1
  -5  -5   6 0.82520 0.76531   3
   5  -5  -6 -0.0892 0.75960   4
  -5  -5   6 -0.6865 0.59626   1
  -5   5   6 0.24103 0.69998   1
   4  -5  -6 -0.5925 0.67031   4
  -4  -5   6 -0.1104 0.68308   1
  -4  -5   6 0.28823 0.73012   3
  -4   5   6 1.08777 0.74326   1
  -3  -5   6 14.4869 1.97035   3
   3  -5  -6 11.6739 2.05923   4
  -3   5   6 14.7923 2.11512   1
  -2  -5   6 19.4087 2.14850   3
   2  -5  -6 17.9419 2.41199   4
  -2   5   6 14.3251 2.11350   1
   1  -5  -6 3.28405 1.15144   4
  -1  -5   6 3.87838 1.12862   4
   1  -5  -6 4.37171 1.30254   1
  -1   5   6 4.88349 1.34003   1
   0  -5  -6 0.35311 0.87100   4
   0  -5   6 1.32113 0.90083   4
   0  -5  -6 -0.0028 0.96103   1
   0   5   6 3.32341 1.24444   1
  -1  -5  -6 32.8176 2.64545   4
   1  -5   6 30.1559 2.61393   4
  -1  -5  -6 32.0694 2.91145   1
   1   5   6 30.8880 3.25743   1
   2  -5   6 0.95364 0.90326   4
  -2  -5  -6 -0.4165 0.71906   4
  -2  -5  -6 -0.5401 0.89052   1
   2   5   6 0.97385 0.98849   1
   3  -5   6 18.0161 2.52475   4
  -3  -5  -6 17.9685 2.52058   1
   3   5   6 16.2558 2.54125   1
  -4  -5  -6 12.4261 2.19257   1
  -4  -5  -6 10.5183 1.95862   3
   4  -5   6 11.2662 2.00873   4
   4   5   6 9.90880 2.10528   1
  -5  -5  -6 0.06309 0.75471   3
   5  -5   6 0.42098 1.04948   4
  -5  -5  -6 2.18659 1.27068   1
   5   5   6 1.43847 1.19579   1
   6  -5   6 1.03233 1.07207   4
  -6  -5  -6 -0.0147 0.97568   3
  -6  -5  -6 -0.0674 1.03267   1
   6   5   6 -0.6162 0.89982   1
  -7  -5  -6 2.12206 1.22329   3
  -7  -5  -6 2.88611 1.52452   1
   7  -5   6 1.81126 1.05363   4
   2  -6  -6 0.62267 0.96021   4
  -2   6   6 -0.1092 0.99313   1
   1  -6  -6 -0.1581 0.96968   4
  -1   6   6 -0.0721 0.98666   1
   0  -6  -6 0.31373 0.99689   1
   0  -6  -6 0.98752 0.99579   4
   0  -6   6 -0.1881 0.90715   4
   0   6   6 0.92700 1.01885   1
 -16   0   7 0.68787 0.92787   1
 -16   0   7 -0.0427 0.54321   2
 -15   0   7 -0.3516 0.41828   2
 -15   0   7 -0.1712 0.73393   1
 -14   0   7 -0.3114 0.60206   3
 -14   0   7 1.15797 0.59529   2
 -14   0   7 0.96570 0.81905   1
 -13   0   7 690.773 19.9162   1
 -13   0   7 700.736 17.9738   2
 -13   0   7 661.145 18.1638   3
 -12   0   7 1.06836 0.72545   3
 -12   0   7 0.27845 0.67602   1
 -12   0   7 0.26832 0.44065   2
 -11   0   7 89.9559 3.72688   3
 -11   0   7 94.3604 3.44659   2
 -11   0   7 89.1556 4.25578   1
 -10   0   7 0.39551 0.51987   1
 -10   0   7 -0.1501 0.24794   2
  10   0  -7 -0.0991 0.30202   4
 -10   0   7 -0.0064 0.31188   3
   9   0  -7 4.64570 0.67324   4
  -9   0   7 0.48950 0.34278   1
  -9   0   7 2.33503 0.62599   3
  -8   0   7 0.30093 0.37816   1
  -8   0   7 -0.2828 0.25647   3
  -8   0   7 -0.3271 0.21415   2
   8   0  -7 -0.1768 0.24563   4
  -7   0   7 361.704 9.70288   2
   7   0  -7 368.856 9.67506   4
  -7   0   7 363.497 9.79300   3
  -6   0   7 0.19225 0.19710   2
  -6   0   7 -0.2622 0.17282   3
  -6   0   7 0.08414 0.26868   1
   6   0  -7 -0.1314 0.16092   4
  -5   0   7 234.771 6.49045   2
  -5   0   7 234.868 7.09819   1
   5   0  -7 245.594 6.60281   4
  -5   0   7 239.755 6.67380   3
  -4   0   7 0.09080 0.13300   2
  -4   0   7 -0.1384 0.16120   1
   4   0  -7 0.06700 0.18352   4
  -3   0   7 13.5686 0.93287   1
  -3   0   7 12.5975 0.76009   2
  -2   0   7 0.04824 0.19675   1
   2   0  -7 -0.0342 0.17019   2
  -2   0   7 -0.0119 0.15394   2
  -1   0   7 1228.96 30.2956   1
  -1   0   7 1190.64 29.4142   2
   1   0  -7 1215.51 29.3719   2
   0   0   7 0.41230 0.24082   1
   0   0  -7 -0.2912 0.13893   2
   1   0   7 128.759 3.83931   1
  -1   0  -7 131.790 3.83918   1
  -1   0  -7 131.540 3.70581   2
  -2   0  -7 -0.8457 0.19697   1
  -2   0  -7 -0.8176 0.14595   2
  -3   0  -7 11.9175 0.85527   1
  -3   0  -7 10.9258 0.75012   2
  -4   0  -7 -0.4297 0.15870   2
  -4   0  -7 0.16544 0.25142   1
  -5   0  -7 79.8673 2.74207   2
  -5   0  -7 77.9932 3.00718   1
  -6   0  -7 -0.1134 0.19145   2
  -6   0  -7 0.10485 0.29375   1
  -7   0  -7 3.17676 0.62659   3
  -7   0  -7 2.67901 0.71663   1
  -7   0  -7 2.80271 0.57014   2
  -8   0  -7 -0.0515 0.27222   2
  -8   0  -7 -0.4784 0.31957   1
  -8   0  -7 -0.4139 0.31450   3
  -9   0  -7 9.57898 1.03456   2
  -9   0  -7 13.4787 1.39453   3
  -9   0  -7 10.6043 1.46447   1
 -10   0  -7 0.06708 0.52488   1
 -10   0  -7 -0.1854 0.32723   2
 -11   0  -7 5.46454 1.22664   1
 -11   0  -7 5.22869 0.87845   2
 -12   0  -7 0.01622 0.69818   1
 -12   0  -7 -0.0405 0.42739   2
 -13   0  -7 5.43301 0.97839   2
 -14   0  -7 0.08327 0.51432   2
 -16  -1   7 -0.0620 0.90876   1
 -16  -1   7 -0.0977 0.97565   3
 -16   1   7 -1.2647 0.58329   2
 -16   1   7 1.40109 1.08084   1
 -15  -1   7 5.53425 1.60264   1
 -15  -1   7 8.91622 1.77603   3
 -15   1   7 6.71995 1.66255   1
 -15   1   7 3.33473 0.96970   2
 -14  -1   7 0.22246 0.78346   3
 -14  -1   7 0.55722 0.71492   1
 -14   1   7 0.15132 0.70103   1
 -14   1   7 -0.2234 0.55028   2
 -13  -1   7 0.59494 0.74406   1
 -13  -1   7 -0.1426 0.67127   3
 -13   1   7 -0.2798 0.51727   1
 -13   1   7 0.24602 0.48484   2
 -12  -1   7 1.29657 0.80500   3
 -12  -1   7 1.16882 0.81713   1
 -12  -1   7 0.83416 0.25246   2
  12  -1  -7 0.55346 0.53515   4
 -12   1   7 1.16410 0.74974   1
 -12   1   7 1.26618 0.60190   2
 -12   1   7 1.36312 0.64502   3
 -11  -1   7 231.617 7.56954   3
  11  -1  -7 231.343 7.27310   4
 -11  -1   7 224.925 5.95092   2
 -11  -1   7 230.308 8.11598   1
 -11   1   7 231.207 7.14477   2
 -11   1   7 228.675 6.95581   3
 -11   1   7 220.510 7.88779   1
 -10  -1   7 17.9086 1.89065   3
 -10  -1   7 17.0237 1.91369   1
  10  -1  -7 17.8677 1.43450   4
 -10  -1   7 15.6792 0.78701   2
 -10   1   7 15.4410 1.83462   1
 -10   1   7 17.4328 1.39153   2
 -10   1   7 19.8211 1.43103   3
  -9  -1   7 9.55371 1.29344   3
  -9  -1   7 11.2950 0.60067   2
   9  -1  -7 9.51431 1.17070   4
   9   1  -7 10.0903 0.71405   4
  -9   1   7 11.1364 1.19626   3
  -9   1   7 10.1740 1.10571   2
  -9   1   7 10.5125 1.41183   1
  -8  -1   7 6.65366 0.41561   2
   8  -1  -7 5.19986 0.83231   4
  -8  -1   7 5.62232 0.97018   3
  -8  -1   7 5.13992 0.97378   1
  -8  -1   7 6.06846 0.40949   2
   8   1  -7 6.90709 0.58130   4
  -8   1   7 5.55328 0.77190   2
  -8   1   7 4.95003 0.77898   3
  -8   1   7 8.62100 1.25603   1
  -7  -1   7 35.4884 2.02491   1
   7  -1  -7 35.2687 1.83680   4
  -7  -1   7 34.8884 1.05453   2
  -7  -1   7 34.4392 1.90783   3
  -7  -1   7 32.2917 1.04050   2
   7   1  -7 33.2633 1.39098   4
  -7   1   7 31.0886 1.64443   2
  -7   1   7 34.2255 2.05679   1
  -6  -1   7 238.732 7.19031   1
  -6  -1   7 237.759 6.88717   3
   6  -1  -7 239.831 6.92068   4
  -6   1   7 236.053 6.68683   2
  -6   1   7 224.517 7.27258   1
   5  -1  -7 1142.08 28.6205   4
  -5  -1   7 1158.73 29.3598   1
  -5   1   7 1146.49 29.5943   1
  -5   1   7 1145.10 28.3058   2
   5   1  -7 1150.05 27.9856   2
  -4  -1   7 9.83962 0.84348   1
  -4  -1   7 10.2381 1.01955   3
   4  -1  -7 9.70432 0.85981   4
  -4   1   7 10.3136 0.74856   2
   4   1  -7 9.18466 0.58662   2
  -3  -1   7 10.9304 0.87292   3
  -3  -1   7 9.75617 0.75729   1
   3  -1  -7 9.52021 0.81987   4
  -3   1   7 10.7965 0.71163   2
   3   1  -7 10.9420 0.58618   2
  -1  -1   7 73.7848 2.23688   1
   1  -1  -7 71.3948 2.72231   1
  -1  -1   7 74.7474 2.46481   3
   0  -1  -7 1355.89 35.1525   1
   0   1  -7 1425.62 33.6057   2
   1  -1   7 857.200 19.3870   2
  -1  -1  -7 848.326 20.9189   1
  -1   1  -7 845.145 19.6901   2
   1   1   7 651.396 20.7130   1
   2  -1   7 111.231 3.07334   2
  -2  -1  -7 103.357 3.87224   1
  -2  -1  -7 109.922 3.05114   2
  -2   1  -7 113.842 3.30135   2
  -3  -1  -7 25.7876 1.02399   2
  -3  -1  -7 24.5784 1.59465   1
  -3   1  -7 25.0613 1.22419   2
  -4  -1  -7 468.714 11.7858   2
  -4  -1  -7 460.931 13.1391   1
  -4  -1  -7 484.801 12.3396   3
  -4   1  -7 458.909 12.1797   2
  -4   1  -7 485.474 12.1155   1
  -5  -1  -7 40.4374 2.09607   3
  -5  -1  -7 44.6659 2.40056   1
  -5  -1  -7 44.1403 1.59533   2
  -5   1  -7 45.3361 1.75624   1
  -5   1  -7 43.1184 1.90684   2
  -6  -1  -7 237.695 7.54355   1
  -6  -1  -7 217.691 6.87391   3
  -6  -1  -7 230.007 6.13715   2
  -6   1  -7 225.358 6.64212   2
  -6   1  -7 233.529 6.60752   1
  -7  -1  -7 18.3534 1.02122   2
  -7  -1  -7 18.5707 1.93540   1
  -7  -1  -7 21.5247 1.60418   3
  -7   1  -7 20.0636 1.30696   1
  -7   1  -7 15.9689 1.26073   2
  -8  -1  -7 0.87893 0.33510   2
  -8  -1  -7 1.98931 0.69211   3
  -8  -1  -7 1.07229 0.73279   1
  -8   1  -7 0.98861 0.47945   2
  -8   1  -7 1.06927 0.50566   1
  -9  -1  -7 51.7214 2.79937   3
  -9  -1  -7 49.5298 3.05951   1
  -9  -1  -7 51.1465 1.97558   2
  -9   1  -7 50.0433 2.51108   2
 -10  -1  -7 23.9671 1.98894   3
 -10  -1  -7 24.1805 2.53332   1
 -10  -1  -7 22.1758 1.24057   2
 -10   1  -7 23.6238 1.74433   2
 -11  -1  -7 9.09138 1.50234   3
 -11  -1  -7 9.26399 1.70993   1
 -11  -1  -7 7.30702 0.78463   2
 -11   1  -7 6.37819 1.09082   2
 -12  -1  -7 1.45022 0.86866   1
 -12  -1  -7 -0.1619 0.28311   2
 -12   1  -7 -0.3943 0.44431   2
 -13  -1  -7 -0.2441 0.29190   2
 -13  -1  -7 0.55092 0.84562   1
 -13   1  -7 -0.2022 0.50443   2
 -14  -1  -7 2.48941 1.31977   1
 -14   1  -7 2.42037 0.88819   2
 -15  -2   7 1.39468 1.16941   3
 -15  -2   7 2.37195 1.26566   1
 -15   2   7 -0.2574 0.77130   1
 -15   2   7 1.62880 0.75900   2
 -14  -2   7 0.33261 0.92360   3
 -14  -2   7 0.60054 0.78252   1
 -14   2   7 0.84582 0.65150   2
 -14   2   7 2.59091 1.16192   1
  13  -2  -7 0.72080 0.72862   4
 -13  -2   7 1.28506 0.87057   3
 -13  -2   7 -0.6661 0.55470   1
 -13   2   7 -0.1612 0.67688   1
 -13   2   7 0.18759 0.54548   2
 -12  -2   7 1.95080 0.95232   3
 -12  -2   7 0.23593 0.67857   1
  12  -2  -7 1.23948 0.78275   4
 -12   2   7 0.58866 0.69364   1
 -12   2   7 0.42660 0.54117   2
 -11  -2   7 1.37877 0.72944   3
  11  -2  -7 2.11405 0.87659   4
 -11  -2   7 3.33258 1.09239   1
 -11   2   7 2.82845 0.78538   2
 -11   2   7 2.30112 1.00462   1
 -10  -2   7 0.17692 0.51265   3
 -10  -2   7 0.20654 0.55539   1
  10  -2  -7 0.10756 0.53917   4
 -10   2   7 -0.0867 0.39073   3
 -10   2   7 0.18763 0.38628   2
 -10   2   7 -0.2684 0.46633   1
  -9  -2   7 33.9706 2.29793   3
  -9  -2   7 35.9317 2.42234   1
   9  -2  -7 31.0631 2.15347   4
  -9   2   7 34.0786 1.96843   2
  -9   2   7 29.2131 2.18615   1
  -9   2   7 32.5740 1.81904   3
  -8  -2   7 3.47549 0.94217   1
   8  -2  -7 2.84811 0.80558   4
  -8   2   7 1.96852 0.56315   2
  -8   2   7 2.00498 0.69077   1
  -7  -2   7 19.3571 1.58181   1
   7  -2  -7 18.6708 1.56761   4
  -7   2   7 18.6293 1.57971   1
  -7   2   7 20.7922 1.31925   2
   6  -2  -7 27.0684 1.81265   4
  -6  -2   7 27.8205 1.82428   1
  -6  -2   7 28.4717 1.83756   3
  -6   2   7 30.4264 1.97163   1
  -6   2   7 30.8618 1.55083   2
  -5  -2   7 139.511 4.74810   1
   5  -2  -7 139.844 4.82318   4
  -5  -2   7 130.726 4.60003   3
  -5   2   7 136.648 4.92670   1
  -5   2   7 130.867 4.12729   2
  -4  -2   7 394.196 10.4416   3
  -4  -2   7 390.121 10.8177   1
   4  -2  -7 385.071 10.8504   4
  -4   2   7 379.390 11.1376   1
  -4   2   7 385.027 10.0109   2
   3  -2  -7 303.948 8.61605   4
  -3  -2   7 303.673 8.15315   3
  -3  -2   7 287.639 8.36791   1
  -3   2   7 288.180 8.75497   1
  -2  -2   7 26.1112 1.38953   3
  -2  -2   7 23.6258 1.25415   1
   2  -2  -7 21.1124 1.40429   4
  -2   2   7 20.0816 1.50032   1
   1  -2  -7 -0.1836 0.15765   1
   1  -2  -7 0.25424 0.29296   4
  -1  -2   7 0.33837 0.25951   3
  -1  -2   7 1.18930 0.33406   1
  -1   2   7 -0.0263 0.15062   1
   0  -2  -7 233.029 6.84130   4
   0  -2   7 240.002 6.29925   1
   0  -2   7 240.331 6.28633   3
   0  -2  -7 235.139 7.40706   1
   0   2   7 225.404 7.38838   1
  -1  -2  -7 19.1103 1.22651   4
  -1  -2  -7 17.3802 1.46365   1
   1  -2   7 20.4666 0.98505   3
   1   2   7 18.7039 1.57290   1
   2  -2   7 163.005 4.20143   3
  -2  -2  -7 152.558 5.58627   1
  -2  -2  -7 157.607 4.89122   4
   3  -2   7 52.2607 1.53552   3
  -3  -2  -7 52.1217 2.75052   1
  -3  -2  -7 53.9223 2.17844   4
  -3  -2  -7 51.1610 2.53313   3
  -3   2  -7 52.5446 1.95455   2
  -4  -2  -7 13.6593 1.50370   3
  -4  -2  -7 13.5475 1.61308   1
  -4  -2  -7 13.3865 0.95804   4
  -4   2  -7 13.5628 0.96600   2
  -5  -2  -7 9.80505 1.43765   1
  -5  -2  -7 14.3177 1.60963   3
  -5  -2  -7 11.1476 0.87500   4
  -5   2  -7 13.9020 1.03991   2
  -6  -2  -7 0.03581 0.20508   4
  -6  -2  -7 -0.2734 0.50865   1
  -6  -2  -7 -0.1392 0.47111   3
  -6   2  -7 0.28180 0.35938   2
  -7  -2  -7 -0.2177 0.53110   3
  -7  -2  -7 0.40182 0.68166   1
  -7   2  -7 -0.3677 0.34730   2
  -8  -2  -7 55.5148 3.14016   3
  -8  -2  -7 52.0722 3.38335   1
   8  -2   7 51.5997 1.56966   2
  -8   2  -7 53.0991 2.62364   2
  -9  -2  -7 42.9571 2.82252   3
  -9  -2  -7 39.5335 2.97954   1
  -9   2  -7 41.1749 2.35475   2
 -10  -2  -7 -0.1622 0.67792   1
 -10  -2  -7 0.30969 0.74985   3
 -10   2  -7 -0.4293 0.45356   2
 -11  -2  -7 7.50168 1.64501   1
 -11  -2  -7 7.25878 1.64134   3
 -11   2  -7 7.99777 1.27278   2
 -12  -2  -7 0.57840 0.78015   1
 -12  -2  -7 0.36948 0.76579   3
 -12   2  -7 -0.5602 0.51011   2
 -13  -2  -7 3.95546 1.32098   3
 -13  -2  -7 4.17243 1.40251   1
 -13   2  -7 2.64658 0.91565   2
  14  -3  -7 11.7741 2.07824   4
 -14  -3   7 9.02323 1.86733   3
 -14  -3   7 9.99511 2.34825   1
 -14   3   7 10.9585 1.67276   2
 -14   3   7 9.95446 1.99742   1
 -13  -3   7 4.48041 1.47805   3
 -13  -3   7 4.08546 1.49443   1
  13  -3  -7 0.58516 0.86395   4
 -13   3   7 4.94942 1.18514   2
 -13   3   7 4.77534 1.36421   1
  12  -3  -7 2.52650 1.09611   4
 -12  -3   7 4.82985 1.55449   3
 -12  -3   7 3.58549 1.40689   1
 -12   3   7 4.22760 1.22438   1
  11  -3  -7 0.32866 0.75993   4
 -11  -3   7 0.44730 0.78009   3
 -11  -3   7 1.32427 0.96484   1
 -11   3   7 1.14964 0.80910   1
 -10  -3   7 1.71716 0.84666   3
  10  -3  -7 1.01443 0.71642   4
 -10  -3   7 2.59145 1.06048   1
 -10   3   7 1.65592 0.83072   1
  -9  -3   7 10.3614 1.72931   1
  -9  -3   7 6.74822 1.37053   3
   9  -3  -7 10.3463 1.65852   4
  -9   3   7 9.97422 1.54770   1
  -8  -3   7 53.3458 3.17738   1
  -8  -3   7 49.7144 3.00970   3
   8  -3  -7 50.0183 3.05585   4
  -8   3   7 49.1360 2.93725   1
   7  -3  -7 43.7639 2.73170   4
  -7  -3   7 39.4916 2.61162   1
  -7  -3   7 42.4284 2.66899   3
  -7   3   7 39.3634 2.59306   1
  -6  -3   7 26.1832 1.97695   3
  -6  -3   7 27.7638 2.05445   1
   6  -3  -7 25.1708 2.01123   4
  -6   3   7 25.0530 1.97742   1
  -5  -3   7 0.06939 0.47785   1
   5  -3  -7 0.07382 0.31060   4
  -5  -3   7 0.53689 0.51327   3
  -5   3   7 -0.4450 0.40471   1
  -4  -3   7 8.71340 1.24198   3
  -4  -3   7 5.16674 0.95761   1
   4  -3  -7 6.11373 1.11124   4
  -4   3   7 7.33230 1.21903   1
  -3  -3   7 38.8676 2.14276   3
  -3  -3   7 35.5430 2.07258   1
   3  -3  -7 36.8760 2.31009   4
  -3   3   7 40.9684 2.47391   1
  -2  -3   7 75.7583 3.03942   1
  -2  -3   7 70.0860 2.95499   3
   2  -3  -7 71.0213 3.30297   4
   2  -3  -7 75.1941 3.48533   1
  -2   3   7 74.7662 3.55011   1
  -1  -3   7 0.79044 0.43572   3
  -1  -3   7 1.12514 0.44918   1
   1  -3  -7 0.71775 0.53810   1
   1  -3  -7 0.61741 0.48262   4
  -1   3   7 0.98548 0.55622   1
   0  -3   7 2.64585 0.51748   1
   0  -3  -7 2.87878 0.85480   1
   0  -3  -7 1.78781 0.64026   4
   0  -3   7 1.73220 0.50210   3
   0   3  -7 1.49628 0.47604   1
   0   3   7 3.59004 0.92681   1
   1  -3   7 15.1806 1.65576   4
  -2  -3  -7 -0.0253 0.32944   1
  -2  -3  -7 2.27913 0.64822   4
   2  -3   7 0.61786 0.53265   4
   2   3   7 -0.1202 0.29813   1
  -3  -3  -7 3.33192 0.92065   3
  -3  -3  -7 3.79790 0.76840   4
  -3  -3  -7 1.41286 0.68653   1
   3  -3   7 2.14535 0.73667   4
  -4  -3  -7 -0.1144 0.31084   4
  -4  -3  -7 0.16298 0.55538   1
   4  -3   7 0.26064 0.53919   4
  -4  -3  -7 -0.2017 0.51885   3
   5  -3   7 5.29754 1.17658   4
  -5  -3  -7 7.84475 1.43929   3
  -5  -3  -7 5.97737 1.29040   1
  -6  -3  -7 23.1828 2.41993   3
   6  -3   7 29.5633 2.28021   4
  -6  -3  -7 26.5221 2.38560   1
  -7  -3  -7 2.35251 1.01946   3
  -7  -3  -7 1.01940 0.84472   1
  -8  -3  -7 7.23938 1.67465   1
  -8  -3  -7 9.08551 1.79828   3
  -9  -3  -7 0.64256 0.84018   3
  -9  -3  -7 0.87157 0.97579   1
 -10  -3  -7 3.08617 1.33793   1
 -10  -3  -7 0.74675 1.03719   3
 -11  -3  -7 0.92088 1.01997   3
 -11  -3  -7 3.53472 1.48927   1
 -12  -3  -7 -0.9624 0.87575   3
 -12  -3  -7 0.18250 1.05907   1
 -12  -4   7 3.24020 1.34488   3
 -12  -4   7 5.04292 1.76797   1
  12  -4  -7 4.76108 1.48838   4
 -12   4   7 4.68788 1.49119   1
 -11  -4   7 3.22439 1.42524   1
  11  -4  -7 1.18434 1.04633   4
 -11  -4   7 1.54938 1.10160   3
 -11   4   7 1.90256 1.00435   1
  10  -4  -7 0.60326 0.79376   4
 -10  -4   7 -0.0011 0.95703   1
 -10  -4   7 0.33585 0.75372   3
 -10   4   7 -0.2121 0.67313   1
  -9  -4   7 1.17632 1.03134   1
  -9  -4   7 0.56243 0.81267   3
   9  -4  -7 -0.8107 0.71378   4
  -9   4   7 0.16268 0.63334   1
  -8  -4   7 0.55193 0.72968   3
   8  -4  -7 -0.2511 0.73419   4
  -8  -4   7 -0.1959 0.71572   1
  -8   4   7 0.82093 0.75148   1
  -7  -4   7 0.34243 0.68316   1
  -7  -4   7 -0.0569 0.59704   3
   7  -4  -7 0.10960 0.76456   4
  -7   4   7 0.83736 0.76304   1
   6  -4  -7 0.39593 0.71129   4
  -6  -4   7 1.56703 0.79117   3
  -6  -4   7 0.51005 0.64891   1
  -6   4   7 1.41766 0.81015   1
   5  -4  -7 8.65229 1.54181   4
  -5  -4   7 13.2270 1.85861   1
  -5  -4   7 11.9940 1.72835   3
  -5   4   7 8.42197 1.51317   1
   4  -4  -7 5.17098 1.20289   4
  -4  -4   7 2.61201 0.86118   3
  -4  -4   7 4.27686 1.05752   1
  -4   4   7 2.68527 0.88690   1
  -3  -4   7 0.55626 0.62228   1
  -3  -4   7 1.27789 0.61617   3
   3  -4  -7 0.26595 0.56697   4
  -3   4   7 2.01811 0.87370   1
  -2  -4   7 18.7074 1.65681   1
  -2  -4   7 17.1431 1.79522   3
   2  -4  -7 14.5221 1.91608   1
   2  -4  -7 17.6438 2.04462   4
  -2   4   7 15.4169 1.99610   1
  -1  -4   7 65.3125 3.03365   3
   1  -4  -7 59.7451 3.36166   4
   1  -4  -7 59.9372 3.51235   1
  -1   4   7 64.4931 3.62083   1
   0  -4   7 9.71495 1.28025   3
   0  -4   7 9.69182 1.53745   4
   0  -4  -7 9.19874 1.44923   4
   0  -4  -7 10.1903 1.72143   1
   0   4   7 8.82074 1.59559   1
  -1  -4  -7 7.61574 1.32841   4
  -1  -4  -7 7.91705 1.56027   1
   1  -4   7 9.07126 1.54820   4
   1   4   7 8.73582 1.67178   1
  -2  -4  -7 0.34565 0.47850   4
  -2  -4  -7 1.93019 0.88834   1
   2  -4   7 0.80451 0.70808   4
   2   4   7 -0.2131 0.69594   1
  -3  -4  -7 0.20644 0.50447   4
   3  -4   7 -0.1455 0.54436   4
  -3  -4  -7 -0.0131 0.70384   3
  -3  -4  -7 -0.8513 0.49428   1
   3   4   7 -0.6668 0.62407   1
   4  -4   7 2.19468 0.87144   4
  -4  -4  -7 2.43215 1.08211   1
  -4  -4  -7 1.71380 0.84945   3
   4   4   7 2.68868 1.10797   1
  -5  -4  -7 0.92870 1.06993   1
   5  -4   7 0.65613 0.90805   4
  -5  -4  -7 0.53562 0.80258   3
   6  -4   7 8.10889 1.61992   4
  -6  -4  -7 3.32012 1.32996   1
  -6  -4  -7 3.74686 1.21849   3
  -7  -4  -7 0.21760 0.72265   1
   7  -4   7 -0.1063 0.71990   4
  -7  -4  -7 0.04482 0.81503   3
  -8  -4  -7 0.67970 0.92204   1
  -8  -4  -7 3.18092 1.29101   3
  -9  -4  -7 1.50900 1.12913   1
  -9  -4  -7 1.33423 0.99789   3
 -10  -4  -7 4.51378 1.66123   1
 -10  -4  -7 3.16094 1.31504   3
  -9  -5   7 -0.5229 0.95525   1
   9  -5  -7 0.94292 0.87176   4
  -9  -5   7 0.08322 0.87391   3
  -9   5   7 -0.2368 0.77444   1
  -8  -5   7 0.41411 0.93869   3
  -8  -5   7 1.39654 1.24461   1
   8  -5  -7 0.75012 1.03918   4
  -8   5   7 0.23926 0.93631   1
  -7  -5   7 -0.8821 0.56460   3
   7  -5  -7 0.38927 0.93421   4
  -7  -5   7 -0.5747 0.72387   1
  -7   5   7 -1.7556 0.67824   1
  -6  -5   7 1.80694 0.94707   1
  -6  -5   7 0.92549 0.87513   3
   6  -5  -7 2.15506 1.16665   4
  -6   5   7 1.52897 1.02733   1
  -5  -5   7 0.21843 0.88147   1
  -5  -5   7 -0.1055 0.71505   3
   5  -5  -7 0.48264 0.90792   4
  -5   5   7 -0.0831 0.80825   1
   4  -5  -7 3.90846 1.37120   4
  -4  -5   7 7.08498 1.49492   3
  -4   5   7 5.97266 1.44882   1
   3  -5  -7 4.99062 1.44629   4
  -3  -5   7 5.53628 1.29700   3
  -3   5   7 5.56272 1.39270   1
   2  -5  -7 0.03505 0.77960   4
  -2   5   7 0.74802 0.88908   1
   1  -5  -7 -0.0217 0.80779   4
   1  -5  -7 0.18234 0.76496   1
  -1   5   7 -0.9176 0.53951   1
   0  -5  -7 -0.8817 0.75572   4
   0  -5   7 1.35426 0.94558   4
   0  -5  -7 1.13956 0.97101   1
   0   5   7 0.86859 0.83634   1
  -1  -5  -7 3.26004 1.33313   1
   1  -5   7 1.40290 1.08243   4
  -1  -5  -7 0.77861 0.95554   4
   1   5   7 2.66697 1.20448   1
  -2  -5  -7 14.3906 2.31423   1
   2  -5   7 12.9524 2.01561   4
   2   5   7 15.9196 2.46200   1
  -3  -5  -7 26.1371 3.12762   1
   3  -5   7 29.3554 3.08159   4
   3   5   7 25.9501 3.19057   1
   4  -5   7 0.79309 0.86463   4
  -4  -5  -7 0.62777 1.11893   1
   4   5   7 1.97617 1.10500   1
  -5  -5  -7 2.90280 1.46624   1
   5  -5   7 3.70005 1.50588   4
  -5  -5  -7 4.03552 1.49635   3
   5   5   7 0.89312 1.38565   1
  -6  -5  -7 0.69774 1.01853   1
   6  -5   7 1.51704 1.19116   4
  -6  -5  -7 0.04372 0.80019   3
   6   5   7 -1.0100 0.89921   1
   7  -5   7 -1.3890 0.79520   4
  -7  -5  -7 0.27233 1.17373   1
  -7  -5  -7 0.60973 1.02576   3
   7   5   7 -0.1599 1.19317   1
 -16   0   8 -0.8765 0.45153   2
 -16   0   8 0.58659 0.96665   1
 -15   0   8 -0.0252 0.68538   3
 -15   0   8 -0.3234 0.65461   1
 -15   0   8 -0.4773 0.42026   2
 -14   0   8 38.6354 3.02219   1
 -14   0   8 40.4531 2.72504   3
 -14   0   8 41.4839 2.26068   2
 -13   0   8 0.87081 0.93986   1
 -13   0   8 0.74470 0.85175   3
 -13   0   8 0.60727 0.56303   2
 -12   0   8 139.584 4.67490   2
 -12   0   8 139.995 5.80773   1
 -12   0   8 129.756 5.04827   3
 -11   0   8 -0.2756 0.28191   2
 -11   0   8 -0.1670 0.46115   3
 -11   0   8 -0.6112 0.47428   1
 -10   0   8 3.92168 0.67073   2
  10   0  -8 5.38987 0.80374   4
 -10   0   8 3.34636 0.91651   1
 -10   0   8 4.46014 0.89984   3
  -9   0   8 0.04090 0.15493   2
   9   0  -8 0.19800 0.27769   4
  -9   0   8 0.01782 0.37476   3
  -9   0   8 -0.0640 0.26711   1
   8   0  -8 114.735 3.74046   4
  -8   0   8 114.080 4.06230   3
   7   0  -8 -0.0692 0.24477   4
  -7   0   8 -0.1146 0.22305   2
  -7   0   8 0.09067 0.33846   1
  -7   0   8 -0.0710 0.31337   3
  -6   0   8 163.652 4.86909   2
  -6   0   8 169.536 5.17062   3
  -6   0   8 165.412 5.53444   1
   6   0  -8 169.686 4.97404   4
   5   0  -8 0.03417 0.23215   4
  -5   0   8 -0.0930 0.15054   2
  -5   0   8 -0.0331 0.26200   1
  -4   0   8 18.1023 0.99562   2
  -4   0   8 19.1552 1.24714   1
   4   0  -8 19.0610 1.09682   4
  -3   0   8 -0.1209 0.12806   2
   3   0  -8 -0.0428 0.15248   2
  -3   0   8 -0.0014 0.15324   1
   2   0  -8 668.840 16.8346   2
  -2   0   8 677.314 16.9111   2
  -2   0   8 697.340 17.5679   1
  -1   0   8 0.48033 0.25120   1
   1   0  -8 -0.0069 0.16611   2
  -1   0   8 -0.3154 0.13622   2
   0   0  -8 236.025 6.28168   2
   0   0   8 239.902 6.52899   1
   1   0   8 0.09886 0.20735   1
  -1   0  -8 -0.0013 0.16012   2
  -1   0  -8 -0.1516 0.18017   1
  -2   0  -8 174.695 4.92968   2
  -2   0  -8 176.867 5.13914   1
   2   0   8 178.338 5.18138   1
  -3   0  -8 -0.0871 0.23604   1
  -3   0  -8 -0.0729 0.18686   2
  -4   0  -8 157.755 4.74167   2
  -4   0  -8 169.179 5.11787   1
  -5   0  -8 0.23890 0.32465   1
  -5   0  -8 0.23071 0.27997   2
  -6   0  -8 54.8548 2.56196   1
  -6   0  -8 57.3543 2.28208   2
  -7   0  -8 -0.5870 0.34130   1
  -7   0  -8 0.05765 0.29887   2
  -8   0  -8 0.04696 0.43259   1
  -8   0  -8 -0.0762 0.28116   2
  -9   0  -8 -0.2776 0.44204   1
  -9   0  -8 -0.3320 0.31580   2
 -10   0  -8 9.53480 1.48945   1
 -10   0  -8 7.50260 1.05105   2
 -11   0  -8 0.10602 0.41296   2
 -11   0  -8 0.01251 0.60693   1
 -12   0  -8 1.65917 0.63126   2
 -13   0  -8 -0.0299 0.49397   2
 -16  -1   8 7.88738 1.89590   1
 -16  -1   8 6.23221 1.61020   3
 -16   1   8 5.67354 1.68978   1
 -16   1   8 6.98915 1.34431   2
 -15  -1   8 3.78405 1.22347   3
 -15  -1   8 2.58871 1.27613   1
 -15   1   8 3.84171 1.25661   1
 -15   1   8 2.18529 0.90396   2
 -14  -1   8 3.00957 1.10675   3
 -14  -1   8 5.38839 1.41868   1
 -14   1   8 4.31335 1.31624   1
 -14   1   8 2.83288 0.85108   2
 -13  -1   8 15.1648 1.92956   3
 -13  -1   8 12.7254 1.96629   1
 -13   1   8 14.1748 1.99478   1
 -13   1   8 12.8167 1.58709   3
 -13   1   8 11.2465 1.42541   2
 -12  -1   8 1.04743 0.67291   3
  12  -1  -8 0.74112 0.58375   4
 -12  -1   8 1.04224 0.25835   2
 -12  -1   8 0.20281 0.61540   1
 -12   1   8 1.32129 0.58870   2
 -12   1   8 1.16203 0.81476   1
 -12   1   8 1.98026 0.71318   3
 -11  -1   8 76.4648 3.61467   3
  11  -1  -8 72.1150 3.29541   4
 -11  -1   8 75.3151 3.87546   1
 -11  -1   8 76.4919 2.28221   2
 -11   1   8 78.2695 3.27928   3
 -11   1   8 72.4305 3.79865   1
 -11   1   8 73.6071 3.22003   2
 -10  -1   8 4.39075 1.03097   1
 -10  -1   8 3.48198 0.40137   2
 -10  -1   8 5.29062 1.09421   3
  10  -1  -8 3.03681 0.79183   4
 -10   1   8 3.60687 0.96770   1
 -10   1   8 2.29434 0.66446   2
 -10   1   8 3.04043 0.73230   3
  -9  -1   8 5.63773 1.11810   1
  -9  -1   8 3.74950 0.38688   2
  -9  -1   8 3.80418 0.88803   3
   9  -1  -8 4.38200 0.80928   4
  -9   1   8 6.03745 0.91639   3
  -9   1   8 3.19928 0.67152   2
  -9   1   8 4.81521 1.00714   1
   9   1  -8 4.53678 0.57540   4
  -8  -1   8 -0.0489 0.34662   1
  -8  -1   8 0.41163 0.16135   2
  -8  -1   8 0.47943 0.43732   3
   8  -1  -8 1.05770 0.45982   4
   8   1  -8 0.69996 0.28507   4
  -8   1   8 0.64616 0.45924   1
  -8   1   8 0.15898 0.26925   2
  -8   1   8 0.19071 0.31062   3
   7  -1  -8 14.0399 1.14765   4
  -7  -1   8 15.5178 1.26908   3
  -7  -1   8 13.9105 0.57668   2
  -7  -1   8 13.9610 0.58040   2
  -7  -1   8 13.9811 1.25103   1
   7   1  -8 15.3745 0.92520   4
  -7   1   8 15.9706 1.39502   1
  -7   1   8 15.1337 1.11033   2
  -6  -1   8 88.5211 3.48955   1
  -6  -1   8 92.5775 2.32133   2
  -6  -1   8 88.1544 2.31877   2
  -6  -1   8 90.6622 3.40444   3
   6  -1  -8 92.1407 3.34538   4
  -6   1   8 92.1272 3.15603   2
  -6   1   8 87.1225 3.59891   1
  -5  -1   8 468.056 12.5508   1
  -5  -1   8 436.102 11.9076   3
   5  -1  -8 478.185 12.3287   4
  -5   1   8 452.830 11.9297   2
   5   1  -8 458.385 11.6337   2
  -4  -1   8 278.425 7.71148   3
   4  -1  -8 282.628 7.91706   4
  -4  -1   8 285.388 7.94297   1
   4   1  -8 281.028 7.25322   2
  -4   1   8 279.231 8.22492   1
  -4   1   8 273.621 7.54056   2
  -3  -1   8 10.8138 0.80952   1
  -3  -1   8 12.6617 0.94184   3
   3  -1  -8 11.8715 0.94230   4
  -3   1   8 10.9680 0.75692   2
  -3   1   8 13.6570 1.07904   1
   3   1  -8 11.7655 0.65374   2
  -2  -1   8 169.571 4.62779   1
  -2  -1   8 137.102 4.56782   3
   2   1  -8 168.975 4.32288   2
  -2   1   8 162.070 5.05330   1
  -1  -1   8 17.1432 0.81304   1
   1  -1  -8 16.4999 1.09137   4
  -1   1   8 17.6743 1.18747   1
   1   1  -8 18.1187 0.83211   2
   0  -1  -8 11.2688 0.99283   1
   0  -1   8 13.4479 0.54305   2
   0  -1  -8 12.7916 0.93700   4
   0  -1   8 12.9565 0.52751   2
   0   1   8 12.8837 1.03966   1
   0   1  -8 14.3138 0.76084   2
  -1  -1  -8 180.099 5.34026   4
   1  -1   8 186.795 4.76493   2
  -1  -1  -8 179.327 5.69671   1
  -1   1  -8 179.241 4.99490   2
   1   1   8 183.516 5.77730   1
   2  -1   8 463.129 11.6656   2
  -2  -1  -8 467.703 12.8894   1
  -2  -1  -8 476.075 11.6723   2
  -2   1  -8 461.773 11.9124   2
  -3  -1  -8 156.109 4.26331   2
  -3  -1  -8 156.139 5.22759   1
  -3   1  -8 152.684 4.56140   2
  -4  -1  -8 214.695 5.78599   2
  -4  -1  -8 213.647 6.91795   1
  -4   1  -8 226.047 5.89565   1
  -4   1  -8 211.081 6.16076   2
  -5  -1  -8 117.634 3.42912   2
  -5  -1  -8 119.118 4.50287   1
  -5  -1  -8 110.200 4.03985   3
  -5   1  -8 116.984 3.60906   1
  -5   1  -8 114.961 3.84064   2
  -6  -1  -8 95.4043 4.06355   1
  -6  -1  -8 88.3512 3.61503   3
  -6  -1  -8 92.4205 2.93472   2
  -6   1  -8 95.6340 3.43472   2
  -6   1  -8 98.0338 3.28086   1
  -7  -1  -8 59.6610 2.92395   3
  -7  -1  -8 62.8223 3.25401   1
  -7  -1  -8 65.2091 2.27754   2
  -7   1  -8 65.2834 2.65089   1
  -7   1  -8 67.4446 2.78080   2
  -8  -1  -8 14.7695 1.67451   3
  -8  -1  -8 13.5455 0.94836   2
  -8  -1  -8 16.7614 1.97784   1
  -8   1  -8 14.7082 1.29094   2
  -9  -1  -8 19.0972 1.94474   3
  -9  -1  -8 16.2040 1.08115   2
  -9  -1  -8 16.3517 2.03083   1
  -9   1  -8 19.1184 1.56403   2
 -10  -1  -8 12.8324 1.71137   3
 -10  -1  -8 14.4355 1.00853   2
 -10  -1  -8 14.8855 2.01788   1
 -10   1  -8 12.6981 1.44471   2
 -11  -1  -8 0.48494 0.34103   2
 -11  -1  -8 -0.4677 0.66707   1
 -11  -1  -8 0.40351 0.71262   3
 -11   1  -8 0.36184 0.47032   2
 -12  -1  -8 -0.0106 0.80187   1
 -12  -1  -8 0.64939 0.37573   2
 -12   1  -8 0.41065 0.53967   2
 -13  -1  -8 0.56012 0.97105   1
 -13   1  -8 0.77365 0.67387   2
 -15  -2   8 1.59046 1.00450   3
 -15  -2   8 1.79914 1.11045   1
 -15   2   8 0.94582 0.97249   1
 -15   2   8 -0.0367 0.59555   2
 -14  -2   8 0.93529 0.92390   3
 -14  -2   8 2.31303 1.13372   1
 -14   2   8 1.50754 0.96372   1
 -14   2   8 2.12529 0.84594   2
 -13  -2   8 0.86943 0.85056   1
  13  -2  -8 0.33278 0.69438   4
 -13  -2   8 0.69557 0.76998   3
 -13   2   8 0.94868 0.77851   1
 -13   2   8 0.73352 0.63579   2
 -12  -2   8 1.79188 0.85289   3
 -12  -2   8 0.99027 0.94939   1
  12  -2  -8 0.19863 0.63379   4
 -12   2   8 0.46555 0.71938   1
 -12   2   8 0.77260 0.64246   2
 -11  -2   8 4.16720 1.17304   1
 -11  -2   8 2.41311 0.89290   3
  11  -2  -8 2.16331 0.86403   4
 -11   2   8 2.70601 0.72796   2
 -11   2   8 2.23070 0.90545   1
  10  -2  -8 44.3727 2.66445   4
 -10  -2   8 47.9385 2.96176   1
 -10  -2   8 45.3933 2.80260   3
 -10   2   8 44.5971 2.41200   2
 -10   2   8 45.5872 2.85393   1
 -10   2   8 44.3639 2.27839   3
  -9  -2   8 -0.1045 0.43476   1
  -9  -2   8 0.57586 0.58707   3
   9  -2  -8 0.33855 0.52276   4
  -9   2   8 0.37550 0.56300   1
  -9   2   8 0.28500 0.34336   2
   8  -2  -8 1.90797 0.69801   4
  -8  -2   8 0.23460 0.35013   3
  -8  -2   8 0.49951 0.45906   1
  -8   2   8 1.05372 0.47039   2
  -8   2   8 0.71655 0.56273   1
   7  -2  -8 22.3741 1.69178   4
  -7  -2   8 24.3727 1.74924   1
  -7   2   8 20.0621 1.68675   1
  -7   2   8 23.5560 1.46651   2
  -6  -2   8 0.34786 0.33784   1
   6  -2  -8 0.45990 0.42844   4
  -6  -2   8 0.45234 0.42666   3
  -6   2   8 0.16573 0.43630   1
  -6   2   8 -0.0938 0.27204   2
  -5  -2   8 153.896 5.18514   1
  -5  -2   8 158.074 5.14281   3
   5  -2  -8 155.660 5.31048   4
  -5   2   8 147.315 5.40976   1
  -5   2   8 156.920 4.67659   2
   4  -2  -8 1611.99 41.3776   4
  -4  -2   8 1676.32 39.7399   3
  -4  -2   8 1677.73 41.9693   1
  -4   2   8 1653.53 42.4881   1
  -4   2   8 1695.33 40.4866   2
  -3  -2   8 288.213 7.67275   3
   3  -2  -8 290.222 8.08892   4
  -3  -2   8 228.664 7.60363   1
  -3   2   8 279.583 8.30045   1
  -2  -2   8 9.88225 1.03440   3
  -2  -2   8 9.66005 0.78775   1
   2  -2  -8 12.3786 1.28552   4
  -1  -2   8 6.34001 0.77398   3
  -1  -2   8 6.44432 0.58090   1
   1  -2  -8 6.83506 1.05637   1
   1  -2  -8 7.67787 0.96410   4
  -1   2   8 8.18817 1.12359   1
   0  -2  -8 35.6644 2.12914   1
   0  -2  -8 38.3934 1.92804   4
   0  -2   8 37.2420 1.33154   1
   0   2   8 39.4621 2.24195   1
  -1  -2  -8 3.41239 0.62756   4
   1  -2   8 3.77871 0.52933   3
  -1  -2  -8 3.29992 0.80625   1
   1   2   8 3.79380 0.87291   1
  -2  -2  -8 141.711 4.51771   4
  -2  -2  -8 137.627 5.19060   1
   2  -2   8 143.283 3.85342   3
  -2   2  -8 140.589 4.07000   2
   2   2   8 137.853 5.27809   1
  -3  -2  -8 46.4575 2.05235   4
  -3  -2  -8 46.8720 2.68436   1
   3  -2   8 47.2589 1.48797   3
  -3   2  -8 46.5543 1.88114   2
  -4  -2  -8 6.32923 1.20938   1
  -4  -2  -8 6.43182 1.06552   3
  -4  -2  -8 5.72124 0.77494   4
  -4   2  -8 6.20831 0.74329   2
  -5  -2  -8 1.04437 0.65636   1
  -5  -2  -8 0.39902 0.34217   4
  -5  -2  -8 0.79389 0.54540   3
  -5   2  -8 0.94839 0.37524   2
  -6  -2  -8 -0.2804 0.45015   3
  -6  -2  -8 0.73080 0.36816   4
  -6  -2  -8 0.44594 0.59897   1
  -6   2  -8 1.54124 0.51366   2
  -7  -2  -8 37.3815 2.70629   1
  -7  -2  -8 28.6189 2.24365   3
  -7   2  -8 34.8379 2.01269   2
  -8  -2  -8 154.880 5.85805   3
  -8  -2  -8 152.235 6.31791   1
   8  -2   8 142.439 3.86275   2
  -8   2  -8 153.127 5.23093   2
  -9  -2  -8 1.01273 1.02250   1
  -9  -2  -8 2.05886 1.00807   3
  -9   2  -8 1.37619 0.62507   2
 -10  -2  -8 11.8010 2.03782   1
 -10  -2  -8 13.2898 1.96168   3
 -10   2  -8 15.7001 1.69306   2
 -11  -2  -8 2.79748 1.28876   1
 -11  -2  -8 0.73195 0.90118   3
 -11   2  -8 1.55211 0.67490   2
 -12  -2  -8 0.10932 0.95537   1
 -12  -2  -8 -0.4298 0.71789   3
 -12   2  -8 0.45014 0.70308   2
 -13  -2  -8 0.72810 1.00644   1
 -13  -2  -8 0.50677 1.02110   3
 -13   2  -8 1.13931 0.83941   2
  14  -3  -8 -0.1557 0.81565   4
 -14  -3   8 0.63088 1.14298   3
 -14  -3   8 0.18320 1.05000   1
 -14   3   8 1.00771 1.05171   1
 -14   3   8 0.39260 0.78725   2
  13  -3  -8 0.51806 0.87045   4
 -13  -3   8 0.02097 0.87677   1
 -13  -3   8 0.81658 1.03361   3
 -13   3   8 -0.6958 0.63446   2
 -13   3   8 -0.1548 0.77805   1
 -12  -3   8 1.88704 1.10027   3
 -12  -3   8 1.99675 1.16121   1
  12  -3  -8 0.82738 0.90053   4
 -12   3   8 3.10408 1.03312   1
  11  -3  -8 10.2714 1.76968   4
 -11  -3   8 11.8171 1.90384   3
 -11  -3   8 12.3949 2.03726   1
 -11   3   8 12.2762 1.87824   1
 -10  -3   8 1.29803 0.94295   1
 -10  -3   8 0.83627 0.72578   3
  10  -3  -8 1.40851 0.83174   4
 -10   3   8 0.66063 0.71009   1
  -9  -3   8 6.85006 1.38103   3
   9  -3  -8 9.12082 1.55190   4
  -9  -3   8 6.24490 1.36735   1
  -9   3   8 7.27784 1.42444   1
   8  -3  -8 3.66970 1.04668   4
  -8  -3   8 0.96808 0.77565   1
  -8  -3   8 3.25872 1.07846   3
  -8   3   8 1.48463 0.74986   1
  -7  -3   8 66.7033 3.39251   3
   7  -3  -8 61.7035 3.36039   4
  -7  -3   8 60.0997 3.26530   1
  -7   3   8 61.1613 3.35550   1
   6  -3  -8 153.937 5.95873   4
  -6  -3   8 161.074 5.75158   3
  -6  -3   8 160.248 5.88969   1
  -6   3   8 153.569 5.93708   1
  -5  -3   8 15.9746 1.73199   1
  -5  -3   8 21.7184 1.72382   3
   5  -3  -8 11.0475 1.52740   4
  -5   3   8 16.7216 1.85815   1
  -4  -3   8 94.8283 3.79527   3
   4  -3  -8 87.8464 4.01086   4
  -4  -3   8 96.4074 3.83577   1
  -4   3   8 91.7236 4.09895   1
   3  -3  -8 12.8968 1.56852   4
  -3  -3   8 12.9054 1.39254   1
  -3  -3   8 10.4762 1.28884   3
  -3   3   8 11.9902 1.56807   1
   2  -3  -8 2.38408 0.74489   4
   2  -3  -8 6.10053 1.11458   1
  -2  -3   8 4.51740 0.80829   3
  -2  -3   8 3.69942 0.72409   1
  -2   3   8 4.04380 1.01274   1
   1  -3  -8 9.51987 1.25674   4
  -1  -3   8 8.24553 1.01891   3
   1  -3  -8 8.42655 1.32401   1
  -1   3   8 10.0501 1.46136   1
   0  -3  -8 51.7146 2.57929   4
   0  -3   8 48.9454 2.15966   1
   0  -3   8 49.5492 2.15399   3
   0   3  -8 51.5896 2.07772   1
  -1  -3  -8 1.60522 0.56024   4
  -1  -3  -8 -0.0243 0.31341   1
   1  -3   8 0.07284 0.24766   3
   1   3   8 -0.0290 0.31474   1
  -2  -3  -8 0.19133 0.34714   1
  -2  -3  -8 0.49238 0.44032   4
   2   3   8 -0.3596 0.22867   1
  -3  -3  -8 3.93930 0.80302   4
  -3  -3  -8 0.88522 0.65266   1
   3   3   8 2.55716 0.92726   1
  -4  -3  -8 0.93751 0.86654   1
  -4  -3  -8 -0.6733 0.52188   3
  -4  -3  -8 0.31020 0.40503   4
  -5  -3  -8 9.11856 1.64310   1
  -5  -3  -8 8.06704 1.47723   3
  -6  -3  -8 15.6129 2.05320   3
  -6  -3  -8 15.7310 2.24987   1
  -7  -3  -8 9.73025 1.75564   1
  -7  -3  -8 11.6824 1.80907   3
  -8  -3  -8 -0.2222 0.65550   1
  -8  -3  -8 1.01714 0.86914   3
  -9  -3  -8 -1.5241 0.75998   1
  -9  -3  -8 -1.0032 0.73383   3
 -10  -3  -8 1.82851 1.12846   3
 -10  -3  -8 1.62427 1.13336   1
 -11  -3  -8 2.56617 1.37283   3
 -11  -3  -8 2.70624 1.35853   1
 -12  -4   8 -0.4410 1.03364   1
  12  -4  -8 -0.9011 0.90351   4
 -12  -4   8 0.63529 0.98450   3
 -12   4   8 -0.3852 0.89628   1
  11  -4  -8 4.42687 1.41249   4
 -11  -4   8 5.50146 1.48096   3
 -11  -4   8 4.79943 1.48931   1
 -11   4   8 5.98767 1.47663   1
 -10  -4   8 1.33183 1.08188   1
  10  -4  -8 0.96270 0.99606   4
 -10  -4   8 0.75605 0.75441   3
 -10   4   8 1.57716 0.96099   1
   9  -4  -8 8.26131 1.74628   4
  -9  -4   8 5.66314 1.48307   3
  -9  -4   8 6.01166 1.62248   1
  -9   4   8 7.64617 1.54806   1
  -8  -4   8 3.76407 1.24937   3
   8  -4  -8 2.51017 1.09280   4
  -8  -4   8 3.74945 1.28445   1
  -8   4   8 0.78925 0.84640   1
   7  -4  -8 0.17070 0.59754   4
  -7  -4   8 -0.7584 0.64911   3
  -7  -4   8 0.33599 0.70577   1
  -7   4   8 0.46767 0.68557   1
  -6  -4   8 -0.7883 0.57636   3
   6  -4  -8 -0.2467 0.58909   4
  -6  -4   8 -0.4300 0.59633   1
  -6   4   8 -0.6984 0.55063   1
  -5  -4   8 1.92827 0.83647   1
  -5  -4   8 2.22747 0.88469   3
   5  -4  -8 2.20322 0.93920   4
  -5   4   8 2.37998 1.04032   1
   4  -4  -8 1.37208 0.77992   4
  -4  -4   8 0.84374 0.60626   3
  -4  -4   8 2.02275 0.85957   1
  -4   4   8 1.82245 0.82689   1
   3  -4  -8 0.63295 0.65272   4
  -3  -4   8 0.52994 0.56639   1
  -3  -4   8 0.38050 0.42581   3
  -3   4   8 0.42112 0.68360   1
  -2  -4   8 26.5069 1.89582   3
   2  -4  -8 21.5398 2.27856   4
   2  -4  -8 26.8706 2.24579   1
  -2   4   8 20.0445 2.31246   1
   1  -4  -8 66.6928 3.67972   1
  -1  -4   8 60.3574 2.87984   3
   1  -4  -8 53.3705 3.25356   4
  -1   4   8 58.1442 3.51648   1
   0  -4  -8 43.4208 3.01694   1
   0  -4  -8 43.3555 2.77154   4
   0   4   8 42.4308 3.01871   1
  -1  -4  -8 24.6680 2.01505   4
  -1  -4  -8 21.2701 2.50074   1
   1   4   8 23.7365 2.64856   1
  -2  -4  -8 0.03403 0.47381   4
  -2  -4  -8 -0.7761 0.54775   1
   2   4   8 0.13795 0.63052   1
  -3  -4  -8 1.00394 0.62224   4
  -3  -4  -8 0.00361 0.66123   1
   3   4   8 2.16989 1.02061   1
  -4  -4  -8 3.61249 1.18835   1
   4   4   8 1.76315 1.06263   1
  -5  -4  -8 62.7021 4.06576   1
  -5  -4  -8 65.5753 3.78144   3
   5   4   8 56.6233 4.01640   1
  -6  -4  -8 1.36230 0.95051   3
  -6  -4  -8 0.07247 0.87908   1
  -7  -4  -8 -0.1338 0.81673   3
  -7  -4  -8 0.04826 0.87413   1
  -8  -4  -8 -0.4857 0.67769   1
  -8  -4  -8 -0.5328 0.77267   3
  -9  -4  -8 8.53045 1.90815   3
  -9  -4  -8 6.47676 1.72347   1
  -9  -5   8 -0.3799 0.98135   3
  -9  -5   8 -1.0441 1.06992   1
   9  -5  -8 0.38396 0.97165   4
  -9   5   8 -0.1309 0.70627   1
  -8  -5   8 -2.0794 0.89056   1
   8  -5  -8 0.97263 1.03364   4
  -8  -5   8 0.25793 0.87594   3
  -8   5   8 -0.5665 0.81981   1
  -7  -5   8 0.05997 0.88901   1
   7  -5  -8 0.22190 0.85230   4
  -7  -5   8 0.46938 0.85402   3
  -7   5   8 -0.2108 0.85640   1
  -6  -5   8 0.61899 0.80368   3
   6  -5  -8 0.54323 1.03865   4
  -6  -5   8 0.88910 0.92545   1
  -6   5   8 1.67151 1.03961   1
  -5  -5   8 0.52159 0.81032   3
   5  -5  -8 0.88131 0.93661   4
  -5   5   8 0.12798 0.79672   1
  -4  -5   8 0.39222 0.71879   3
   4  -5  -8 0.59128 0.87625   4
  -4   5   8 0.34868 0.74524   1
   3  -5  -8 1.27479 1.08156   4
  -3  -5   8 2.40468 0.94347   3
  -3   5   8 1.47653 1.00893   1
   2  -5  -8 1.71755 1.11663   4
  -2   5   8 0.14953 0.93644   1
   1  -5  -8 3.08910 1.12805   4
   1  -5  -8 3.12212 1.25725   1
  -1   5   8 2.67000 1.07000   1
   0  -5  -8 -0.3661 0.72023   1
   0  -5  -8 0.43929 0.81237   4
   0   5   8 0.69693 0.78043   1
  -1  -5  -8 0.64755 0.96662   1
  -1  -5  -8 -0.4993 0.74937   4
   1   5   8 0.85461 0.98009   1
  -2  -5  -8 25.0437 2.99180   1
   2   5   8 26.7290 3.22311   1
  -3  -5  -8 28.4532 3.29468   1
   3   5   8 26.2430 3.17106   1
  -4  -5  -8 0.23243 0.88591   1
   4   5   8 -0.1143 0.93573   1
  -5  -5  -8 2.48113 1.32758   1
   5   5   8 1.44148 1.23449   1
  -6  -5  -8 1.23269 1.13731   1
   6   5   8 -1.0092 1.04405   1
 -16   0   9 -0.2886 0.83679   1
 -16   0   9 0.21572 0.53442   2
 -15   0   9 10.1516 1.21039   2
 -15   0   9 10.7045 1.75186   3
 -15   0   9 6.99703 1.62526   1
 -14   0   9 0.18931 0.71624   3
 -14   0   9 1.14113 0.59515   2
 -14   0   9 -0.5397 0.70604   1
 -13   0   9 3.75838 1.22765   1
 -13   0   9 1.22486 0.81341   3
 -13   0   9 1.24884 0.68108   2
 -12   0   9 -0.5278 0.58957   1
 -12   0   9 0.84921 0.45960   2
 -12   0   9 0.34665 0.59623   3
 -11   0   9 13.4032 1.59929   3
 -11   0   9 12.7674 1.78919   1
 -11   0   9 11.1252 1.16254   2
 -10   0   9 -0.2284 0.43865   1
 -10   0   9 0.13819 0.43635   3
  10   0  -9 -0.2004 0.29525   4
 -10   0   9 -0.0758 0.27255   2
   8   0  -9 0.90021 0.37354   4
  -8   0   9 -0.1475 0.33474   1
  -8   0   9 0.07210 0.15518   2
  -8   0   9 0.55677 0.40278   3
  -7   0   9 31.4417 1.79415   3
  -7   0   9 28.7966 1.50315   2
  -7   0   9 31.3324 1.96280   1
   7   0  -9 31.0681 1.58137   4
  -6   0   9 0.26008 0.39270   1
  -6   0   9 -0.1053 0.24459   3
   6   0  -9 -0.2527 0.23321   4
  -6   0   9 0.13035 0.19588   2
  -5   0   9 196.704 6.03629   1
  -5   0   9 185.776 5.36747   2
   5   0  -9 182.900 5.51073   4
  -4   0   9 -0.0250 0.27148   1
   4   0  -9 -0.1294 0.25841   4
  -4   0   9 -0.1046 0.18481   2
  -3   0   9 169.559 4.79965   2
   3   0  -9 167.602 4.73917   2
   2   0  -9 0.06705 0.18861   2
  -2   0   9 0.14684 0.20386   2
  -2   0   9 0.35499 0.26696   1
   1   0  -9 259.216 6.98030   2
  -1   0   9 272.538 7.36526   1
  -1   0   9 263.295 7.05151   2
   0   0  -9 0.22760 0.19418   2
   0   0   9 0.27420 0.23601   1
  -1   0  -9 2.15185 0.40063   2
  -1   0  -9 2.51967 0.46208   1
   1   0   9 1.66139 0.39627   1
  -2   0  -9 0.19745 0.21202   2
  -2   0  -9 0.07740 0.20945   1
   2   0   9 -0.0105 0.23741   1
  -3   0  -9 181.588 5.39238   1
  -3   0  -9 174.600 5.09444   2
  -4   0  -9 0.09345 0.23972   2
  -4   0  -9 0.10967 0.29479   1
  -5   0  -9 0.89222 0.51398   1
  -5   0  -9 1.29518 0.40239   2
  -6   0  -9 0.16534 0.38671   1
  -6   0  -9 -0.3385 0.23711   2
  -7   0  -9 -0.1286 0.45188   1
  -7   0  -9 0.20248 0.33169   2
  -8   0  -9 -0.6671 0.38268   1
  -8   0  -9 -0.0669 0.30390   2
  -9   0  -9 1.30279 0.68074   1
  -9   0  -9 0.04018 0.34794   2
 -10   0  -9 -0.2230 0.35031   2
 -10   0  -9 0.66851 0.66961   1
 -11   0  -9 6.77381 1.02061   2
 -12   0  -9 0.42034 0.48617   2
 -13   0  -9 0.66338 0.57291   2
 -16  -1   9 6.88031 1.60321   3
 -16  -1   9 5.04991 1.53581   1
 -16   1   9 5.36400 1.61300   1
 -16   1   9 6.06963 1.25784   2
 -15  -1   9 4.44677 1.27377   3
 -15  -1   9 2.66400 1.17103   1
 -15   1   9 2.02708 0.87674   2
 -15   1   9 3.30060 1.23517   1
 -14  -1   9 5.20171 1.38311   1
 -14  -1   9 6.09721 1.43942   3
 -14   1   9 5.99986 1.54154   1
 -14   1   9 4.66034 0.99790   2
 -13  -1   9 4.39173 1.18458   3
 -13  -1   9 4.87314 1.33627   1
 -13   1   9 3.46034 1.22942   1
 -13   1   9 6.19691 1.20350   3
 -13   1   9 6.17976 1.11318   2
 -12  -1   9 -0.3170 0.47118   3
  12  -1  -9 -0.3258 0.47199   4
 -12  -1   9 0.10529 0.61818   1
 -12  -1   9 0.29301 0.19903   2
 -12   1   9 0.02342 0.64256   1
 -12   1   9 0.76497 0.52602   2
 -12   1   9 -0.2554 0.53467   3
 -11  -1   9 21.0816 2.13779   3
 -11  -1   9 22.1358 1.98175   1
 -11  -1   9 17.2919 0.85147   2
  11  -1  -9 18.4042 1.60077   4
 -11   1   9 16.2921 2.01871   1
 -11   1   9 21.8886 1.66039   3
 -11   1   9 22.1683 1.64403   2
 -10  -1   9 4.86418 0.97049   3
  10  -1  -9 3.91584 0.87794   4
 -10  -1   9 4.83018 0.45581   2
 -10  -1   9 4.31043 1.03436   1
 -10   1   9 4.34447 0.86614   3
 -10   1   9 5.19633 1.15216   1
 -10   1   9 4.60336 0.85061   2
  -9  -1   9 1.49764 0.68286   1
  -9  -1   9 1.34559 0.26043   2
   9  -1  -9 1.30639 0.55602   4
  -9  -1   9 0.50052 0.50837   3
  -9   1   9 1.82875 0.57825   3
  -9   1   9 0.60710 0.40996   2
  -9   1   9 2.67456 0.79231   1
   9   1  -9 1.31234 0.38768   4
  -8  -1   9 0.05785 0.13314   2
  -8  -1   9 0.73541 0.46618   1
  -8  -1   9 -0.0729 0.32907   3
   8  -1  -9 0.00677 0.29804   4
  -8   1   9 -0.8433 0.19532   2
  -8   1   9 -0.1230 0.28064   1
   8   1  -9 -0.1479 0.23382   4
  -7  -1   9 19.0419 0.73152   2
  -7  -1   9 20.0747 1.48074   3
   7  -1  -9 17.7051 1.30990   4
  -7  -1   9 18.9262 0.71380   2
  -7  -1   9 15.7679 1.36999   1
  -7   1   9 20.3069 1.30319   2
  -7   1   9 18.7811 1.54083   1
   7   1  -9 17.6974 1.08647   4
   6  -1  -9 73.5871 2.91604   4
  -6  -1   9 71.9415 1.91647   2
  -6  -1   9 69.9957 2.97958   1
  -6  -1   9 70.8405 1.92952   2
  -6   1   9 67.6441 2.64912   2
  -5  -1   9 25.0126 1.54703   1
  -5  -1   9 30.8871 1.71519   3
   5  -1  -9 32.4456 1.74268   4
  -5  -1   9 30.3910 0.85222   2
   5   1  -9 28.5809 1.30864   2
  -5   1   9 28.1686 1.78282   1
  -5   1   9 29.3439 1.48257   2
  -4  -1   9 156.633 4.97689   1
   4  -1  -9 166.746 5.10538   4
  -4  -1   9 157.931 4.97016   3
   4   1  -9 160.969 4.46725   2
  -4   1   9 160.862 4.74304   2
  -4   1   9 160.530 5.35356   1
  -3  -1   9 13.4489 1.02131   3
  -3  -1   9 14.3918 0.94929   1
   3  -1  -9 13.7288 1.07985   4
  -3   1   9 12.5829 1.09885   1
  -3   1   9 13.5937 0.88449   2
   3   1  -9 14.2254 0.77747   2
  -2  -1   9 27.8527 1.26310   1
   2  -1  -9 25.7535 1.49869   4
  -2  -1   9 28.3566 0.80604   2
  -2  -1   9 27.6682 0.81062   2
   2   1  -9 31.2565 1.20110   2
  -2   1   9 27.3417 1.56568   1
  -1  -1   9 82.4356 2.51242   1
  -1  -1   9 79.5257 2.17759   2
   1  -1  -9 81.6713 2.98140   4
  -1   1   9 79.6020 3.09384   1
   1   1  -9 83.2540 2.52606   2
   0  -1   9 24.2198 0.91427   1
   0  -1   9 23.8467 0.92098   2
   0  -1  -9 24.2548 1.49862   1
   0  -1  -9 24.7164 1.39909   4
   0   1   9 23.4987 1.47960   1
   0   1  -9 25.8594 1.14135   2
   1  -1   9 53.2850 1.73228   2
  -1  -1  -9 51.6850 2.39949   1
  -1  -1  -9 52.5660 1.77648   2
   1   1   9 50.6086 2.37723   1
  -1   1  -9 53.8328 1.92850   2
  -2  -1  -9 36.6223 1.40359   2
  -2  -1  -9 35.4907 1.94799   1
   2  -1   9 35.3200 1.38086   2
  -2   1  -9 35.6827 1.56913   2
   2   1   9 37.5829 2.03154   1
  -3  -1  -9 24.9047 1.14598   2
  -3  -1  -9 26.4139 1.74626   1
  -3   1  -9 28.5907 1.40877   2
  -4  -1  -9 42.4315 2.35372   1
  -4  -1  -9 44.5076 1.67522   2
  -4   1  -9 46.1704 1.98437   2
  -4   1  -9 44.7195 1.59081   1
  -5  -1  -9 3.67573 0.88501   1
  -5  -1  -9 3.98744 0.53407   2
  -5   1  -9 4.21365 0.59458   1
  -5   1  -9 3.18078 0.63423   2
  -6  -1  -9 10.2867 0.81225   2
  -6  -1  -9 12.9628 1.55026   1
  -6   1  -9 12.2047 1.22670   2
  -7  -1  -9 3.03820 0.94654   1
  -7  -1  -9 4.36748 0.58978   2
  -7   1  -9 4.11018 0.78379   2
  -8  -1  -9 65.9434 2.41873   2
  -8  -1  -9 68.6353 3.62021   1
  -8  -1  -9 71.5040 3.28821   3
  -8   1  -9 65.8280 2.96384   2
  -9  -1  -9 0.17170 0.29946   2
  -9  -1  -9 0.27404 0.60489   1
  -9  -1  -9 0.35791 0.66327   3
  -9   1  -9 0.22108 0.45374   2
 -10  -1  -9 5.81887 1.36383   1
 -10  -1  -9 5.96489 0.73266   2
 -10  -1  -9 6.51661 1.24917   3
 -10   1  -9 5.08875 0.94024   2
 -11  -1  -9 0.29068 0.36617   2
 -11  -1  -9 0.65223 0.76938   1
 -11   1  -9 0.28922 0.50922   2
 -12  -1  -9 1.45238 0.92487   1
 -12  -1  -9 0.49801 0.37205   2
 -12   1  -9 0.02582 0.54978   2
 -13   1  -9 0.22876 0.63125   2
 -15  -2   9 1.70043 1.22163   3
 -15  -2   9 3.84268 1.46386   1
 -15   2   9 4.54730 1.57595   1
 -15   2   9 2.01953 0.87632   2
 -14  -2   9 1.75204 0.99398   3
 -14  -2   9 3.53100 1.42815   1
 -14   2   9 4.78223 1.12920   2
 -14   2   9 2.43242 1.08310   1
 -13  -2   9 2.22939 1.02836   3
 -13  -2   9 2.04380 1.17982   1
  13  -2  -9 -0.2831 0.61408   4
 -13   2   9 0.80530 0.63479   2
 -13   2   9 2.39053 1.03889   1
 -12  -2   9 0.55897 0.73656   1
  12  -2  -9 -0.3551 0.58135   4
 -12  -2   9 0.08156 0.57391   3
 -12   2   9 -0.4677 0.57146   1
 -12   2   9 -0.3113 0.47338   2
  11  -2  -9 3.79770 1.02678   4
 -11  -2   9 4.48214 1.22090   3
 -11  -2   9 4.06349 1.18010   1
 -11   2   9 3.74149 1.06704   1
 -11   2   9 4.17997 0.89101   3
 -11   2   9 5.35956 1.00520   2
 -10  -2   9 10.4547 1.61881   1
 -10  -2   9 6.74970 1.28242   3
  10  -2  -9 8.83537 1.45869   4
 -10   2   9 9.48762 1.21316   2
 -10   2   9 9.08935 1.23312   3
 -10   2   9 9.39764 1.55296   1
  -9  -2   9 31.2252 2.25695   3
  -9  -2   9 37.2255 2.45149   1
   9  -2  -9 34.0899 2.31039   4
  -9   2   9 33.7020 2.42913   1
  -9   2   9 34.1255 2.01197   2
  -8  -2   9 1.97653 0.69337   3
   8  -2  -9 1.52326 0.65070   4
  -8  -2   9 2.91964 0.86323   1
  -8   2   9 1.64191 0.70589   1
  -8   2   9 1.10265 0.47363   2
   7  -2  -9 27.9633 1.92875   4
  -7  -2   9 27.2814 1.90368   1
  -7  -2   9 27.6400 1.93916   3
  -7   2   9 30.5092 2.10300   1
  -7   2   9 31.4698 1.74168   2
  -6  -2   9 87.6078 3.58164   3
   6  -2  -9 90.6192 3.72705   4
  -6  -2   9 88.5394 3.59602   1
  -6   2   9 86.5623 3.19643   2
  -6   2   9 88.5616 3.84890   1
   5  -2  -9 1.28112 0.59412   4
  -5  -2   9 0.91572 0.49938   3
  -5  -2   9 1.44882 0.52353   1
  -5   2   9 0.81137 0.37125   2
  -5   2   9 1.81982 0.64694   1
  -4  -2   9 367.986 10.3050   1
  -4  -2   9 362.984 10.0591   3
  -4   2   9 367.257 10.8850   1
  -4   2   9 372.904 9.74718   2
  -3  -2   9 288.814 8.15424   1
  -2  -2   9 3.89495 0.57464   1
   2  -2  -9 3.00167 0.67165   4
  -2  -2   9 3.66249 0.63378   3
  -2   2   9 2.64697 0.75695   1
  -1  -2   9 33.4130 1.38202   1
  -1  -2   9 34.3026 1.63845   3
   1  -2  -9 31.1199 1.80981   4
   1  -2  -9 35.0709 2.09640   1
  -1   2   9 34.9659 2.09416   1
   0  -2   9 32.3958 1.15547   1
   0  -2  -9 35.6755 2.14641   1
   0  -2  -9 33.4376 1.80803   4
   0   2   9 32.0737 2.05364   1
   1  -2   9 46.0158 1.76997   3
  -1  -2  -9 46.7520 2.17278   4
  -1  -2  -9 48.9692 2.60025   1
  -1   2  -9 44.3356 1.78811   2
   1   2   9 44.7392 2.54820   1
  -2  -2  -9 253.778 7.47627   4
  -2  -2  -9 252.935 8.30976   1
   2  -2   9 267.278 6.69099   3
   2   2   9 263.582 8.52909   1
  -2   2  -9 260.750 7.05492   2
  -3  -2  -9 61.8464 3.15669   1
   3  -2   9 57.5831 1.86518   3
  -3  -2  -9 58.8823 2.46862   4
  -3   2  -9 60.3542 2.29381   2
  -4  -2  -9 0.28813 0.45308   1
  -4  -2  -9 0.38250 0.31303   4
  -4   2  -9 -0.1234 0.24855   2
  -5  -2  -9 8.19861 0.94868   4
  -5  -2  -9 6.27465 1.26620   1
  -5   2  -9 9.32524 1.03530   2
  -6  -2  -9 0.27917 0.66184   3
  -6  -2  -9 2.42966 0.86453   1
  -6   2  -9 0.58264 0.45603   2
  -7  -2  -9 5.37341 1.25887   3
  -7  -2  -9 4.58707 1.27354   1
  -7   2  -9 3.94378 0.83280   2
  -8  -2  -9 57.9011 3.58667   1
  -8  -2  -9 50.3128 3.13748   3
  -8   2  -9 54.3716 2.71571   2
  -9  -2  -9 27.1449 2.88819   1
  -9  -2  -9 29.6353 2.35688   3
   9  -2   9 26.3577 1.13901   2
  -9   2  -9 28.6426 1.98167   2
 -10  -2  -9 4.00452 1.32952   1
 -10  -2  -9 6.27109 1.41037   3
 -10   2  -9 6.09328 1.15507   2
 -11  -2  -9 -0.3362 0.79160   3
 -11  -2  -9 -0.0341 0.86744   1
 -11   2  -9 0.37541 0.65428   2
 -12  -2  -9 0.00150 0.84918   3
 -12  -2  -9 -1.1887 0.85982   1
 -12   2  -9 0.75909 0.71426   2
  14  -3  -9 13.8328 2.20303   4
 -14  -3   9 15.1463 2.65938   1
 -14  -3   9 14.4046 2.49969   3
 -14   3   9 15.7274 1.94109   2
 -14   3   9 18.4492 2.62758   1
  13  -3  -9 11.8283 1.98408   4
 -13  -3   9 10.4660 2.16975   1
 -13  -3   9 9.96287 2.03268   3
 -13   3   9 10.0956 1.91877   1
 -13   3   9 9.67659 1.49756   2
 -12  -3   9 8.53489 1.82209   1
 -12  -3   9 9.62509 1.85235   3
  12  -3  -9 7.50398 1.61728   4
 -12   3   9 5.93849 1.53018   1
 -11  -3   9 6.16968 1.52952   1
 -11  -3   9 7.57035 1.60947   3
  11  -3  -9 9.67478 1.71708   4
 -11   3   9 3.37875 1.20059   1
 -10  -3   9 3.16577 1.16033   1
  10  -3  -9 4.29535 1.19987   4
 -10  -3   9 5.20247 1.34308   3
 -10   3   9 5.87017 1.35185   1
  -9  -3   9 31.1109 2.49098   1
  -9  -3   9 31.1041 2.46197   3
   9  -3  -9 33.0175 2.53042   4
  -9   3   9 23.7141 2.18259   1
  -8  -3   9 19.7612 2.14299   3
   8  -3  -9 20.0175 2.23184   4
  -8  -3   9 18.6979 2.12398   1
  -8   3   9 16.4371 2.02168   1
  -7  -3   9 21.8235 2.23095   3
   7  -3  -9 17.1427 2.03921   4
  -7  -3   9 16.9343 2.01998   1
  -7   3   9 18.2432 2.07439   1
   6  -3  -9 108.406 4.76914   4
  -6  -3   9 108.264 4.52533   1
  -6  -3   9 107.729 4.53533   3
  -6   3   9 117.228 4.87804   1
  -5  -3   9 134.747 5.18972   3
  -5  -3   9 150.512 5.41139   1
   5  -3  -9 150.150 5.69546   4
  -5   3   9 149.857 5.80675   1
   4  -3  -9 38.2218 2.46769   4
  -4  -3   9 40.4777 2.31292   3
  -4  -3   9 44.1613 2.36731   1
  -4   3   9 41.0050 2.57839   1
  -3  -3   9 221.392 6.88619   1
  -3  -3   9 217.765 6.78967   3
   3  -3  -9 222.986 7.33363   4
  -3   3   9 217.069 7.58679   1
  -2  -3   9 63.0027 2.76511   3
   2  -3  -9 59.3442 3.01634   4
  -2  -3   9 63.7438 2.64916   1
   2  -3  -9 61.6907 3.22666   1
  -2   3   9 62.6640 3.31958   1
  -1  -3   9 5.38567 0.73346   1
  -1  -3   9 9.72006 1.09530   3
   1  -3  -9 2.59261 0.79590   1
   1  -3  -9 9.39779 1.25042   4
   0  -3   9 2.66807 0.60519   3
   0  -3  -9 1.60969 0.65725   4
  -1  -3  -9 2.49612 0.83821   1
   1  -3   9 4.07091 0.67519   3
  -1  -3  -9 4.73167 0.91068   4
   1   3   9 2.96675 0.82973   1
  -2  -3  -9 0.35612 0.55274   1
  -2  -3  -9 0.69377 0.47902   4
   2   3   9 0.27084 0.53745   1
  -3  -3  -9 -0.4727 0.41520   1
  -3  -3  -9 0.37399 0.38173   4
   3   3   9 1.41590 0.79360   1
  -4  -3  -9 1.32887 0.82401   1
  -4  -3  -9 2.45439 0.68285   4
  -5  -3  -9 1.00214 0.91294   3
  -5  -3  -9 5.79746 1.38523   1
  -6  -3  -9 0.20759 0.68887   1
  -6  -3  -9 -0.1750 0.61595   3
  -7  -3  -9 0.29910 0.77701   1
  -7  -3  -9 2.29515 1.08501   3
  -8  -3  -9 -0.1103 0.77560   3
  -8  -3  -9 2.27837 1.09128   1
  -9  -3  -9 0.55719 0.81835   3
  -9  -3  -9 -0.7874 0.65380   1
 -10  -3  -9 1.22440 0.99205   1
 -10  -3  -9 0.84759 0.90891   3
 -11  -3  -9 0.54944 0.92933   3
 -11  -3  -9 1.54623 1.20588   1
  12  -4  -9 -0.1448 0.77685   4
 -12  -4   9 0.66739 0.93139   3
 -12  -4   9 -1.1934 1.12761   1
 -12   4   9 -0.5957 0.73648   1
 -11  -4   9 5.45959 1.66110   3
 -11  -4   9 10.5569 2.13938   1
  11  -4  -9 6.65061 1.68812   4
 -11   4   9 7.55366 1.76515   1
  10  -4  -9 -0.7830 0.73800   4
 -10  -4   9 -0.5566 0.94768   1
 -10  -4   9 -0.2578 0.86271   3
 -10   4   9 0.77870 0.91646   1
  -9  -4   9 -0.4644 0.63407   3
  -9  -4   9 0.91068 0.97307   1
   9  -4  -9 0.07777 0.75717   4
  -9   4   9 0.95418 0.85958   1
  -8  -4   9 9.86045 1.82605   3
   8  -4  -9 6.32920 1.49973   4
  -8  -4   9 10.0868 1.81585   1
  -8   4   9 9.41229 1.75472   1
  -7  -4   9 4.49584 1.28509   3
   7  -4  -9 2.97702 1.09441   4
  -7  -4   9 8.16524 1.58335   1
  -7   4   9 5.44705 1.38541   1
  -6  -4   9 15.4967 2.00515   1
  -6  -4   9 10.5220 1.67504   3
   6  -4  -9 11.6064 1.84335   4
  -6   4   9 12.4015 1.89076   1
   5  -4  -9 1.42302 0.76664   4
  -5  -4   9 1.59018 0.77333   1
  -5  -4   9 1.01268 0.73327   3
  -5   4   9 1.03710 0.85098   1
  -4  -4   9 0.51513 0.66780   1
  -4  -4   9 -0.1498 0.53833   3
   4  -4  -9 -0.0599 0.51441   4
  -4   4   9 -0.0605 0.50493   1
  -3  -4   9 11.0531 1.53334   3
   3  -4  -9 11.7028 1.75692   4
  -3   4   9 8.90852 1.63177   1
   2  -4  -9 0.51213 0.66040   4
  -2  -4   9 0.78086 0.59667   3
  -2   4   9 0.73411 0.69573   1
   1  -4  -9 68.1478 3.90168   1
   1  -4  -9 76.4249 3.85567   4
  -1  -4   9 64.6241 3.06602   3
  -1   4   9 72.6746 4.01903   1
   0  -4  -9 138.935 5.92462   1
   0  -4  -9 130.323 5.32527   4
   0   4   9 124.873 5.75328   1
  -1  -4  -9 11.3414 1.67496   4
  -1  -4  -9 8.45316 1.69755   1
   1   4   9 9.50924 1.75572   1
  -2  -4  -9 5.02877 1.36818   1
  -2  -4  -9 4.06016 1.00638   4
   2   4   9 4.19303 1.21135   1
  -3  -4  -9 0.68888 0.72766   1
  -3  -4  -9 2.59265 0.90925   4
   3   4   9 4.29283 1.25042   1
  -4  -4  -9 3.43784 1.24694   1
   4   4   9 2.24935 1.19741   1
  -5  -4  -9 20.3371 2.68522   1
   5   4   9 17.3615 2.65704   1
  -6  -4  -9 38.3886 3.37261   1
  -7  -4  -9 -0.5366 0.87680   1
  -7  -4  -9 0.12017 0.86569   3
  -8  -4  -9 3.32880 1.28179   3
  -8  -4  -9 1.01671 1.12309   1
  -9  -4  -9 2.46339 1.29710   3
  -9  -4  -9 2.16858 1.19049   1
  -9  -5   9 0.85037 1.35461   1
  -9  -5   9 -0.1470 0.84823   3
   9  -5  -9 0.59358 1.01850   4
  -9   5   9 -0.2263 0.88465   1
  -8  -5   9 5.82886 1.62714   3
   8  -5  -9 2.31571 1.32602   4
  -8  -5   9 5.16101 1.66633   1
  -8   5   9 3.03134 1.25944   1
  -7  -5   9 -0.5924 0.61666   3
  -7  -5   9 2.15090 1.20660   1
   7  -5  -9 2.32026 1.23817   4
  -7   5   9 0.05839 1.00200   1
  -6  -5   9 2.48281 1.15263   3
   6  -5  -9 2.55532 1.25576   4
  -6   5   9 3.12046 1.25191   1
  -5  -5   9 -0.1757 0.58827   3
   5  -5  -9 0.28544 0.78529   4
  -5   5   9 -0.0863 0.80648   1
   4  -5  -9 0.93578 0.90086   4
  -4  -5   9 1.02055 0.87953   3
  -4   5   9 1.51351 0.91616   1
   3  -5  -9 13.9307 2.24335   4
  -3   5   9 12.1473 2.04759   1
   2  -5  -9 17.8713 2.34864   4
  -2   5   9 15.4468 2.47246   1
   1  -5  -9 6.15362 1.48891   4
   1  -5  -9 7.27932 1.68249   1
  -1   5   9 8.65891 1.91420   1
   0  -5  -9 -0.6615 0.70086   1
   0  -5  -9 0.10320 0.81301   4
   0   5   9 0.54795 0.87375   1
  -1  -5  -9 12.1209 1.87163   4
  -1  -5  -9 8.94769 1.93421   1
   1   5   9 5.28554 1.47345   1
  -2  -5  -9 20.6495 2.83045   1
   2   5   9 25.9709 3.19293   1
  -3  -5  -9 29.7142 3.41597   1
   3   5   9 34.0902 3.73379   1
  -4  -5  -9 15.2150 2.60523   1
   4   5   9 17.8680 2.77417   1
  -5  -5  -9 5.24165 1.64158   1
   5   5   9 5.25730 1.71445   1
  -6  -5  -9 0.20401 0.89864   1
   6   5   9 -1.5188 1.08575   1
 -16   0  10 -0.3756 0.50025   2
 -16   0  10 0.65950 0.94983   1
 -15   0  10 -0.2887 0.49360   2
 -15   0  10 0.28452 0.83305   3
 -15   0  10 -0.0449 0.81275   1
 -14   0  10 0.04140 0.74587   3
 -14   0  10 -0.6067 0.68002   1
 -14   0  10 0.27746 0.54316   2
 -13   0  10 1.74967 0.87827   3
 -13   0  10 0.90127 0.56807   2
 -13   0  10 1.04407 0.96438   1
 -12   0  10 96.8656 4.72869   1
 -12   0  10 97.4824 4.24150   3
 -12   0  10 99.8913 3.71436   2
 -11   0  10 0.32870 0.37596   2
  11   0 -10 -0.4215 0.38844   4
 -11   0  10 -0.2468 0.51855   1
 -11   0  10 0.00410 0.49952   3
 -10   0  10 9.57608 1.51754   1
 -10   0  10 9.01950 0.99335   2
 -10   0  10 9.89709 1.31591   3
  10   0 -10 7.61754 0.98683   4
  -9   0  10 0.03172 0.36738   3
  -9   0  10 0.42520 0.40370   1
  -9   0  10 -0.2325 0.14637   2
   9   0 -10 0.06878 0.29618   4
   8   0 -10 52.1812 2.25579   4
  -8   0  10 47.0960 2.42960   3
  -8   0  10 49.1096 2.72215   1
  -7   0  10 -0.1470 0.46146   1
  -7   0  10 -0.0179 0.29555   2
   7   0 -10 0.36380 0.36685   4
  -7   0  10 -0.0071 0.40833   3
  -6   0  10 45.1952 2.34647   1
  -6   0  10 44.5207 1.92091   2
   6   0 -10 47.7894 2.11791   4
  -5   0  10 -0.3468 0.27988   1
   5   0 -10 -0.3325 0.23642   4
  -5   0  10 -0.0223 0.16814   2
  -4   0  10 66.8437 2.43199   2
  -4   0  10 72.0625 2.84897   1
  -3   0  10 -0.4450 0.16484   2
   3   0 -10 -0.2390 0.19281   2
  -3   0  10 0.30478 0.32312   1
  -2   0  10 1132.98 27.6387   2
   2   0 -10 1115.74 27.5476   2
   1   0 -10 0.16416 0.21503   2
  -1   0  10 -0.0493 0.23723   1
  -1   0  10 -0.1146 0.19160   2
   0   0  10 135.059 4.07330   1
   0   0 -10 129.286 3.87553   2
   1   0  10 0.02429 0.20907   1
  -1   0 -10 0.11670 0.19671   2
  -1   0 -10 -0.0819 0.19884   1
   2   0  10 33.8846 1.55122   1
  -2   0 -10 30.3030 1.43015   2
  -2   0 -10 31.2967 1.51416   1
  -3   0 -10 -0.1830 0.24981   1
   3   0  10 0.12418 0.27873   1
  -3   0 -10 -0.0411 0.21821   2
  -4   0 -10 164.837 5.16986   1
  -4   0 -10 160.537 4.87735   2
  -5   0 -10 0.30875 0.34477   2
  -5   0 -10 0.39484 0.45249   1
  -6   0 -10 11.5066 1.13398   2
  -6   0 -10 13.4012 1.43733   1
  -7   0 -10 0.01756 0.32941   2
  -7   0 -10 -0.7824 0.34255   1
  -8   0 -10 15.8601 1.72088   1
  -8   0 -10 13.8921 1.19213   2
  -9   0 -10 0.27140 0.35220   2
 -10   0 -10 1.03609 0.51529   2
 -11   0 -10 -0.3824 0.40419   2
 -12   0 -10 -0.3502 0.44809   2
 -13   0 -10 -0.3599 0.51874   2
 -16  -1  10 0.41447 0.90017   3
 -16  -1  10 -0.1473 0.91819   1
 -16   1  10 -0.5355 0.59575   2
 -16   1  10 0.67304 0.97242   1
 -15  -1  10 16.6200 2.45363   1
 -15  -1  10 11.4346 1.85766   3
 -15   1  10 13.4669 2.20652   1
 -15   1  10 10.4005 1.46884   2
 -14  -1  10 0.77108 0.80545   3
 -14  -1  10 1.06449 0.92326   1
 -14   1  10 0.90879 0.61931   2
 -14   1  10 1.52796 0.89334   1
 -13  -1  10 33.3486 2.60275   3
 -13  -1  10 35.0603 2.85708   1
 -13   1  10 38.6066 2.31681   2
 -13   1  10 35.3300 2.36025   3
 -13   1  10 38.1319 2.92600   1
 -12  -1  10 3.39343 0.37496   2
  12  -1 -10 4.10592 0.95254   4
 -12  -1  10 2.65070 0.94613   3
 -12  -1  10 1.55268 0.81132   1
 -12   1  10 3.48909 0.92099   3
 -12   1  10 4.23434 0.90609   2
 -12   1  10 3.27291 1.05806   1
 -11  -1  10 0.47246 0.52084   3
 -11  -1  10 0.72776 0.69853   1
 -11  -1  10 0.41061 0.22015   2
  11  -1 -10 0.40285 0.51845   4
 -11   1  10 0.34088 0.68446   1
 -11   1  10 1.21942 0.60614   2
 -11   1  10 0.60531 0.63719   3
 -10  -1  10 3.46830 0.97030   1
 -10  -1  10 2.56632 0.79998   3
 -10  -1  10 2.75218 0.35987   2
  10  -1 -10 3.26819 0.80321   4
 -10   1  10 2.84487 0.98305   1
 -10   1  10 2.52984 0.68311   2
 -10   1  10 3.95559 0.85164   3
  -9  -1  10 1.90309 0.77562   1
  -9  -1  10 1.22972 0.63295   3
   9  -1 -10 2.20270 0.64613   4
  -9  -1  10 1.66735 0.29101   2
  -9   1  10 1.79744 0.62770   3
  -9   1  10 1.29390 0.49124   2
  -9   1  10 0.82730 0.60529   1
   9   1 -10 2.06793 0.48700   4
   8  -1 -10 1.51507 0.57227   4
  -8  -1  10 1.68394 0.64557   3
  -8  -1  10 1.72156 0.26882   2
  -8  -1  10 2.35984 0.73824   1
  -8   1  10 2.20360 0.55883   2
   8   1 -10 0.95141 0.39806   4
   7  -1 -10 128.011 4.49032   4
  -7  -1  10 124.250 4.69869   1
  -7  -1  10 131.469 3.41517   2
  -7  -1  10 131.134 3.44618   2
   7   1 -10 131.482 4.12220   4
  -7   1  10 126.358 4.30821   2
  -6  -1  10 15.5762 1.24268   1
  -6  -1  10 14.9500 0.61256   2
   6  -1 -10 15.6379 1.23712   4
  -6  -1  10 15.0201 0.59872   2
  -6  -1  10 9.88706 1.19737   3
  -6   1  10 14.1296 1.08698   2
  -6   1  10 12.3847 1.43269   1
   6   1 -10 14.0897 0.93406   2
  -5  -1  10 38.8005 1.14221   2
  -5  -1  10 39.3895 2.02532   3
   5  -1 -10 37.4702 1.96146   4
  -5  -1  10 35.6785 1.90083   1
  -5  -1  10 37.4722 1.14761   2
   5   1 -10 37.4370 1.57520   2
  -5   1  10 37.2741 2.12232   1
  -5   1  10 36.9802 1.75245   2
  -4  -1  10 211.274 5.26535   2
   4  -1 -10 214.524 6.43947   4
  -4  -1  10 210.280 6.31197   1
  -4  -1  10 213.819 6.29599   3
  -4  -1  10 209.490 5.28516   2
  -4   1  10 218.544 6.75470   1
   4   1 -10 214.624 5.78428   2
  -4   1  10 205.230 6.03611   2
   3  -1 -10 63.2461 2.65233   4
  -3  -1  10 62.8510 1.74312   2
  -3  -1  10 59.8251 2.52522   3
  -3  -1  10 61.3880 1.75624   2
  -3   1  10 68.0922 2.38159   2
  -3   1  10 63.6789 2.76668   1
   3   1 -10 65.3776 2.16078   2
  -2  -1  10 6.00482 0.35803   2
  -2  -1  10 6.44251 0.37460   2
   2  -1 -10 5.24802 0.80273   4
  -2  -1  10 7.14354 0.63219   1
  -2   1  10 5.80338 0.83021   1
   2   1 -10 5.64486 0.58470   2
  -1  -1  10 3.92193 0.33495   2
  -1  -1  10 4.74172 0.50660   1
  -1  -1  10 3.57856 0.36511   2
   1  -1 -10 3.91909 0.68362   4
   1   1 -10 4.07794 0.50872   2
  -1   1  10 3.82055 0.70055   1
   0  -1 -10 283.146 8.46606   1
   0  -1  10 288.464 7.49325   1
   0  -1  10 296.167 7.41410   2
   0  -1 -10 281.008 8.14849   4
   0   1 -10 295.921 7.67239   2
   0   1  10 289.981 8.47981   1
  -1  -1 -10 83.5787 2.63018   2
  -1  -1 -10 81.5687 3.28570   1
   1  -1  10 88.1479 2.59837   2
   1   1  10 84.9758 3.35633   1
  -1   1 -10 82.4061 2.76919   2
  -2  -1 -10 84.6956 2.69117   2
  -2  -1 -10 84.6783 3.41931   1
   2  -1  10 85.6334 2.67356   2
  -2   1 -10 84.2482 2.87671   2
   2   1  10 85.6704 3.48099   1
  -3  -1 -10 97.5427 2.98716   2
  -3  -1 -10 94.4414 3.78996   1
   3   1  10 96.7648 3.86937   1
  -3   1 -10 94.2183 3.22619   2
  -4  -1 -10 6.46327 0.67353   2
  -4  -1 -10 7.62143 1.13232   1
  -4   1 -10 7.48929 0.86078   2
  -4   1 -10 6.79005 0.53376   1
  -5  -1 -10 26.6900 1.87559   1
  -5  -1 -10 24.3259 1.24243   2
  -5   1 -10 26.1346 1.54885   2
  -6  -1 -10 160.587 4.72021   2
  -6  -1 -10 160.659 5.98272   1
  -6   1 -10 165.435 5.26449   2
  -7  -1 -10 142.899 5.47827   1
  -7  -1 -10 125.399 4.04301   2
  -7   1 -10 137.319 4.66259   2
  -8  -1 -10 5.76718 1.27894   1
  -8  -1 -10 6.72204 0.76850   2
  -8   1 -10 5.48084 0.95743   2
  -9  -1 -10 0.43287 0.70516   1
  -9  -1 -10 -0.0703 0.29829   2
  -9   1 -10 0.32271 0.43679   2
 -10  -1 -10 0.42178 0.74419   1
 -10  -1 -10 0.36834 0.33788   2
 -10   1 -10 0.40724 0.56425   2
 -11  -1 -10 5.20207 1.40637   1
 -11  -1 -10 2.79122 0.57705   2
 -11   1 -10 0.90672 0.63458   2
 -12  -1 -10 -0.3935 0.81269   1
 -12  -1 -10 1.39129 0.47723   2
 -12   1 -10 2.62429 0.79961   2
 -13   1 -10 1.39970 0.75331   2
 -15  -2  10 6.63788 1.72128   3
 -15  -2  10 4.34410 1.47509   1
 -15   2  10 4.64808 1.50637   1
 -15   2  10 3.57585 1.02128   2
 -14  -2  10 -0.2200 0.85816   1
 -14  -2  10 -0.7481 0.73071   3
 -14   2  10 1.05335 0.72918   2
 -14   2  10 0.64743 0.88195   1
 -13  -2  10 -0.3574 0.72588   1
 -13  -2  10 0.26542 0.76062   3
  13  -2 -10 -0.4438 0.58873   4
 -13   2  10 -0.3150 0.51783   2
 -13   2  10 -0.3221 0.75455   1
  12  -2 -10 0.40107 0.71280   4
 -12  -2  10 0.83407 0.69715   3
 -12  -2  10 0.81245 0.74982   1
 -12   2  10 0.69559 0.82120   1
 -12   2  10 0.38555 0.60285   2
 -11  -2  10 24.4624 2.20003   1
  11  -2 -10 24.2951 2.05089   4
 -11  -2  10 23.4354 2.47124   3
 -11   2  10 26.6641 2.28174   1
 -11   2  10 22.5328 1.72970   3
 -11   2  10 23.3543 1.81353   2
  10  -2 -10 52.1871 3.03559   4
 -10  -2  10 53.6393 3.12697   3
 -10  -2  10 55.3207 3.20092   1
 -10   2  10 49.5824 3.14359   1
 -10   2  10 54.3330 2.75299   2
 -10   2  10 52.6402 2.67238   3
  -9  -2  10 2.02570 0.78213   3
  -9  -2  10 3.08869 0.91283   1
   9  -2 -10 2.33326 0.84174   4
  -9   2  10 0.59809 0.73203   1
  -9   2  10 3.40874 0.74457   2
   8  -2 -10 3.95525 0.91468   4
  -8  -2  10 3.74806 0.88790   1
  -8  -2  10 2.41174 0.79611   3
  -8   2  10 3.96861 0.77117   2
  -8   2  10 4.18343 1.01619   1
  -7  -2  10 0.04413 0.46999   3
  -7  -2  10 0.34310 0.43661   1
   7  -2 -10 0.77640 0.52601   4
  -7   2  10 1.50069 0.68142   1
  -7   2  10 0.34314 0.37426   2
  -6  -2  10 10.0527 1.28449   3
  -6  -2  10 11.9108 1.37201   1
   6  -2 -10 10.1059 1.31882   4
  -6   2  10 11.4592 1.15119   2
  -6   2  10 6.26502 1.14112   1
   5  -2 -10 0.37097 0.44817   4
  -5  -2  10 0.26467 0.35817   1
  -5  -2  10 0.46146 0.42245   3
  -5   2  10 0.90706 0.40827   2
  -5   2  10 0.03924 0.27262   1
   3  -2 -10 75.0131 3.22393   4
  -3  -2  10 78.0747 3.06189   3
  -3   2  10 76.2177 3.37879   1
   2  -2 -10 6.71352 0.97962   4
  -2  -2  10 9.55942 0.78795   1
  -2  -2  10 9.58597 1.05110   3
  -2   2  10 8.23682 1.17444   1
  -1  -2  10 4.42930 0.52329   1
   1  -2 -10 3.72019 0.74252   4
  -1  -2  10 3.59277 0.62695   3
   1  -2 -10 2.88186 0.78796   1
  -1   2  10 2.97735 0.77737   1
   0  -2 -10 0.60304 0.55583   1
   0  -2 -10 1.16783 0.45383   4
   0  -2  10 0.83600 0.33837   3
   0   2 -10 0.60286 0.27485   2
   0   2  10 0.49331 0.51883   1
  -1  -2 -10 22.8950 1.78736   1
  -1  -2 -10 23.6197 1.51137   4
   1   2  10 20.9848 1.71488   1
  -1   2 -10 23.7134 1.18480   2
  -2  -2 -10 7.78493 1.24814   1
  -2  -2 -10 7.35833 0.94073   4
   2  -2  10 8.52723 0.67698   3
   2   2  10 9.64058 1.38459   1
  -2   2 -10 7.82795 0.79228   2
  -3  -2 -10 0.16022 0.49249   1
  -3  -2 -10 0.58814 0.36891   4
   3   2  10 0.66839 0.57957   1
  -3   2 -10 0.24711 0.30991   2
  -4  -2 -10 3.31367 0.92720   1
  -4  -2 -10 5.35127 0.81790   4
  -4   2 -10 4.98175 0.73189   2
  -5  -2 -10 5.48579 1.16399   1
  -5  -2 -10 7.65132 0.96843   4
  -5   2 -10 6.85591 0.90805   2
  -6  -2 -10 48.8120 3.09336   1
  -6   2 -10 46.6525 2.32671   2
  -7  -2 -10 2.54379 0.90734   1
  -7   2 -10 4.35955 0.90513   2
  -8  -2 -10 4.98938 1.37988   1
  -8   2 -10 4.54472 0.90960   2
  -9  -2 -10 4.74472 1.25619   3
  -9  -2 -10 7.38851 1.63408   1
  -9   2 -10 2.84237 0.83065   2
 -10  -2 -10 9.22394 1.96339   1
 -10   2 -10 8.73209 1.33630   2
 -11  -2 -10 -0.6873 0.73692   1
 -11   2 -10 -0.1786 0.55403   2
 -12  -2 -10 10.1737 2.10978   1
 -12   2 -10 9.58782 1.56159   2
 -14  -3  10 16.8469 2.62913   3
 -14  -3  10 17.3551 2.85580   1
  14  -3 -10 17.4092 2.47424   4
 -14   3  10 13.9166 2.27885   1
 -14   3  10 17.3900 2.12559   2
  13  -3 -10 0.59393 0.92362   4
 -13  -3  10 -0.0432 0.97976   1
 -13  -3  10 0.80159 1.00568   3
 -13   3  10 0.63894 0.88440   1
 -13   3  10 0.18896 0.65882   2
  12  -3 -10 -0.2955 0.64871   4
 -12  -3  10 -0.6798 0.60305   3
 -12  -3  10 -0.0365 0.85973   1
 -12   3  10 0.34428 0.60376   2
 -12   3  10 0.66218 0.88833   1
 -11  -3  10 5.15548 1.43750   1
  11  -3 -10 6.16704 1.50220   4
 -11  -3  10 5.68808 1.44025   3
 -11   3  10 6.65872 1.50768   1
  10  -3 -10 1.00004 0.78723   4
 -10  -3  10 0.62581 0.86994   1
 -10  -3  10 1.41295 0.88190   3
 -10   3  10 -0.0475 0.58513   1
  -9  -3  10 8.74273 1.56666   3
   9  -3 -10 10.2669 1.73945   4
  -9  -3  10 9.98182 1.66433   1
  -9   3  10 10.7246 1.70240   1
  -8  -3  10 10.3942 1.68861   3
  -8  -3  10 8.20436 1.46953   1
   8  -3 -10 3.81770 1.14378   4
  -8   3  10 4.92946 1.18216   1
  -7  -3  10 16.2503 1.89938   1
   7  -3 -10 20.0903 2.22834   4
  -7  -3  10 15.0911 1.84631   3
  -7   3  10 17.4320 2.09286   1
   6  -3 -10 75.1634 3.81437   4
  -6  -3  10 76.2579 3.61911   1
  -6  -3  10 77.9471 3.67813   3
  -6   3  10 78.4057 3.92105   1
  -5  -3  10 15.4984 1.69196   1
  -5  -3  10 14.4807 1.68804   3
   5  -3 -10 13.0868 1.75677   4
  -5   3  10 16.6900 2.03175   1
   4  -3 -10 4.59520 1.05894   4
  -4  -3  10 6.28310 1.07191   3
  -4  -3  10 7.67246 1.18589   1
  -4   3  10 5.31046 1.18069   1
   3  -3 -10 395.073 11.7194   4
  -3  -3  10 400.601 11.0524   3
  -3  -3  10 401.602 11.2481   1
  -3   3  10 391.924 12.1496   1
   2  -3 -10 120.641 4.75892   4
  -2  -3  10 127.759 4.39654   3
  -2  -3  10 124.057 4.16968   1
  -2   3  10 114.013 5.02721   1
   1  -3 -10 3.63335 0.90333   4
   1  -3 -10 1.24421 0.66207   1
  -1  -3  10 2.94930 0.69677   3
  -1   3  10 0.83013 0.55313   1
   0  -3 -10 12.6370 1.74396   1
   0  -3  10 17.0036 1.20745   3
   0  -3 -10 14.7017 1.60217   4
   0   3  10 10.6960 1.61957   1
  -1  -3 -10 5.17850 1.20529   1
  -1  -3 -10 4.28693 0.87965   4
   1   3  10 4.40773 1.10520   1
  -2  -3 -10 -0.5190 0.39711   1
  -2  -3 -10 -0.1038 0.36109   4
   2   3  10 -0.5226 0.45243   1
  -3  -3 -10 10.8211 1.65648   1
  -3  -3 -10 14.3333 1.48105   4
   3   3  10 12.3273 1.94107   1
  -4  -3 -10 13.8843 1.43022   4
  -4  -3 -10 16.0424 2.12160   1
   4   3  10 14.6530 2.14416   1
  -5  -3 -10 1.47743 0.88244   1
  -6  -3 -10 -0.2339 0.65329   1
  -7  -3 -10 -0.5980 0.48830   1
  -8  -3 -10 2.26808 1.15598   1
  -8  -3 -10 1.44807 1.00226   3
  -9  -3 -10 0.11291 0.88885   1
  -9  -3 -10 0.07749 0.88214   3
 -10  -3 -10 -0.0909 0.95782   3
 -10  -3 -10 0.00714 0.90389   1
 -11  -3 -10 0.49225 0.93678   3
 -11  -3 -10 -0.0555 1.02699   1
 -12  -4  10 0.22126 1.21601   1
 -12  -4  10 -0.3563 0.94473   3
  12  -4 -10 -0.0393 0.97525   4
 -12   4  10 -1.0076 0.82120   1
 -11  -4  10 -0.3084 1.05395   1
  11  -4 -10 -0.0729 0.88406   4
 -11  -4  10 0.82793 1.07367   3
 -11   4  10 2.06030 1.19253   1
 -10  -4  10 1.09722 1.23422   1
  10  -4 -10 3.30373 1.24004   4
 -10  -4  10 0.61254 0.88760   3
 -10   4  10 1.42441 1.15737   1
   9  -4 -10 10.3539 1.88911   4
  -9  -4  10 8.52428 1.67318   3
  -9  -4  10 9.25493 1.84912   1
  -9   4  10 8.93794 1.77101   1
  -8  -4  10 1.50461 0.97692   1
  -8  -4  10 1.94689 1.04237   3
   8  -4 -10 0.88018 0.85707   4
  -8   4  10 1.04585 0.93179   1
   7  -4 -10 0.16598 0.68764   4
  -7  -4  10 3.98795 1.25330   3
  -7  -4  10 1.82129 1.03265   1
  -7   4  10 1.48034 0.99600   1
  -6  -4  10 1.68813 0.86381   3
  -6  -4  10 1.54707 0.84311   1
   6  -4 -10 4.02368 1.11298   4
  -6   4  10 2.48890 0.99279   1
  -5  -4  10 6.90153 1.30394   1
   5  -4 -10 6.27271 1.50385   4
  -5  -4  10 7.83430 1.44682   3
  -5   4  10 9.39544 1.67765   1
   4  -4 -10 4.26436 1.20444   4
  -4  -4  10 2.39218 0.88935   3
  -4   4  10 1.97200 0.92748   1
  -3  -4  10 30.5303 2.17809   3
   3  -4 -10 30.4983 2.44583   4
  -3   4  10 30.6820 2.55496   1
   2  -4 -10 0.20311 0.64955   4
  -2  -4  10 0.70082 0.61882   3
  -2   4  10 0.50502 0.85029   1
   1  -4 -10 68.5848 3.70246   4
   1  -4 -10 70.4481 4.02133   1
  -1   4  10 70.3692 4.02050   1
   0  -4 -10 23.6803 2.43787   4
   0  -4 -10 24.0033 2.66424   1
   0   4  10 23.9608 2.70672   1
  -1  -4 -10 -0.4962 0.69330   1
  -1  -4 -10 -0.1235 0.56237   4
   1   4  10 0.60989 0.88539   1
  -2  -4 -10 6.73165 1.61754   1
  -2  -4 -10 9.24930 1.51390   4
   2   4  10 10.0870 1.85169   1
  -3  -4 -10 9.40318 1.76988   1
  -3  -4 -10 11.7935 1.59991   4
   3   4  10 7.19519 1.63309   1
  -4  -4 -10 11.9755 2.04082   1
   4   4  10 10.6861 2.01960   1
  -5  -4 -10 32.9370 2.97196   1
   5   4  10 33.9625 3.68726   1
  -6  -4 -10 0.13318 0.77947   1
   6   4  10 -0.6412 0.77134   1
  -7  -4 -10 -0.4678 0.72580   1
  -8  -4 -10 -0.1583 0.96286   1
  -9  -4 -10 0.21846 1.09630   1
  -9  -5  10 0.00097 0.76959   3
  -9  -5  10 1.31814 1.29803   1
   9  -5 -10 1.40950 1.00842   4
  -9   5  10 3.18390 1.28652   1
  -8  -5  10 1.40177 1.23350   1
  -8  -5  10 0.56580 1.07002   3
   8  -5 -10 -0.7612 0.78793   4
  -8   5  10 0.54476 0.99109   1
   7  -5 -10 -0.4772 0.86721   4
  -7  -5  10 1.11816 1.07381   3
  -7   5  10 0.96430 1.02223   1
   6  -5 -10 1.84905 1.16345   4
  -6  -5  10 1.71480 1.00508   3
  -6   5  10 1.94780 1.06128   1
  -5  -5  10 0.45082 0.82729   3
   5  -5 -10 2.27587 1.15726   4
  -5   5  10 -0.5478 0.77350   1
   4  -5 -10 -0.5465 0.64465   4
  -4  -5  10 0.01464 0.68377   3
  -4   5  10 -0.7824 0.62376   1
   3  -5 -10 0.04038 0.91974   4
  -3   5  10 1.26892 1.01458   1
   2  -5 -10 8.96725 1.78562   4
  -2   5  10 6.79528 1.68290   1
   1  -5 -10 -0.0496 0.75308   4
   1  -5 -10 1.54248 1.16483   1
  -1   5  10 0.51288 0.89614   1
   0  -5 -10 5.76146 1.75318   1
   0  -5 -10 3.06366 1.19584   4
   0   5  10 4.56896 1.55621   1
  -1  -5 -10 0.18470 0.81308   4
  -1  -5 -10 -0.3782 0.87905   1
   1   5  10 0.69552 0.76590   1
  -2  -5 -10 1.16310 1.23262   1
   2   5  10 -0.3130 0.91612   1
  -3  -5 -10 42.3615 3.54798   1
   3   5  10 46.0907 3.75148   1
  -4  -5 -10 16.7699 2.67250   1
   4   5  10 21.5343 3.10711   1
  -5  -5 -10 -0.2696 0.81246   1
   5   5  10 -0.1896 0.93282   1
 -16   0  11 1.14133 0.88757   1
 -16   0  11 -0.6565 0.48791   2
 -16   0  11 -1.3134 0.72478   3
 -15   0  11 13.9469 2.27101   1
 -15   0  11 17.3702 1.64283   2
 -15   0  11 16.8276 2.20074   3
 -14   0  11 -0.1324 0.62748   3
 -14   0  11 -0.3884 0.44893   2
 -14   0  11 0.25077 0.78199   1
 -13   0  11 304.000 8.66856   2
 -13   0  11 279.360 9.22255   3
 -13   0  11 298.301 10.3481   1
 -12   0  11 0.74325 0.62982   3
 -12   0  11 0.38407 0.62722   1
 -12   0  11 0.19668 0.41930   2
 -11   0  11 4.93052 1.15870   1
 -11   0  11 5.26407 0.84866   2
 -11   0  11 5.19916 1.11076   3
  11   0 -11 5.23910 0.88760   4
 -10   0  11 0.35937 0.40474   3
 -10   0  11 0.11466 0.31356   2
  10   0 -11 -0.0230 0.33913   4
 -10   0  11 0.23556 0.50166   1
  -9   0  11 61.4293 3.23487   1
  -9   0  11 59.8229 2.91985   3
   9   0 -11 61.7584 2.64857   4
  -8   0  11 -0.1937 0.37401   3
  -8   0  11 -0.1075 0.39483   1
  -8   0  11 0.04021 0.20106   2
   8   0 -11 0.61822 0.39654   4
  -7   0  11 1505.23 38.8813   1
  -7   0  11 1539.67 36.5343   3
   7   0 -11 1480.49 37.3546   4
  -6   0  11 0.07080 0.42547   1
   6   0 -11 0.18801 0.37148   4
  -6   0  11 0.36846 0.25522   2
   5   0 -11 17.1910 1.19911   4
  -5   0  11 16.5561 1.32092   1
  -5   0  11 16.0004 1.05892   2
  -4   0  11 -0.1090 0.25203   2
  -4   0  11 -0.2189 0.29420   1
   3   0 -11 43.0832 1.75853   2
  -3   0  11 38.2459 1.73401   2
  -3   0  11 45.2143 2.05120   1
  -2   0  11 -0.3672 0.22155   2
  -2   0  11 -0.0838 0.22170   1
   2   0 -11 -0.4480 0.25921   2
  -1   0  11 2093.57 52.2480   2
   1   0 -11 2222.14 52.2231   2
   0   0  11 -0.5495 0.21363   1
   0   0 -11 0.21019 0.23401   2
   1   0  11 27.2149 1.36976   1
  -1   0 -11 25.9779 1.30117   2
   2   0  11 -0.3254 0.20099   1
  -2   0 -11 -0.2142 0.25481   1
  -2   0 -11 0.23207 0.24682   2
  -3   0 -11 2.94413 0.55047   2
  -3   0 -11 2.30984 0.52188   1
  -4   0 -11 -0.1314 0.32060   2
  -4   0 -11 0.34782 0.42873   1
  -5   0 -11 527.147 13.5414   2
  -5   0 -11 501.977 14.0392   1
  -6   0 -11 -0.6483 0.41923   1
  -6   0 -11 -0.0205 0.32383   2
  -7   0 -11 16.4195 1.27890   2
  -7   0 -11 15.2795 1.66265   1
  -8   0 -11 -0.2957 0.31344   2
  -9   0 -11 -0.1932 0.37460   2
 -10   0 -11 0.23476 0.44139   2
 -11   0 -11 0.11275 0.47365   2
 -12   0 -11 -0.4386 0.47943   2
 -16  -1  11 1.59946 1.03661   3
 -16  -1  11 2.55850 1.22775   1
 -16   1  11 0.35546 0.72912   2
 -16   1  11 2.05037 1.13468   1
 -15  -1  11 52.0257 3.50031   3
 -15  -1  11 54.2023 3.90518   1
 -15   1  11 52.3898 3.00894   2
 -15   1  11 57.4934 3.85911   1
 -14  -1  11 18.7117 2.39706   3
 -14  -1  11 22.7481 2.80872   1
 -14   1  11 28.6472 2.21161   3
 -14   1  11 23.6447 1.92763   2
 -14   1  11 21.4119 2.66978   1
 -13  -1  11 5.96219 1.36298   3
 -13  -1  11 5.03840 1.32883   1
 -13   1  11 7.11078 1.31685   3
 -13   1  11 4.00774 0.92735   2
 -13   1  11 5.03522 1.46422   1
 -12  -1  11 1.48934 0.27047   2
 -12  -1  11 1.27430 0.74052   3
 -12  -1  11 2.00703 0.93685   1
  12  -1 -11 1.41712 0.71711   4
 -12   1  11 0.90556 0.57668   2
 -12   1  11 0.41183 0.84447   1
 -12   1  11 2.50305 0.80368   3
 -11  -1  11 -0.1733 0.50672   1
  11  -1 -11 -0.2337 0.36785   4
 -11  -1  11 0.22972 0.53553   3
 -11  -1  11 0.01612 0.17964   2
 -11   1  11 0.14880 0.64990   1
 -11   1  11 0.04839 0.51829   2
 -11   1  11 0.11327 0.47543   3
  10  -1 -11 2.70184 0.76206   4
 -10  -1  11 1.83483 0.30788   2
 -10  -1  11 1.89256 0.77354   3
 -10  -1  11 3.05300 0.90097   1
 -10   1  11 0.73839 0.51922   2
 -10   1  11 0.81034 0.67506   1
 -10   1  11 3.32929 0.86862   3
  -9  -1  11 81.0087 3.63623   3
   9  -1 -11 76.7879 3.38261   4
  -9  -1  11 78.6860 2.34574   2
  -9  -1  11 81.4861 3.76872   1
  -9   1  11 81.5366 3.28821   2
   9   1 -11 80.0273 2.93489   4
  -9   1  11 77.7091 3.39825   3
  -9   1  11 81.3022 3.91087   1
  -8  -1  11 -0.3925 0.31020   1
   8  -1 -11 0.39310 0.40874   4
  -8  -1  11 -0.0132 0.31354   3
  -8  -1  11 0.49192 0.19727   2
  -8   1  11 0.01549 0.29220   1
   8   1 -11 0.22989 0.32849   4
  -8   1  11 -0.1180 0.29861   2
   7  -1 -11 15.2524 1.32857   4
  -7  -1  11 17.3019 1.43971   1
  -7  -1  11 17.3128 0.74630   2
  -7   1  11 15.9883 1.23522   2
  -6  -1  11 3.79700 0.79745   1
  -6  -1  11 4.45677 0.36501   2
  -6  -1  11 4.78299 0.36065   2
   6  -1 -11 4.02132 0.77430   4
  -6  -1  11 5.82918 0.96711   3
   6   1 -11 5.06117 0.66101   2
  -6   1  11 4.29354 0.69870   2
  -6   1  11 2.94655 0.75219   1
  -5  -1  11 4.69061 0.35671   2
  -5  -1  11 4.73387 0.77566   1
  -5  -1  11 4.41793 0.78534   3
  -5  -1  11 4.15738 0.33709   2
   5  -1 -11 4.29819 0.79488   4
  -5   1  11 4.62168 0.72011   2
   5   1 -11 4.38671 0.58838   2
  -5   1  11 3.71288 0.81552   1
  -4  -1  11 13.3724 1.04069   1
   4  -1 -11 13.0653 1.31775   4
  -4  -1  11 11.9305 1.23896   3
  -4  -1  11 11.5668 0.53836   2
  -4  -1  11 11.1505 0.55447   2
   4   1 -11 11.2492 0.81596   2
  -4   1  11 10.6893 1.25118   1
  -4   1  11 10.4464 0.89777   2
  -3  -1  11 89.4858 3.34973   3
   3  -1 -11 97.1179 3.54988   4
  -3  -1  11 89.5938 2.52650   2
  -3  -1  11 91.0011 2.49117   2
  -3   1  11 89.1424 3.08528   2
  -3   1  11 88.7299 3.56652   1
   3   1 -11 91.2446 2.89698   2
  -2  -1  11 158.893 4.14532   2
  -2  -1  11 159.575 4.19819   2
  -2  -1  11 158.319 4.68127   1
   2  -1 -11 154.398 5.09286   4
  -2   1  11 156.943 5.22451   1
   2   1 -11 157.719 4.50923   2
  -1  -1  11 5.53306 0.58386   1
  -1  -1  11 5.00461 0.43124   2
   1  -1 -11 5.72603 0.85696   4
  -1   1  11 6.08619 0.88442   1
   1   1 -11 4.64223 0.56347   2
   0  -1 -11 22.0777 1.50866   1
   0  -1  11 22.0091 0.99746   2
   0  -1 -11 22.5391 1.44899   4
   0  -1  11 22.3984 0.95357   1
   0   1  11 23.4200 1.53624   1
   0   1 -11 22.1848 1.16163   2
  -1  -1 -11 19.9797 1.06688   2
   1  -1  11 23.9949 0.86834   1
  -1  -1 -11 20.3837 1.46742   1
   1  -1  11 22.7084 1.06453   2
  -1   1 -11 22.3243 1.21027   2
   1   1  11 21.2470 1.48796   1
  -2  -1 -11 14.4564 1.28990   1
   2  -1  11 15.0326 0.89523   2
  -2  -1 -11 15.1915 0.91857   2
   2   1  11 14.9721 1.53248   1
  -2   1 -11 15.9200 1.05583   2
  -3  -1 -11 4.14678 0.54498   2
  -3  -1 -11 5.12380 0.94706   1
   3  -1  11 4.86114 0.62093   2
   3   1  11 6.19358 1.05644   1
  -3   1 -11 5.08882 0.72988   2
  -4  -1 -11 16.3689 1.74608   1
  -4  -1 -11 14.8396 0.94801   2
  -4   1 -11 14.6410 1.14302   2
  -5  -1 -11 -0.0496 0.30082   2
  -5  -1 -11 0.24458 0.50781   1
  -5   1 -11 0.08912 0.39466   2
  -6  -1 -11 187.220 5.41869   2
  -6  -1 -11 188.235 6.71986   1
  -6   1 -11 189.165 5.94506   2
  -7  -1 -11 136.212 4.19649   2
  -7  -1 -11 143.886 5.58698   1
  -7   1 -11 129.729 4.69597   2
  -8  -1 -11 -0.4631 0.57151   1
  -8  -1 -11 0.38625 0.32767   2
  -8   1 -11 -0.6670 0.34857   2
  -9  -1 -11 4.98081 1.28948   1
  -9  -1 -11 5.42117 0.72306   2
  -9   1 -11 4.60342 0.93783   2
 -10  -1 -11 1.88221 0.95853   1
 -10  -1 -11 0.33744 0.36913   2
 -10   1 -11 0.63496 0.58173   2
 -11  -1 -11 2.76290 1.15410   1
 -11  -1 -11 1.63272 0.49468   2
 -11   1 -11 1.52482 0.70740   2
 -12  -1 -11 4.95039 0.70411   2
 -12   1 -11 4.51307 1.04245   2
 -15  -2  11 -0.5724 0.86400   1
 -15  -2  11 -0.5087 0.73033   3
 -15   2  11 0.56895 1.01721   1
 -15   2  11 0.50632 0.76833   2
 -14  -2  11 1.29936 1.03545   1
 -14  -2  11 0.60553 0.89809   3
 -14   2  11 0.47801 0.89114   1
 -14   2  11 1.52452 0.80730   2
  13  -2 -11 0.89899 0.77149   4
 -13  -2  11 2.01263 0.98411   3
 -13  -2  11 1.49860 1.02722   1
 -13   2  11 -0.1997 0.64582   1
 -13   2  11 0.51788 0.65374   2
 -12  -2  11 0.60885 0.72605   3
 -12  -2  11 0.19968 0.76524   1
  12  -2 -11 2.53719 0.92848   4
 -12   2  11 1.05678 0.70942   3
 -12   2  11 0.72607 0.81436   1
 -12   2  11 1.66887 0.68837   2
  11  -2 -11 1.53032 0.85645   4
 -11  -2  11 0.29492 0.60501   3
 -11  -2  11 1.58526 0.82022   1
 -11   2  11 0.67502 0.58650   2
 -11   2  11 0.67586 0.56378   3
 -11   2  11 1.19229 0.81020   1
 -10  -2  11 22.3145 2.31797   3
  10  -2 -11 21.8495 2.21797   4
 -10  -2  11 22.4957 2.00061   1
 -10   2  11 19.5941 2.27855   1
 -10   2  11 22.3267 1.73774   2
  -9  -2  11 11.8762 1.59553   1
  -9  -2  11 8.20055 1.36849   3
   9  -2 -11 7.47293 1.28332   4
  -9   2  11 10.3867 1.26629   2
  -9   2  11 11.0837 1.65910   1
  -8  -2  11 3.49009 0.90836   1
   8  -2 -11 0.15826 0.50244   4
  -8  -2  11 2.96191 0.86941   3
  -8   2  11 1.59864 0.69036   1
  -8   2  11 2.21325 0.62800   2
  -7  -2  11 6.91715 1.10046   1
  -7  -2  11 5.90621 1.10407   3
   7  -2 -11 5.26617 1.05197   4
  -7   2  11 4.55818 0.79107   2
  -7   2  11 4.64756 1.04952   1
  -6  -2  11 55.9658 2.71740   1
  -6  -2  11 59.1422 2.88028   3
   6  -2 -11 58.1832 2.91257   4
  -6   2  11 58.6275 2.53184   2
   5  -2 -11 57.3361 2.81455   4
  -4  -2  11 1.17617 0.46769   1
  -4  -2  11 1.32220 0.57822   3
  -4   2  11 1.60474 0.45952   2
  -3  -2  11 2.98705 0.69675   3
  -3  -2  11 3.02551 0.55258   1
   3  -2 -11 4.93591 0.90176   4
  -3   2  11 4.44807 0.88750   1
  -2  -2  11 -0.2149 0.25665   3
   2  -2 -11 -0.2086 0.29167   4
  -2  -2  11 0.33800 0.25860   1
  -2   2  11 0.36763 0.42624   1
   1  -2 -11 24.5416 1.80557   1
  -1  -2  11 21.0080 1.31609   3
   1  -2 -11 21.6963 1.53198   4
  -1  -2  11 21.4737 1.00526   1
  -1   2  11 18.1535 1.58436   1
   1   2 -11 20.5318 1.07131   2
   0  -2 -11 20.2312 1.48166   4
   0  -2  11 22.4549 1.30162   3
   0  -2 -11 24.9828 1.84121   1
   0   2  11 20.8312 1.69070   1
   0   2 -11 21.5073 1.14376   2
   1  -2  11 7.37317 0.82203   3
  -1  -2 -11 6.31866 0.97375   4
  -1  -2 -11 7.30380 1.20172   1
  -1   2 -11 6.50180 0.72261   2
   1   2  11 5.00569 1.05841   1
  -2  -2 -11 146.631 4.86141   4
  -2  -2 -11 143.803 5.49957   1
   2  -2  11 135.749 4.12101   3
  -2   2 -11 143.896 4.41334   2
   2   2  11 149.443 5.64607   1
  -3  -2 -11 7.20005 1.00345   4
  -3  -2 -11 5.86979 1.14271   1
   3   2  11 4.93573 1.12367   1
  -3   2 -11 5.81545 0.76953   2
  -4  -2 -11 10.2422 1.56110   1
  -4  -2 -11 9.13394 1.09065   4
   4   2  11 13.0291 1.80516   1
  -4   2 -11 13.0199 1.22345   2
  -5  -2 -11 1.01752 0.47562   4
  -5  -2 -11 1.79045 0.93045   1
  -5   2 -11 0.45243 0.42936   2
  -6  -2 -11 43.1114 2.90316   1
  -6   2 -11 45.3216 2.33935   2
  -7  -2 -11 5.61345 1.46105   1
  -7   2 -11 4.77347 0.95075   2
  -8  -2 -11 1.13607 0.82577   1
  -8   2 -11 1.27779 0.64578   2
  -9  -2 -11 23.2575 2.81429   1
  -9   2 -11 25.2369 1.96180   2
 -10  -2 -11 -0.6773 0.72152   1
 -10   2 -11 0.78613 0.74412   2
 -11  -2 -11 0.93416 1.06126   1
 -11   2 -11 0.70933 0.70655   2
 -14  -3  11 5.76968 1.93738   1
  14  -3 -11 5.09268 1.56338   4
 -14  -3  11 4.55465 1.55865   3
 -14   3  11 2.65975 1.23481   1
 -14   3  11 4.67231 1.24365   2
  13  -3 -11 -0.7076 0.81385   4
 -13  -3  11 0.40942 0.97261   1
 -13  -3  11 0.40767 0.91958   3
 -13   3  11 1.20949 0.85002   2
 -13   3  11 1.03893 1.08480   1
 -12  -3  11 1.29008 0.94327   1
  12  -3 -11 -0.4385 0.61503   4
 -12  -3  11 0.51939 0.92096   3
 -12   3  11 1.42727 1.00433   1
 -12   3  11 1.69463 0.84176   2
 -11  -3  11 1.26175 0.95352   1
  11  -3 -11 1.02824 0.85073   4
 -11  -3  11 1.65783 0.88120   3
 -11   3  11 0.14616 0.66718   1
 -10  -3  11 2.73527 1.04456   1
 -10  -3  11 3.49944 1.08642   3
  10  -3 -11 2.36611 0.99543   4
 -10   3  11 0.97691 0.76926   1
   9  -3 -11 0.58252 0.83368   4
  -9  -3  11 1.12941 0.74989   1
  -9  -3  11 0.68248 0.73514   3
  -9   3  11 0.69679 0.78377   1
   8  -3 -11 13.2517 1.83803   4
  -8  -3  11 14.2765 1.86828   1
  -8  -3  11 13.2902 1.90807   3
  -8   3  11 11.8713 1.76132   1
  -7  -3  11 5.06474 1.16547   3
   7  -3 -11 4.34651 1.15578   4
  -7  -3  11 6.08454 1.19522   1
  -7   3  11 5.87642 1.29644   1
  -6  -3  11 104.720 4.45280   1
   6  -3 -11 106.107 4.80982   4
  -6  -3  11 117.563 4.74079   3
  -6   3  11 111.587 4.94188   1
  -5  -3  11 24.1916 1.79059   1
  -5  -3  11 22.3554 1.86489   3
   5  -3 -11 21.4650 1.91286   4
  -5   3  11 21.7972 2.35501   1
   4  -3 -11 33.1819 2.31719   4
  -4  -3  11 33.1614 2.12366   3
  -4  -3  11 36.4499 2.11086   1
  -4   3  11 33.0110 2.41646   1
  -3  -3  11 88.7456 3.68217   3
   3  -3 -11 91.2758 4.06106   4
  -3  -3  11 89.0246 3.49521   1
  -3   3  11 93.0801 4.31429   1
  -2  -3  11 72.3574 3.10092   3
   2  -3 -11 72.6706 3.52441   4
  -2   3  11 73.9678 3.79700   1
   1  -3 -11 30.8961 2.12996   4
  -1  -3  11 35.6791 1.94291   3
   1  -3 -11 36.1553 2.56515   1
  -1   3  11 34.6177 2.52023   1
   0  -3 -11 25.0857 1.84608   4
   0  -3  11 24.6889 1.52402   3
   0  -3 -11 23.1806 2.08254   1
   0   3  11 25.1477 2.16290   1
  -1  -3 -11 -0.4710 0.31719   4
  -1  -3 -11 -0.7439 0.42591   1
   1   3  11 -0.7512 0.47272   1
  -2  -3 -11 0.58490 0.49393   4
  -2  -3 -11 1.08150 0.77001   1
   2   3  11 0.46121 0.65686   1
  -3  -3 -11 6.66166 1.06959   4
  -3  -3 -11 5.26398 1.28460   1
   3   3  11 7.12321 1.48332   1
  -4  -3 -11 0.25177 0.43889   4
  -4  -3 -11 1.01647 0.88023   1
   4   3  11 -0.8234 0.65568   1
  -5  -3 -11 -0.0716 0.65603   1
   5   3  11 -0.5004 0.66517   1
  -6  -3 -11 15.8297 2.33683   1
  -7  -3 -11 -0.7370 0.85199   1
  -8  -3 -11 1.41033 0.92085   1
  -9  -3 -11 1.16659 1.13990   1
 -10  -3 -11 0.68452 1.05530   1
  12  -4 -11 4.56561 1.59983   4
 -12  -4  11 6.03347 1.79727   3
 -12  -4  11 6.46386 1.82626   1
 -12   4  11 6.45037 1.68952   1
 -11  -4  11 -0.1590 0.83437   3
 -11  -4  11 -0.6980 0.94884   1
  11  -4 -11 0.48681 1.05112   4
 -11   4  11 1.84278 1.00361   1
 -10  -4  11 1.23728 1.09941   3
 -10  -4  11 -0.6582 0.84007   1
  10  -4 -11 3.27913 1.30984   4
 -10   4  11 1.19696 0.96865   1
  -9  -4  11 2.98175 1.29635   1
  -9  -4  11 2.38740 1.19913   3
   9  -4 -11 3.74801 1.24741   4
  -9   4  11 3.75709 1.25570   1
   8  -4 -11 7.53423 1.57902   4
  -8  -4  11 6.04669 1.39827   1
  -8  -4  11 6.68553 1.55280   3
  -8   4  11 7.05607 1.65031   1
  -7  -4  11 -0.1366 0.65467   3
   7  -4 -11 -0.4332 0.64915   4
  -7  -4  11 -0.4105 0.57828   1
  -7   4  11 0.10024 0.82787   1
   6  -4 -11 0.36878 0.71522   4
  -6  -4  11 0.49374 0.68727   3
  -6  -4  11 1.83723 0.88556   1
  -6   4  11 1.10514 0.91834   1
   5  -4 -11 0.53294 0.68715   4
  -5  -4  11 0.88659 0.67514   3
  -5   4  11 1.93349 0.96363   1
   4  -4 -11 1.98103 0.90409   4
  -4  -4  11 -0.0183 0.58205   3
  -4   4  11 0.74922 0.74328   1
   3  -4 -11 0.79156 0.76897   4
  -3  -4  11 -0.0232 0.55893   3
  -3   4  11 0.88361 0.87696   1
   2  -4 -11 -0.3925 0.59207   4
  -2  -4  11 -0.3441 0.50483   3
  -2   4  11 -0.5750 0.58248   1
   1  -4 -11 11.8007 1.78049   4
   1  -4 -11 12.3972 2.03949   1
  -1   4  11 15.2229 2.16690   1
   0  -4 -11 0.05156 0.54428   4
   0  -4 -11 0.11935 0.78288   1
   0   4  11 -0.4583 0.59312   1
  -1  -4 -11 5.15289 1.40883   1
  -1  -4 -11 7.57172 1.35845   4
   1   4  11 6.56819 1.55209   1
  -2  -4 -11 3.40326 1.23948   1
  -2  -4 -11 4.14465 1.09188   4
   2   4  11 2.56652 1.14101   1
  -3  -4 -11 1.79144 1.02384   1
   3   4  11 -0.3798 0.62963   1
  -4  -4 -11 12.8425 2.15675   1
   4   4  11 14.6161 2.34111   1
  -5  -4 -11 7.35876 1.72535   1
   5   4  11 8.36340 2.04754   1
  -6  -4 -11 -0.3219 0.78410   1
   6   4  11 1.79989 1.25295   1
  -7  -4 -11 2.04632 1.17788   1
   7   4  11 0.33682 1.04595   1
  -8  -4 -11 -1.6650 0.62188   1
  -8  -5  11 -0.0874 0.91845   3
   8  -5 -11 -0.4933 0.89662   4
  -8   5  11 0.02966 0.93046   1
   7  -5 -11 0.64264 0.94109   4
  -7  -5  11 0.45293 1.01326   3
  -7   5  11 0.24124 0.98321   1
  -6  -5  11 0.02022 0.75789   3
   6  -5 -11 0.59431 0.90960   4
  -6   5  11 -0.1477 0.84960   1
   5  -5 -11 -0.1004 0.87027   4
  -5  -5  11 -0.3329 0.82073   3
  -5   5  11 -0.5601 0.86996   1
   4  -5 -11 0.40261 0.95784   4
  -4   5  11 0.65058 0.80278   1
   3  -5 -11 1.24812 1.02961   4
  -3   5  11 1.80937 1.19702   1
   2  -5 -11 0.70729 0.89649   4
  -2   5  11 1.78376 0.99300   1
   1  -5 -11 -0.4022 0.73497   4
   1  -5 -11 -1.1366 0.68339   1
  -1   5  11 0.33801 0.74726   1
   0  -5 -11 0.04736 0.77331   4
   0  -5 -11 0.50585 1.03182   1
   0   5  11 0.55487 0.90582   1
  -1  -5 -11 3.23899 1.19196   4
  -1  -5 -11 2.42437 1.30054   1
   1   5  11 4.67918 1.44747   1
  -2  -5 -11 0.50135 1.01893   1
   2   5  11 0.31111 1.00063   1
  -3  -5 -11 1.71864 1.25710   1
   3   5  11 1.29018 1.12413   1
  -4  -5 -11 0.29587 1.13076   1
   4   5  11 1.08107 1.14446   1
  -5  -5 -11 0.24858 0.98548   1
   5   5  11 -0.7936 0.93671   1
 -16   0  12 0.13774 0.81621   3
 -16   0  12 0.15735 0.86949   1
 -16   0  12 -0.2184 0.52610   2
 -15   0  12 -1.3630 0.80610   1
 -15   0  12 -0.6161 0.76102   3
 -15   0  12 -0.3318 0.48327   2
 -14   0  12 1.93593 1.00285   1
 -14   0  12 1.11523 0.61764   2
 -14   0  12 0.83679 0.87914   3
 -13   0  12 0.15836 0.46794   2
 -13   0  12 0.37887 0.83442   1
 -13   0  12 -0.0288 0.68837   3
 -12   0  12 17.2746 2.18227   1
 -12   0  12 15.1139 1.88511   3
 -12   0  12 17.1579 1.39587   2
 -11   0  12 0.64031 0.69150   1
 -11   0  12 -0.1459 0.32412   2
 -11   0  12 0.20995 0.53303   3
  11   0 -12 -0.1315 0.44722   4
 -10   0  12 -0.1478 0.31898   2
  10   0 -12 0.99033 0.50353   4
 -10   0  12 0.08084 0.46941   1
 -10   0  12 2.10844 0.71995   3
  -9   0  12 0.21314 0.48918   1
   9   0 -12 -0.3060 0.28532   4
  -9   0  12 -0.1714 0.44901   3
  -9   0  12 -0.3411 0.28346   2
  -8   0  12 35.6444 2.35420   1
   8   0 -12 36.2439 1.93996   4
  -8   0  12 34.5708 2.13460   3
  -7   0  12 1.04363 0.56576   3
  -7   0  12 1.31980 0.64407   1
   7   0 -12 0.12010 0.44517   4
   6   0 -12 55.4395 2.46823   4
  -6   0  12 53.1728 2.21889   2
  -6   0  12 54.2627 2.70862   1
  -5   0  12 -0.1777 0.23068   1
  -5   0  12 -0.0177 0.23874   2
   5   0 -12 0.26828 0.36098   4
  -4   0  12 1.51544 0.53138   1
  -4   0  12 1.20432 0.40213   2
  -3   0  12 0.00814 0.20647   1
   3   0 -12 0.23834 0.26448   2
  -3   0  12 -0.2073 0.17338   2
  -2   0  12 135.485 4.42167   1
  -2   0  12 130.969 4.11609   2
   2   0 -12 133.310 4.07443   2
   1   0 -12 0.48415 0.30729   2
  -1   0  12 0.02746 0.22841   1
  -1   0  12 0.27675 0.27295   2
   0   0  12 178.414 5.21512   2
   0   0 -12 178.043 5.16685   2
   1   0  12 -0.0314 0.19015   1
  -1   0 -12 0.26518 0.26642   2
  -2   0 -12 44.6069 1.89238   2
  -2   0 -12 43.5284 1.95598   1
  -3   0 -12 -0.2953 0.25141   2
  -3   0 -12 -0.0983 0.30999   1
   3   0  12 0.00615 0.27292   1
  -4   0 -12 678.305 17.4471   2
   4   0  12 688.968 18.1086   1
  -4   0 -12 672.842 17.9566   1
  -5   0 -12 -0.5808 0.52494   1
  -5   0 -12 -0.5999 0.37909   2
  -6   0 -12 40.2484 2.05487   2
  -6   0 -12 46.0448 2.38004   1
  -7   0 -12 0.02213 0.35865   2
  -8   0 -12 7.65423 1.02103   2
  -9   0 -12 -0.1679 0.38809   2
 -10   0 -12 2.43714 0.69939   2
 -11   0 -12 0.09119 0.50119   2
 -12   0 -12 1.36698 0.67542   2
 -16  -1  12 0.96126 1.03026   3
 -16  -1  12 0.71859 1.06809   1
 -16   1  12 0.02052 0.67211   2
 -16   1  12 0.70896 1.01842   1
 -15  -1  12 29.4403 3.39442   1
 -15  -1  12 28.1427 3.02952   3
 -15   1  12 29.3105 2.21395   2
 -15   1  12 30.1185 3.30946   1
 -14  -1  12 10.8063 1.87376   3
 -14  -1  12 13.7154 2.15835   1
 -14   1  12 14.0413 2.19613   1
 -14   1  12 12.2456 1.55759   2
 -14   1  12 10.6961 1.71424   3
 -13  -1  12 0.11127 0.63695   3
 -13  -1  12 0.68501 0.75257   1
 -13   1  12 -0.1218 0.48776   2
 -13   1  12 -0.7524 0.55449   3
 -13   1  12 -1.1315 0.53995   1
 -12  -1  12 0.87129 0.74625   3
 -12  -1  12 2.90542 1.11539   1
  12  -1 -12 3.43687 0.92514   4
 -12   1  12 1.67645 0.71516   2
 -12   1  12 2.11251 0.87655   3
 -12   1  12 0.55940 0.80961   1
 -11  -1  12 2.36594 0.85334   3
  11  -1 -12 2.26677 0.79090   4
 -11  -1  12 2.17683 0.32720   2
 -11  -1  12 3.37952 1.10265   1
 -11   1  12 3.60651 0.82098   2
 -11   1  12 4.07532 0.98508   3
 -11   1  12 4.12010 1.17199   1
 -10  -1  12 17.2807 0.81808   2
 -10  -1  12 19.0505 2.01288   3
  10  -1 -12 19.3122 1.61429   4
 -10  -1  12 17.0366 1.96156   1
 -10   1  12 15.8926 1.59523   2
 -10   1  12 15.1967 1.95308   1
 -10   1  12 19.5512 1.91107   3
   9  -1 -12 15.7519 1.62487   4
  -9  -1  12 13.2687 1.68569   1
  -9  -1  12 11.3536 0.66181   2
  -9  -1  12 10.5801 1.49110   3
   9   1 -12 11.2454 1.14261   4
  -9   1  12 11.4686 1.26066   2
  -9   1  12 11.7265 1.66760   1
  -8  -1  12 0.65786 0.45959   3
  -8  -1  12 0.24729 0.18135   2
   8  -1 -12 0.57401 0.45239   4
  -8  -1  12 0.69633 0.52084   1
  -8   1  12 0.52578 0.48128   1
  -8   1  12 0.24339 0.37204   2
   8   1 -12 0.21294 0.38380   4
  -7  -1  12 8.14788 0.52864   2
  -7  -1  12 9.57262 1.25710   1
   7  -1 -12 10.0903 1.23803   4
  -7   1  12 7.92464 1.24291   1
  -7   1  12 9.29410 1.09252   2
  -6  -1  12 1.18733 0.52656   1
   6  -1 -12 0.99323 0.46645   4
  -6  -1  12 1.41868 0.57793   3
  -6  -1  12 1.18626 0.23803   2
  -6   1  12 0.50096 0.36403   2
  -6   1  12 2.27789 0.71115   1
   6   1 -12 1.10943 0.38271   2
  -5  -1  12 83.1154 3.32279   1
   5  -1 -12 84.6647 3.44308   4
  -5  -1  12 87.7632 3.48150   3
  -5  -1  12 83.9008 2.46669   2
  -5  -1  12 88.4058 2.44863   2
  -5   1  12 90.9781 3.23185   2
   5   1 -12 87.8834 2.95655   2
  -5   1  12 82.8698 3.64203   1
  -4  -1  12 105.656 3.81700   3
   4  -1 -12 103.473 3.84656   4
  -4  -1  12 97.2433 2.79361   2
  -4  -1  12 101.549 2.76050   2
  -4  -1  12 97.0453 3.54004   1
   4   1 -12 96.1455 3.19072   2
  -4   1  12 97.0878 3.92501   1
  -4   1  12 98.1484 3.42751   2
  -3  -1  12 170.577 5.57260   1
  -3  -1  12 195.670 4.90857   2
  -3  -1  12 186.299 4.94165   2
  -3   1  12 191.170 5.58343   2
   3   1 -12 191.768 5.33807   2
  -3   1  12 191.810 6.19577   1
  -2  -1  12 7.72110 0.53753   2
  -2  -1  12 9.17518 0.75642   1
   2  -1 -12 8.72352 1.09242   4
  -2   1  12 8.97468 1.13192   1
   2   1 -12 8.26641 0.71316   2
   1  -1 -12 31.2071 1.81175   4
  -1  -1  12 33.8352 1.40664   1
  -1  -1  12 33.5107 1.30174   2
  -1   1  12 32.7180 1.90110   1
   1   1 -12 33.9772 1.52672   2
   0  -1 -12 -0.0489 0.32546   1
   0  -1  12 0.49610 0.20967   1
   0  -1 -12 0.68046 0.43433   4
   0  -1  12 0.10355 0.17949   2
   0   1 -12 -0.1485 0.18034   2
   0   1  12 0.48829 0.40695   1
  -1  -1 -12 3.02714 0.48570   2
  -1  -1 -12 4.07937 0.80010   1
   1  -1  12 2.92653 0.35389   1
   1  -1  12 3.25328 0.46786   2
  -1   1 -12 2.83098 0.52364   2
   1   1  12 2.72703 0.67979   1
  -2  -1 -12 -0.0607 0.44458   1
  -2  -1 -12 0.64531 0.28918   2
   2  -1  12 -0.0757 0.20380   2
  -2   1 -12 0.00310 0.27625   2
   2   1  12 0.58582 0.43806   1
  -3  -1 -12 0.10414 0.24544   2
  -3  -1 -12 -0.0689 0.38314   1
   3  -1  12 -0.1983 0.23405   2
  -3   1 -12 0.38586 0.35074   2
   3   1  12 0.25268 0.37315   1
  -4  -1 -12 0.02304 0.25785   2
  -4  -1 -12 0.70288 0.56058   1
   4   1  12 -0.6579 0.37352   1
  -4   1 -12 0.43592 0.39185   2
  -5  -1 -12 40.3919 1.80410   2
  -5  -1 -12 43.5199 2.60602   1
  -5   1 -12 41.4463 2.14109   2
  -6  -1 -12 25.7993 1.41002   2
  -6  -1 -12 29.9820 2.19013   1
  -6   1 -12 24.6762 1.72588   2
  -7  -1 -12 0.18689 0.34659   2
  -7  -1 -12 0.21553 0.61648   1
  -7   1 -12 0.29962 0.47468   2
  -8  -1 -12 0.86899 0.75266   1
  -8  -1 -12 2.21669 0.52876   2
  -8   1 -12 1.99269 0.65350   2
  -9  -1 -12 0.79813 0.42600   2
  -9  -1 -12 0.08787 0.66102   1
  -9   1 -12 0.04667 0.43825   2
 -10  -1 -12 -0.6762 0.77024   1
 -10  -1 -12 0.50526 0.39079   2
 -10   1 -12 0.37778 0.55213   2
 -11  -1 -12 -0.0824 0.35943   2
 -11   1 -12 0.09510 0.58229   2
 -12  -1 -12 3.91108 0.71134   2
 -12   1 -12 4.09460 1.04556   2
 -15  -2  12 0.71151 1.23321   1
 -15  -2  12 -0.5160 0.75378   3
 -15   2  12 -0.8515 0.74900   1
 -15   2  12 1.48974 0.83542   2
 -14  -2  12 -0.3196 0.73836   3
 -14  -2  12 0.71353 0.82281   1
 -14   2  12 0.33499 0.91216   1
 -14   2  12 0.26144 0.67261   2
 -13  -2  12 0.91343 0.93582   1
  13  -2 -12 0.09884 0.72885   4
 -13  -2  12 -0.3946 0.74204   3
 -13   2  12 -0.2648 0.63452   1
 -13   2  12 -0.4706 0.54410   2
 -12  -2  12 4.78767 1.32743   1
 -12  -2  12 4.21081 1.21485   3
  12  -2 -12 2.58620 0.97052   4
 -12   2  12 3.10983 0.89598   2
 -12   2  12 4.66755 1.00711   3
 -12   2  12 4.22959 1.30449   1
 -11  -2  12 0.56863 0.68485   3
 -11  -2  12 0.34990 0.63583   1
  11  -2 -12 0.41421 0.59020   4
 -11   2  12 -0.4683 0.57747   1
 -11   2  12 -0.0509 0.51661   2
 -11   2  12 1.33614 0.69452   3
 -10  -2  12 0.22366 0.54318   3
  10  -2 -12 0.60637 0.59534   4
 -10  -2  12 0.92863 0.69843   1
 -10   2  12 0.67163 0.67661   1
 -10   2  12 0.96198 0.53694   2
   9  -2 -12 30.1491 2.18681   4
  -9  -2  12 32.8470 2.30122   3
  -9  -2  12 27.4551 2.14922   1
  -9   2  12 30.2756 1.97850   2
  -9   2  12 28.7215 2.32627   1
  -8  -2  12 0.53901 0.50040   1
   8  -2 -12 0.41137 0.58201   4
  -8  -2  12 0.52633 0.53944   3
  -8   2  12 0.10023 0.41527   2
  -8   2  12 0.31191 0.63271   1
  -7  -2  12 2.54840 0.78772   3
   7  -2 -12 2.55175 0.81738   4
  -7  -2  12 2.37031 0.70600   1
  -7   2  12 2.19594 0.83615   1
  -7   2  12 2.97682 0.70215   2
   6  -2 -12 3.25662 0.85103   4
  -6  -2  12 1.75317 0.62005   1
  -6  -2  12 1.71153 0.67785   3
  -6   2  12 1.66164 0.60373   2
  -5  -2  12 3.76882 0.77735   1
  -5  -2  12 3.53354 0.87056   3
   5  -2 -12 0.89792 0.46357   4
  -5   2  12 3.34348 0.65036   2
  -4  -2  12 64.0820 2.83039   3
  -4  -2  12 60.2088 2.55913   1
  -4   2  12 59.1588 2.47180   2
  -4   2  12 56.7370 3.03990   1
   3  -2 -12 7.36475 1.11476   4
  -3  -2  12 8.24511 1.12757   3
  -3  -2  12 8.26654 0.90694   1
  -3   2  12 9.80760 1.38689   1
   2  -2 -12 26.4136 1.81324   4
  -2  -2  12 27.8503 1.64640   3
  -2  -2  12 28.4833 1.36501   1
  -2   2  12 28.8837 2.00642   1
   1  -2 -12 0.46414 0.53418   1
  -1  -2  12 0.21909 0.31932   3
   1  -2 -12 0.08825 0.31364   4
  -1   2  12 0.61742 0.49732   1
   0  -2 -12 14.8509 1.30712   4
   0  -2  12 16.6255 1.14611   3
   0  -2 -12 12.0277 1.56536   1
   0   2  12 15.3240 1.70256   1
   0   2 -12 14.2025 0.98760   2
   1  -2  12 16.5981 1.10047   3
  -1  -2 -12 16.1940 1.35037   4
  -1  -2 -12 13.9012 1.69717   1
   1   2  12 17.0602 1.87724   1
  -1   2 -12 15.0984 1.08166   2
  -2  -2 -12 68.8502 3.01833   4
  -2  -2 -12 69.8909 3.51385   1
  -2   2 -12 71.2565 2.70757   2
   2   2  12 73.4948 3.58890   1
  -3  -2 -12 18.6769 1.43669   4
  -3  -2 -12 18.9347 2.06408   1
   3   2  12 21.8260 1.93925   1
  -3   2 -12 22.0983 1.39659   2
  -4  -2 -12 -0.5141 0.31404   4
  -4  -2 -12 0.10283 0.43901   1
   4   2  12 0.08626 0.51910   1
  -4   2 -12 -0.1571 0.35464   2
  -5  -2 -12 1.04408 0.72412   1
  -5  -2 -12 -0.1700 0.38044   4
  -5   2 -12 0.50419 0.48556   2
  -6  -2 -12 -0.1863 0.77578   1
  -6   2 -12 0.17897 0.47384   2
  -7  -2 -12 12.0371 1.85525   1
  -7   2 -12 12.5876 1.41219   2
  -8  -2 -12 32.8058 2.76451   1
  -8   2 -12 28.5671 2.04507   2
  -9  -2 -12 -0.2380 0.73351   1
  -9   2 -12 0.09432 0.55192   2
 -10  -2 -12 0.10687 0.79105   1
 -10   2 -12 -0.2093 0.48699   2
 -11  -2 -12 -0.4942 0.84599   1
 -11   2 -12 0.36876 0.64436   2
 -14  -3  12 1.11391 1.16269   1
 -14  -3  12 1.52240 1.14727   3
  14  -3 -12 0.15650 0.95253   4
 -14   3  12 1.03022 0.92012   2
 -14   3  12 2.26412 1.39118   1
 -13  -3  12 4.10156 1.46874   3
 -13  -3  12 5.36518 1.60902   1
  13  -3 -12 3.48880 1.19970   4
 -13   3  12 6.69980 1.42764   2
 -13   3  12 4.79999 1.50835   1
 -12  -3  12 1.28923 0.98756   1
  12  -3 -12 0.86988 0.92142   4
 -12  -3  12 0.81263 0.78783   3
 -12   3  12 1.67560 0.77731   2
 -12   3  12 2.36632 1.16843   1
 -11  -3  12 14.7698 2.20982   3
  11  -3 -12 13.2744 1.94593   4
 -11  -3  12 14.4477 2.18072   1
 -11   3  12 14.0693 2.14586   1
 -10  -3  12 0.81491 0.75128   3
 -10  -3  12 2.57113 1.10513   1
  10  -3 -12 0.26592 0.69002   4
 -10   3  12 1.42911 0.88928   1
   9  -3 -12 0.44124 0.68519   4
  -9  -3  12 1.02210 0.81329   1
  -9  -3  12 -0.4309 0.52453   3
  -9   3  12 -0.3028 0.62915   1
  -8  -3  12 2.90473 0.99571   3
   8  -3 -12 4.13659 1.13725   4
  -8  -3  12 3.68950 1.00928   1
  -8   3  12 1.97471 0.89152   1
  -7  -3  12 10.6576 1.62038   3
   7  -3 -12 8.24358 1.52425   4
  -7  -3  12 9.95210 1.50844   1
  -7   3  12 9.66551 1.62841   1
  -6  -3  12 162.091 5.79181   1
   6  -3 -12 147.530 5.99247   4
  -6  -3  12 162.297 5.91490   3
  -6   3  12 151.116 6.22825   1
  -5  -3  12 121.116 4.63150   1
   5  -3 -12 117.362 5.00222   4
  -5  -3  12 119.510 4.75452   3
  -5   3  12 121.055 5.29556   1
   4  -3 -12 27.4218 2.15371   4
  -4  -3  12 29.9368 2.07386   3
  -4  -3  12 30.3981 1.92390   1
  -4   3  12 27.5685 2.27249   1
   3  -3 -12 16.3741 1.87393   4
  -3  -3  12 19.1169 1.61355   3
  -3   3  12 26.1262 2.19948   1
   2  -3 -12 129.530 5.02492   4
  -2  -3  12 118.110 4.41734   3
  -2   3  12 131.012 5.46443   1
  -1  -3  12 98.4023 3.65996   3
   1  -3 -12 98.2506 4.54946   1
   1  -3 -12 90.8199 4.05111   4
  -1   3  12 100.891 4.64556   1
   0  -3 -12 63.5051 3.16719   4
   0  -3  12 70.9921 2.78683   3
   0  -3 -12 68.9145 3.69989   1
   0   3  12 59.1660 3.51731   1
  -1  -3 -12 14.6859 2.02359   1
  -1  -3 -12 14.7892 1.63800   4
   1   3  12 16.7588 2.12684   1
  -2  -3 -12 3.70343 0.87499   4
  -2  -3 -12 5.27313 1.28389   1
   2   3  12 3.92092 1.16603   1
  -3  -3 -12 -0.2655 0.60024   1
  -3  -3 -12 0.00734 0.43807   4
   3   3  12 -0.5236 0.69235   1
  -4  -3 -12 6.99031 1.10426   4
  -4  -3 -12 6.61700 1.52847   1
   4   3  12 6.53826 1.56072   1
  -5  -3 -12 4.19768 1.20353   1
   5   3  12 4.70526 1.38242   1
  -6  -3 -12 33.0665 2.93935   1
   6   3  12 33.9324 3.05813   1
  -7  -3 -12 -0.3526 0.93801   1
  -8  -3 -12 -0.5500 0.95921   1
  -9  -3 -12 -0.3220 0.80940   1
 -10  -3 -12 1.14124 1.18005   1
 -11  -4  12 1.38553 1.10858   1
 -11  -4  12 1.43049 1.08551   3
  11  -4 -12 1.35982 1.10895   4
 -11   4  12 0.82018 0.93374   1
  10  -4 -12 -0.4457 0.74177   4
 -10  -4  12 -0.5773 0.92147   1
 -10  -4  12 -0.1143 0.90515   3
 -10   4  12 -0.3248 0.71226   1
  -9  -4  12 0.30488 0.79312   3
   9  -4 -12 0.89581 0.89263   4
  -9  -4  12 0.89512 1.01204   1
  -9   4  12 1.68904 0.91822   1
   8  -4 -12 12.6075 2.09544   4
  -8  -4  12 12.7254 2.03713   1
  -8  -4  12 13.1730 2.10069   3
  -8   4  12 13.3554 2.15143   1
   7  -4 -12 3.88245 1.27298   4
  -7  -4  12 2.99194 1.10166   3
  -7  -4  12 5.24611 1.35157   1
  -7   4  12 1.83029 1.20223   1
   6  -4 -12 4.53320 1.34597   4
  -6  -4  12 5.50152 1.34548   3
  -6   4  12 4.51213 1.37207   1
   5  -4 -12 1.44851 0.85007   4
  -5  -4  12 0.11779 0.67040   3
  -5   4  12 -0.1858 0.68674   1
   4  -4 -12 15.7870 2.14665   4
  -4  -4  12 13.8132 1.81696   3
  -4   4  12 13.4140 1.98954   1
  -3  -4  12 30.6586 2.22501   3
   3  -4 -12 35.2576 2.72428   4
  -3   4  12 33.3521 2.72870   1
  -2  -4  12 1.00224 0.72005   3
   2  -4 -12 0.82800 0.74143   4
  -2   4  12 3.23198 1.12473   1
   1  -4 -12 1.01812 0.89515   1
   1  -4 -12 -0.4908 0.60228   4
  -1   4  12 -0.0244 0.82155   1
   0  -4 -12 6.33421 1.32251   4
   0  -4 -12 7.09378 1.62243   1
   0   4  12 4.63213 1.35466   1
  -1  -4 -12 10.2732 2.00899   1
  -1  -4 -12 10.9306 1.64577   4
   1   4  12 14.1709 2.21106   1
  -2  -4 -12 1.33101 0.79800   4
  -2  -4 -12 2.33614 1.11882   1
   2   4  12 0.34165 0.82149   1
  -3  -4 -12 0.80532 0.93363   1
   3   4  12 1.48489 0.89305   1
  -4  -4 -12 2.95272 1.30620   1
   4   4  12 4.41822 1.55545   1
  -5  -4 -12 8.52000 1.88918   1
   5   4  12 8.01328 1.94361   1
  -6  -4 -12 4.08234 1.36020   1
   6   4  12 2.29484 1.45161   1
  -7  -4 -12 0.56304 1.02991   1
   7   4  12 1.15256 1.29218   1
  -8  -4 -12 -0.9716 0.97360   1
   8   4  12 0.94480 1.26729   1
   8  -5 -12 2.65431 1.47435   4
  -8  -5  12 1.72680 1.24332   3
  -8   5  12 1.17095 1.08928   1
   7  -5 -12 -0.4773 1.07013   4
  -7  -5  12 -0.7045 0.81147   3
  -7   5  12 0.58407 1.13065   1
  -6  -5  12 15.8953 2.30547   3
   6  -5 -12 18.5488 2.67379   4
  -6   5  12 13.3595 2.33713   1
   5  -5 -12 0.50644 0.97423   4
  -5  -5  12 2.26959 1.03001   3
  -5   5  12 2.73576 1.46690   1
   4  -5 -12 -0.5784 0.71661   4
  -4   5  12 0.61547 0.96479   1
   3  -5 -12 0.28896 0.90328   4
  -3   5  12 0.61102 0.95691   1
   2  -5 -12 3.38232 1.25464   4
  -2   5  12 3.37463 1.26740   1
   1  -5 -12 1.62371 0.94562   4
  -1   5  12 2.27317 1.11229   1
   0  -5 -12 0.85336 0.86571   4
   0  -5 -12 -0.0013 0.83030   1
   0   5  12 0.95724 0.97418   1
  -1  -5 -12 0.30051 0.76660   4
  -1  -5 -12 -0.9031 0.82312   1
   1   5  12 -0.5996 0.77609   1
  -2  -5 -12 4.01508 1.54215   1
   2   5  12 1.50566 1.15603   1
  -3  -5 -12 9.42750 2.11199   1
   3   5  12 11.6562 2.27321   1
  -4  -5 -12 0.08285 0.94874   1
   4   5  12 -0.0193 0.91144   1
 -16   0  13 -0.8390 0.66751   3
 -16   0  13 -0.3189 0.50370   2
 -16   0  13 0.59633 0.97311   1
 -15   0  13 5.89208 1.02387   2
 -15   0  13 7.64279 1.55977   3
 -15   0  13 3.52648 1.32376   1
 -14   0  13 -0.4584 0.40802   2
 -14   0  13 -0.0379 0.75714   1
 -14   0  13 0.37430 0.83131   3
 -13   0  13 10.4117 1.85036   1
 -13   0  13 11.1693 1.27935   2
 -13   0  13 11.6194 1.74940   3
 -12   0  13 -0.1439 0.39357   2
 -12   0  13 0.21377 0.65755   3
 -12   0  13 0.55870 0.84346   1
  11   0 -13 0.15165 0.39045   4
 -11   0  13 1.14245 0.80208   1
 -11   0  13 -0.2404 0.44783   3
 -11   0  13 -0.2099 0.34729   2
  10   0 -13 -0.0734 0.35436   4
 -10   0  13 0.12340 0.51592   3
 -10   0  13 -0.0600 0.34154   2
 -10   0  13 0.61172 0.61763   1
  -9   0  13 4.84315 1.12530   1
  -9   0  13 6.08742 0.85327   2
   9   0 -13 6.04705 0.93830   4
  -9   0  13 5.53102 1.04043   3
  -8   0  13 0.19161 0.41418   3
  -8   0  13 -0.0039 0.19668   2
  -8   0  13 -0.3300 0.51365   1
   8   0 -13 0.18123 0.35849   4
  -7   0  13 6.55670 1.14673   1
   7   0 -13 7.99581 1.08005   4
   6   0 -13 0.19913 0.34915   4
  -6   0  13 -0.0415 0.44885   1
  -6   0  13 0.01191 0.15848   2
  -5   0  13 21.1262 1.55750   1
  -5   0  13 16.3958 1.13812   2
   5   0 -13 19.2497 1.40945   4
  -4   0  13 0.14742 0.26178   2
   4   0 -13 -0.2124 0.19865   2
  -4   0  13 0.00266 0.32173   1
   3   0 -13 109.263 3.66239   2
  -3   0  13 116.746 3.77683   2
  -3   0  13 117.035 4.11697   1
  -2   0  13 -0.3061 0.28453   1
  -2   0  13 0.29353 0.24822   2
   2   0 -13 0.02791 0.25287   2
  -1   0  13 20.1455 1.22810   2
  -1   0  13 22.6651 1.38404   1
   1   0 -13 21.0967 1.22374   2
   0   0  13 0.47502 0.30067   2
   0   0 -13 0.28769 0.28838   2
   0   0  13 -0.1903 0.28554   1
  -1   0 -13 9.83736 0.84874   2
   1   0  13 6.19938 0.80157   1
  -2   0 -13 -0.3351 0.28985   1
   2   0  13 0.08564 0.26752   1
  -2   0 -13 -0.2692 0.27157   2
  -3   0 -13 11.4874 1.19047   1
   3   0  13 12.7132 1.05826   1
  -3   0 -13 8.08119 0.95792   2
   4   0  13 -0.1313 0.46415   1
  -4   0 -13 0.24808 0.54185   1
  -4   0 -13 0.14054 0.44073   2
   5   0  13 13.3924 1.54140   1
  -5   0 -13 17.3622 1.33721   2
  -5   0 -13 16.2735 1.61559   1
  -6   0 -13 0.45810 0.42456   2
  -7   0 -13 2.43097 0.64527   2
  -8   0 -13 -0.2837 0.36573   2
  -9   0 -13 7.33076 1.05965   2
 -10   0 -13 0.18960 0.48871   2
 -11   0 -13 3.07599 0.80899   2
 -15  -1  13 2.21287 1.27902   1
 -15  -1  13 0.63810 0.89654   3
 -15   1  13 3.03333 1.31100   1
 -15   1  13 1.47703 0.77432   2
 -14  -1  13 0.09555 0.86971   3
 -14  -1  13 0.77972 0.89861   1
 -14   1  13 0.51791 0.87982   1
 -14   1  13 0.38758 0.58944   2
 -14   1  13 0.30135 0.76359   3
 -13  -1  13 1.36613 0.94313   1
 -13  -1  13 0.92011 0.84100   3
 -13   1  13 1.70809 0.72005   2
 -13   1  13 -0.5650 0.64124   3
 -13   1  13 0.47350 0.78672   1
  12  -1 -13 1.12311 0.68519   4
 -12  -1  13 0.90100 0.89778   1
 -12  -1  13 0.06008 0.59738   3
 -12   1  13 2.22404 0.88393   3
 -12   1  13 0.56696 0.56968   2
 -12   1  13 1.17467 0.87834   1
 -11  -1  13 13.8670 1.91140   1
  11  -1 -13 12.9526 1.56931   4
 -11  -1  13 14.4744 0.70805   2
 -11  -1  13 14.5353 1.88821   3
 -11   1  13 14.5414 2.02175   1
 -11   1  13 13.2877 1.47286   2
 -11   1  13 13.8963 1.70133   3
 -10  -1  13 0.59335 0.60479   3
 -10  -1  13 0.19286 0.55046   1
  10  -1 -13 0.16296 0.46951   4
 -10  -1  13 0.06410 0.20719   2
 -10   1  13 0.09962 0.46179   1
  10   1 -13 0.36440 0.39888   4
 -10   1  13 0.11998 0.49815   3
 -10   1  13 -0.4820 0.37054   2
  -9  -1  13 15.7683 0.80235   2
  -9  -1  13 17.8768 1.93306   3
  -9  -1  13 19.9328 2.07420   1
   9  -1 -13 16.1445 1.66578   4
  -9   1  13 17.5734 2.08064   1
   9   1 -13 16.3868 1.28434   4
  -9   1  13 16.7967 1.41973   2
   8  -1 -13 44.8276 2.48611   4
  -8  -1  13 48.5053 2.68823   1
  -8  -1  13 48.8262 1.62219   2
  -8  -1  13 49.3252 2.72718   3
   8   1 -13 47.9795 2.26204   4
  -8   1  13 47.8614 2.88375   1
  -8   1  13 48.4308 2.39251   2
  -7  -1  13 21.8266 0.95004   2
   7  -1 -13 23.0116 1.68264   4
  -7  -1  13 23.8090 1.76370   1
  -7   1  13 24.1351 1.92354   1
  -7   1  13 21.3556 1.47818   2
   6  -1 -13 0.44199 0.39446   4
  -6  -1  13 -0.3774 0.29519   3
  -6  -1  13 0.12226 0.16202   2
  -6  -1  13 -0.2623 0.28537   1
  -6   1  13 0.23660 0.32666   2
   6   1 -13 0.10732 0.29955   2
  -6   1  13 -0.5031 0.31880   1
  -5  -1  13 8.89451 1.09791   1
   5  -1 -13 7.49235 1.07002   4
  -5  -1  13 8.36573 0.56619   2
  -5  -1  13 7.48104 1.08416   3
   5   1 -13 10.3980 0.96617   2
  -5   1  13 11.2798 1.14826   2
  -5   1  13 8.76000 1.23924   1
  -4  -1  13 9.97532 1.24743   3
  -4  -1  13 12.0583 1.06087   1
   4  -1 -13 10.5024 1.25728   4
  -4  -1  13 10.7427 0.63488   2
   4   1 -13 11.0797 0.88956   2
  -4   1  13 9.54061 0.99051   2
  -4   1  13 9.90624 1.32769   1
  -3  -1  13 8.19506 0.57884   2
  -3  -1  13 7.80666 0.90010   1
  -3  -1  13 8.44660 0.57656   2
  -3   1  13 6.94005 0.82284   2
   3   1 -13 8.00745 0.83622   2
  -3   1  13 7.98609 1.16995   1
   2  -1 -13 7.80734 1.09293   4
  -2  -1  13 7.19667 0.79204   1
  -2  -1  13 7.46405 0.56435   2
  -2   1  13 7.06742 1.05260   1
   2   1 -13 5.51455 0.68970   2
  -2   1  13 6.17553 0.76566   2
   1  -1 -13 15.8386 1.33880   4
  -1  -1  13 15.8496 0.93741   1
  -1  -1  13 16.8263 0.90207   2
   1   1 -13 16.1253 1.05028   2
  -1   1  13 15.1554 1.30804   1
   0  -1  13 13.7076 0.78981   1
   0  -1 -13 11.6201 1.29706   4
   0  -1  13 13.1131 0.82791   2
   0   1 -13 14.4903 1.00890   2
   0   1  13 13.8117 1.24338   1
  -1  -1 -13 32.8058 1.53071   2
  -1  -1 -13 35.7318 2.07257   1
   1  -1  13 34.3142 1.48626   2
  -1   1 -13 33.6257 1.65993   2
   1   1  13 37.4921 2.08060   1
  -2  -1 -13 0.83917 0.50244   1
   2  -1  13 0.36985 0.25462   2
  -2  -1 -13 0.10371 0.25415   2
   2   1  13 -0.1917 0.36303   1
  -2   1 -13 -0.0333 0.27375   2
  -3  -1 -13 -0.1017 0.26751   2
   3  -1  13 -0.1553 0.23928   2
  -3  -1 -13 0.04494 0.46373   1
  -3   1 -13 0.53700 0.38168   2
   3   1  13 -0.0245 0.44483   1
  -4  -1 -13 -0.4909 0.38097   1
  -4  -1 -13 -0.3698 0.28928   2
  -4   1 -13 -0.0316 0.39438   2
   4   1  13 0.78200 0.65731   1
  -5  -1 -13 1.10921 0.75497   1
  -5  -1 -13 0.15328 0.35494   2
  -5   1 -13 0.73667 0.58480   2
   5   1  13 -0.1623 0.62227   1
  -6  -1 -13 0.42396 0.37687   2
  -6  -1 -13 -0.4083 0.61706   1
  -6   1 -13 0.46621 0.50240   2
  -7  -1 -13 17.1379 1.16296   2
  -7  -1 -13 17.7096 2.05904   1
  -7   1 -13 9.90995 1.22792   2
  -8  -1 -13 15.8012 2.00994   1
  -8  -1 -13 14.8320 1.13348   2
  -8   1 -13 15.3016 1.58712   2
  -9  -1 -13 4.38462 0.70543   2
  -9  -1 -13 4.98113 1.25368   1
  -9   1 -13 3.19777 0.84326   2
 -10  -1 -13 0.13828 0.35705   2
 -10   1 -13 0.09475 0.55787   2
 -11  -1 -13 2.34230 0.56345   2
 -11   1 -13 1.91806 0.82212   2
 -15  -2  13 2.52823 1.28315   1
 -15  -2  13 1.40115 1.23202   3
 -15   2  13 3.54961 1.34817   1
 -15   2  13 1.47632 0.84412   2
 -14  -2  13 0.71429 0.81177   1
 -14  -2  13 0.84669 0.98917   3
 -14   2  13 -0.2159 0.74652   1
 -14   2  13 -0.5761 0.58323   2
 -13  -2  13 -0.0629 0.68512   1
  13  -2 -13 0.99240 0.78675   4
 -13  -2  13 -0.8916 0.59286   3
 -13   2  13 0.51115 0.65596   2
 -13   2  13 -0.1384 0.78649   1
 -12  -2  13 0.16543 0.77731   3
  12  -2 -13 -0.3057 0.65940   4
 -12  -2  13 0.68974 0.70286   1
 -12   2  13 -0.2092 0.65612   1
 -12   2  13 -0.1158 0.54059   2
 -12   2  13 -0.1261 0.53677   3
 -11  -2  13 25.1001 2.65925   1
 -11  -2  13 25.8277 2.66254   3
  11  -2 -13 27.4305 2.28720   4
 -11   2  13 24.9409 1.99423   3
 -11   2  13 21.8610 1.86523   2
 -11   2  13 19.4106 2.44335   1
  10  -2 -13 9.43030 1.50976   4
 -10  -2  13 9.22521 1.57387   3
 -10  -2  13 10.1995 1.67730   1
 -10   2  13 9.83830 1.34307   2
 -10   2  13 10.0869 1.70542   1
  -9  -2  13 6.87135 1.27074   1
   9  -2 -13 6.14833 1.21857   4
  -9  -2  13 5.68509 1.23603   3
  -9   2  13 4.00818 1.11542   1
  -9   2  13 5.83104 1.02000   2
  -8  -2  13 0.80687 0.55232   3
  -8  -2  13 0.71192 0.56707   1
   8  -2 -13 0.33908 0.58191   4
  -8   2  13 0.69592 0.50751   2
  -8   2  13 0.47884 0.58040   1
  -7  -2  13 0.74547 0.55351   1
   7  -2 -13 0.05404 0.47247   4
  -7  -2  13 0.83409 0.59332   3
  -7   2  13 -0.2521 0.36453   2
  -7   2  13 0.31893 0.54481   1
  -6  -2  13 6.24976 1.05018   1
   6  -2 -13 3.82776 0.95726   4
  -6  -2  13 5.77400 1.05739   3
  -6   2  13 3.78479 0.99723   1
  -6   2  13 3.71421 0.80846   2
   5  -2 -13 338.553 10.2966   4
  -5  -2  13 339.950 9.89505   1
  -5  -2  13 346.751 9.91291   3
  -5   2  13 343.346 10.7052   1
  -5   2  13 346.290 9.61472   2
  -4  -2  13 154.562 5.00740   1
  -4  -2  13 142.768 5.13891   3
  -4   2  13 157.778 4.96793   2
  -4   2  13 157.562 5.85606   1
   3  -2 -13 3.81184 0.90511   4
  -3  -2  13 2.69143 0.54914   1
  -3  -2  13 2.56593 0.69654   3
  -3   2  13 2.88094 0.75853   1
  -2  -2  13 -0.1507 0.24654   1
   2  -2 -13 0.16371 0.36807   4
  -2  -2  13 -0.0908 0.31409   3
  -2   2  13 -0.3244 0.41493   1
   1  -2 -13 1.76783 0.62321   4
  -1  -2  13 0.66703 0.42859   3
  -1   2  13 1.19919 0.59809   1
   0  -2 -13 34.3383 2.33241   1
   0  -2  13 37.1422 1.84018   3
   0  -2 -13 37.8164 2.16887   4
   0   2  13 35.3487 2.36575   1
  -1  -2 -13 11.8448 1.37022   4
   1  -2  13 15.4996 1.09443   3
  -1  -2 -13 16.0922 1.86374   1
   1   2  13 14.9566 1.78434   1
  -1   2 -13 14.9354 1.09324   2
   2  -2  13 3.71757 0.61617   3
  -2  -2 -13 2.70036 0.73155   4
  -2  -2 -13 1.97619 0.81807   1
  -2   2 -13 2.74344 0.57827   2
   2   2  13 3.19456 1.02996   1
  -3  -2 -13 1.33090 0.69327   1
  -3  -2 -13 0.27776 0.39346   4
   3   2  13 0.48222 0.68820   1
  -3   2 -13 1.20031 0.50033   2
  -4  -2 -13 -0.4156 0.52139   1
  -4  -2 -13 0.17216 0.40850   4
  -4   2 -13 -0.2859 0.35832   2
   4   2  13 -0.2390 0.57901   1
  -5  -2 -13 -0.0681 0.40989   4
  -5  -2 -13 0.61970 0.64506   1
  -5   2 -13 0.02237 0.41816   2
   5   2  13 -0.1743 0.54878   1
  -6  -2 -13 16.4073 2.15031   1
  -6   2 -13 14.2330 1.52837   2
  -7  -2 -13 -1.0978 0.66492   1
  -7   2 -13 -0.2753 0.45859   2
  -8  -2 -13 1.80232 0.98787   1
  -8   2 -13 1.53471 0.68341   2
  -9  -2 -13 0.60121 0.97357   1
  -9   2 -13 -0.6089 0.51131   2
 -10  -2 -13 1.06112 0.94087   1
 -10   2 -13 0.31663 0.64808   2
 -11  -2 -13 0.11639 0.94628   1
 -13  -3  13 2.01432 1.36425   1
  13  -3 -13 1.04063 0.91750   4
 -13  -3  13 0.40471 0.86417   3
 -13   3  13 1.35775 0.81376   2
 -13   3  13 -0.2202 0.82330   1
 -12  -3  13 0.46083 0.94767   1
  12  -3 -13 -0.3476 0.66320   4
 -12  -3  13 1.19427 0.85231   3
 -12   3  13 0.48791 0.79620   2
 -12   3  13 -0.7101 0.72757   1
 -11  -3  13 0.64612 0.99156   1
 -11  -3  13 0.24813 0.68652   3
  11  -3 -13 0.27885 0.68427   4
 -11   3  13 -0.5677 0.54614   2
 -11   3  13 1.85796 1.12267   1
 -10  -3  13 4.31422 1.34824   1
 -10  -3  13 2.83871 1.13756   3
  10  -3 -13 0.21419 0.76352   4
 -10   3  13 2.47703 1.13924   1
   9  -3 -13 1.72516 0.92638   4
  -9  -3  13 4.94854 1.28559   3
  -9  -3  13 4.10927 1.18735   1
  -9   3  13 2.32063 1.01027   1
  -8  -3  13 0.63559 0.61194   1
  -8  -3  13 -0.0904 0.51058   3
   8  -3 -13 0.09699 0.64189   4
  -8   3  13 0.76211 0.86147   1
  -7  -3  13 6.00328 1.26138   3
  -7  -3  13 6.70611 1.27130   1
   7  -3 -13 4.22783 1.11136   4
  -7   3  13 6.98960 1.42636   1
  -6  -3  13 57.6198 3.20279   3
  -6  -3  13 60.0231 3.07481   1
   6  -3 -13 55.2073 3.28908   4
  -6   3  13 59.0637 3.50055   1
   5  -3 -13 0.97902 0.84521   4
  -5  -3  13 0.17169 0.68054   3
  -5  -3  13 0.90739 0.66403   1
  -5   3  13 -0.0065 0.78469   1
   4  -3 -13 1.43299 0.75127   4
  -4  -3  13 2.50835 0.81846   3
  -4   3  13 1.16839 0.77133   1
   3  -3 -13 147.391 5.62165   4
  -3  -3  13 145.858 5.12407   3
  -3   3  13 137.303 5.79551   1
   2  -3 -13 115.035 4.85209   4
  -2  -3  13 118.619 4.35199   3
  -2   3  13 125.607 5.34562   1
   1  -3 -13 3.41637 0.95838   4
   1  -3 -13 3.65134 1.06577   1
  -1  -3  13 3.11874 0.74206   3
  -1   3  13 1.77217 1.01524   1
   0  -3 -13 21.0480 1.75969   4
   0  -3 -13 20.2855 2.36450   1
   0   3  13 21.8053 2.40083   1
  -1  -3 -13 9.89252 1.40111   4
  -1  -3 -13 13.3506 1.91718   1
   1   3  13 7.73004 1.59555   1
  -2  -3 -13 -0.8024 0.52740   1
  -2  -3 -13 -0.2560 0.45047   4
   2   3  13 1.01822 0.82135   1
  -3  -3 -13 26.3547 1.90513   4
  -3  -3 -13 25.9378 2.83680   1
   3   3  13 26.9131 2.89639   1
  -4  -3 -13 3.25053 1.16534   1
  -4  -3 -13 3.56682 0.90049   4
   4   3  13 5.47460 1.44623   1
  -5  -3 -13 18.6952 2.45432   1
   5   3  13 15.9683 2.48104   1
  -6  -3 -13 19.7961 2.60380   1
   6   3  13 18.8871 2.63403   1
  -7  -3 -13 1.32453 0.92085   1
   7   3  13 0.19388 0.96803   1
  -8  -3 -13 4.91922 1.57419   1
  -9  -3 -13 5.46883 1.88991   1
  11  -4 -13 -0.3255 0.76795   4
 -11  -4  13 -1.0859 0.90306   1
 -11  -4  13 0.08282 1.08440   3
 -11   4  13 -0.0021 1.03374   1
 -10  -4  13 0.63486 1.01361   1
  10  -4 -13 1.19628 0.99005   4
 -10  -4  13 1.58612 1.07594   3
 -10   4  13 0.78060 0.98178   1
  -9  -4  13 7.41455 1.61735   3
  -9  -4  13 6.86117 1.68298   1
   9  -4 -13 7.09929 1.57453   4
  -9   4  13 11.1363 2.03132   1
  -8  -4  13 66.2698 3.92428   1
   8  -4 -13 57.5710 3.91628   4
  -8  -4  13 60.8019 3.85256   3
  -8   4  13 66.7114 4.23252   1
   7  -4 -13 14.9964 2.20600   4
  -7  -4  13 18.3660 2.30061   3
  -7   4  13 14.9201 2.30781   1
  -6  -4  13 4.31249 1.24219   3
   6  -4 -13 2.43294 1.03913   4
  -6   4  13 3.13986 1.16001   1
   5  -4 -13 1.25549 0.87714   4
  -5  -4  13 2.60666 0.94689   3
  -5   4  13 3.07743 1.17961   1
  -4  -4  13 0.40720 0.67547   3
   4  -4 -13 0.06118 0.67219   4
  -4   4  13 0.32452 0.69860   1
   3  -4 -13 1.70684 0.87762   4
  -3  -4  13 2.45862 0.89642   3
  -3   4  13 2.28726 1.13937   1
   2  -4 -13 7.78016 1.53275   4
  -2   4  13 13.1341 2.02974   1
   1  -4 -13 1.96129 1.08716   1
   1  -4 -13 1.78516 0.91309   4
  -1   4  13 1.45118 1.05494   1
   0  -4 -13 15.3970 2.34206   1
   0  -4 -13 20.3925 2.31203   4
   0   4  13 19.3094 2.56455   1
  -1  -4 -13 0.13222 0.79930   1
  -1  -4 -13 2.00802 0.92814   4
   1   4  13 0.77241 0.81409   1
  -2  -4 -13 -0.4218 0.71419   1
  -2  -4 -13 -0.4144 0.59724   4
   2   4  13 0.46801 0.80426   1
  -3  -4 -13 4.03740 1.35631   1
   3   4  13 7.16619 1.71596   1
  -4  -4 -13 -0.3298 0.92101   1
   4   4  13 -0.1719 0.74901   1
  -5  -4 -13 1.77198 1.14961   1
   5   4  13 0.20197 1.04727   1
  -6  -4 -13 0.96227 1.14941   1
   6   4  13 2.52085 1.39151   1
  -7  -4 -13 0.79717 0.98867   1
   7   4  13 -0.6947 1.03326   1
  -7  -5  13 1.13547 0.97676   3
   7  -5 -13 0.59115 1.04341   4
  -7   5  13 0.22313 1.10606   1
   6  -5 -13 13.3555 2.38810   4
  -6  -5  13 15.0296 2.24168   3
  -6   5  13 12.3162 2.27285   1
   5  -5 -13 0.58035 0.99536   4
  -5   5  13 3.73049 1.47003   1
   4  -5 -13 -0.5375 0.69349   4
  -4   5  13 1.20033 1.11086   1
   3  -5 -13 0.57017 0.94755   4
  -3   5  13 4.16372 1.40548   1
   2  -5 -13 0.77859 0.96601   4
  -2   5  13 0.32034 1.08287   1
   1  -5 -13 2.73184 1.28895   4
  -1   5  13 4.44542 1.68504   1
   0  -5 -13 1.38223 1.15414   1
   0  -5 -13 1.32856 1.05428   4
   0   5  13 3.95225 1.52864   1
  -1  -5 -13 2.72910 1.36753   1
  -1  -5 -13 0.93214 1.04553   4
   1   5  13 2.09898 1.19687   1
  -2  -5 -13 -0.2403 1.11322   1
   2   5  13 -0.1265 0.91571   1
  -3  -5 -13 15.4477 2.61216   1
   3   5  13 14.8400 2.69086   1
 -16   0  14 0.46449 0.90604   3
 -16   0  14 -0.4220 0.90547   1
 -15   0  14 -0.7613 0.44928   2
 -15   0  14 0.37996 0.95441   1
 -15   0  14 -0.1453 0.73982   3
 -14   0  14 -0.2302 0.61107   3
 -14   0  14 1.41884 0.63716   2
 -14   0  14 0.23680 0.87298   1
 -13   0  14 -0.7672 0.39994   2
 -13   0  14 0.28032 0.73436   1
 -13   0  14 -0.2438 0.60443   3
 -12   0  14 0.01751 0.63976   3
 -12   0  14 -0.9728 0.57609   1
 -12   0  14 0.37599 0.43914   2
  11   0 -14 0.41089 0.46834   4
 -11   0  14 -0.3673 0.33210   2
 -11   0  14 0.03197 0.54947   3
 -11   0  14 -0.1003 0.59434   1
  10   0 -14 -0.0393 0.40176   4
 -10   0  14 0.53309 0.65358   3
 -10   0  14 -0.0121 0.37960   2
 -10   0  14 1.58618 0.83886   1
  -9   0  14 -0.4794 0.27442   2
  -9   0  14 0.38527 0.53569   1
   9   0 -14 -0.1489 0.35886   4
  -9   0  14 0.48888 0.44604   3
  -8   0  14 17.3586 1.25522   2
  -8   0  14 21.0020 1.74314   3
  -8   0  14 17.5879 1.93682   1
   8   0 -14 15.7412 1.36717   4
  -7   0  14 0.50713 0.48916   1
  -7   0  14 -0.2558 0.17896   2
   7   0 -14 0.04302 0.38196   4
   6   0 -14 84.8718 3.45611   4
  -6   0  14 87.8443 3.77600   1
  -5   0  14 0.02147 0.16948   2
   5   0 -14 0.22363 0.43762   4
  -5   0  14 0.23761 0.37440   1
  -4   0  14 24.6847 1.47480   2
   4   0 -14 31.2687 1.57775   2
  -4   0  14 36.9580 2.02052   1
  -3   0  14 -0.0344 0.23440   2
  -3   0  14 -0.7265 0.25787   1
   3   0 -14 -0.1218 0.25427   2
  -2   0  14 203.568 6.17477   1
   2   0 -14 189.735 5.69677   2
  -2   0  14 192.274 5.77496   2
  -1   0  14 0.12635 0.27954   2
  -1   0  14 -0.2866 0.30715   1
   1   0 -14 -0.1352 0.25122   2
   0   0  14 81.8406 3.04576   2
   0   0  14 93.2090 3.26016   1
   0   0 -14 84.2409 3.03746   2
  -1   0 -14 0.02577 0.26532   2
   1   0  14 0.15848 0.27888   1
  -2   0 -14 6.53480 0.90334   2
   2   0  14 7.64676 0.93036   1
   3   0  14 0.58217 0.38183   1
  -3   0 -14 0.05330 0.45756   1
  -3   0 -14 -0.2903 0.39431   2
  -4   0 -14 576.532 15.2312   2
   4   0  14 570.320 15.8932   1
  -4   0 -14 600.314 15.7421   1
  -5   0 -14 0.21686 0.45216   2
  -6   0 -14 109.445 3.96674   2
  -7   0 -14 -0.2736 0.37587   2
  -8   0 -14 5.19924 0.88559   2
  -9   0 -14 0.05823 0.41414   2
 -10   0 -14 6.79500 1.07037   2
 -11   0 -14 0.03682 0.55073   2
 -15  -1  14 10.9298 2.16451   1
 -15  -1  14 8.44776 1.83237   3
 -15   1  14 9.08156 1.98606   1
 -15   1  14 12.2296 1.91463   3
 -15   1  14 9.38687 1.39085   2
 -14  -1  14 3.42052 1.23857   1
 -14  -1  14 1.37254 0.87078   3
 -14   1  14 3.02314 1.19103   1
 -14   1  14 0.72642 0.66282   2
 -14   1  14 1.49074 0.96545   3
 -13  -1  14 14.0115 2.15926   1
 -13  -1  14 14.0312 1.99875   3
 -13   1  14 12.6146 2.04494   1
 -13   1  14 13.1853 1.55749   2
 -13   1  14 15.2034 1.97470   3
 -12  -1  14 44.5202 3.14416   1
 -12  -1  14 41.5025 2.90058   3
  12  -1 -14 38.5143 2.53867   4
 -12   1  14 43.4786 2.51786   2
 -12   1  14 35.8284 2.97599   1
 -12   1  14 40.8568 2.72398   3
 -11  -1  14 1.20087 0.74972   3
 -11  -1  14 1.50703 0.27052   2
 -11  -1  14 0.85253 0.70965   1
  11  -1 -14 1.55810 0.70062   4
 -11   1  14 0.57526 0.53533   2
 -11   1  14 0.33355 0.55031   3
 -11   1  14 1.39757 0.87738   1
 -10  -1  14 1.38305 0.73715   3
  10  -1 -14 0.19570 0.41574   4
 -10  -1  14 0.48662 0.23032   2
 -10  -1  14 1.23448 0.73491   1
 -10   1  14 -0.4963 0.42722   2
  10   1 -14 0.61707 0.44751   4
 -10   1  14 0.52268 0.70163   1
 -10   1  14 0.64404 0.56849   3
  -9  -1  14 58.1169 3.19142   1
  -9  -1  14 56.0524 1.85338   2
   9  -1 -14 56.7941 2.90981   4
  -9  -1  14 59.1518 3.14734   3
  -9   1  14 55.6070 3.33613   1
   9   1 -14 55.0119 2.58380   4
  -9   1  14 62.6799 2.85747   2
   8  -1 -14 8.26056 1.24435   4
  -8  -1  14 8.77592 1.30131   1
  -8  -1  14 9.31516 1.34911   3
  -8  -1  14 8.04480 0.59688   2
   8   1 -14 9.03504 1.10506   4
  -8   1  14 8.91403 1.14544   2
  -8   1  14 9.26609 1.50197   1
  -7  -1  14 27.4870 1.99315   3
  -7  -1  14 27.2100 1.11913   2
   7  -1 -14 27.6512 1.88927   4
  -7  -1  14 28.2146 1.95504   1
  -7   1  14 26.8078 2.09481   1
  -7   1  14 28.3483 1.73394   2
   6  -1 -14 23.8410 1.75548   4
  -6  -1  14 27.1758 1.78989   1
  -6  -1  14 26.7438 1.90197   3
  -6  -1  14 25.5880 1.07610   2
  -6   1  14 25.8113 1.97068   1
   6   1 -14 25.0908 1.47891   2
  -6   1  14 23.4779 1.56974   2
  -5  -1  14 21.4804 1.51503   1
  -5  -1  14 19.9414 0.96052   2
   5  -1 -14 22.8786 1.67942   4
  -5  -1  14 26.3019 1.81752   3
  -5   1  14 20.9303 1.71762   1
   5   1 -14 20.8989 1.31143   2
  -5   1  14 22.9775 1.50152   2
  -4  -1  14 84.3947 3.23639   1
  -4  -1  14 82.5516 2.51326   2
   4  -1 -14 68.7927 3.33290   4
   4   1 -14 83.5399 2.93040   2
  -4   1  14 85.5860 3.16198   2
  -4   1  14 80.7384 3.57350   1
  -3  -1  14 109.543 3.24256   2
  -3  -1  14 109.977 3.78221   1
  -3   1  14 109.764 3.80122   2
   3   1 -14 111.129 3.62103   2
  -3   1  14 107.752 4.28507   1
   2  -1 -14 38.1939 2.14619   4
  -2  -1  14 37.1591 1.48651   2
  -2   1  14 35.8122 1.80876   2
  -2   1  14 36.6376 2.15121   1
   2   1 -14 37.6118 1.73585   2
  -1  -1  14 2.89903 0.50278   1
   1  -1 -14 3.45311 0.76087   4
  -1  -1  14 3.70184 0.50452   2
   1   1 -14 3.04820 0.56065   2
  -1   1  14 3.10658 0.74131   1
   0  -1 -14 2.18012 0.66003   4
   0  -1  14 1.24788 0.34364   2
   0   1 -14 2.67380 0.57097   2
   0   1  14 1.48718 0.57216   1
   1  -1  14 36.3936 1.59256   2
  -1  -1 -14 38.1659 2.19519   1
  -1  -1 -14 36.9633 1.67534   2
   1   1  14 34.7738 2.10504   1
  -1   1 -14 35.0058 1.78573   2
   2  -1  14 29.9549 1.45300   2
  -2  -1 -14 29.0938 1.97301   1
  -2  -1 -14 32.4028 1.55700   2
   2   1  14 30.9248 2.00134   1
  -2   1 -14 29.9248 1.66214   2
   3  -1  14 11.5459 0.95121   2
  -3  -1 -14 13.0762 1.54817   1
  -3  -1 -14 11.6717 0.96864   2
  -3   1 -14 10.2727 1.12487   2
   3   1  14 10.2166 1.38632   1
  -4  -1 -14 51.4943 2.78999   1
  -4  -1 -14 46.8960 2.03967   2
   4  -1  14 44.6495 2.02803   2
  -4   1 -14 50.0424 2.37531   2
   4   1  14 46.1949 2.75795   1
  -5  -1 -14 17.4732 1.19969   2
  -5  -1 -14 20.9271 1.80261   1
   5   1  14 16.8042 1.99964   1
  -5   1 -14 18.2408 1.46273   2
  -6  -1 -14 17.5137 1.99304   1
  -6  -1 -14 17.4472 1.19600   2
   6   1  14 18.3285 2.08498   1
  -6   1 -14 16.6650 1.44948   2
  -7  -1 -14 8.03980 0.92005   2
  -7  -1 -14 9.28879 1.61803   1
  -7   1 -14 11.2039 1.38385   2
  -8  -1 -14 7.66217 1.65019   1
  -8  -1 -14 7.40724 0.88529   2
  -8   1 -14 6.62519 1.14873   2
  -9  -1 -14 0.02775 0.35042   2
  -9   1 -14 -0.1139 0.49341   2
 -10  -1 -14 2.82235 0.62261   2
 -10   1 -14 2.30972 0.85538   2
 -11  -1 -14 -0.0740 0.41908   2
 -11   1 -14 0.60873 0.72411   2
 -15  -2  14 5.61294 1.66118   3
 -15  -2  14 7.60885 1.93100   1
 -15   2  14 7.80970 1.85024   1
 -14  -2  14 0.47856 0.96502   3
 -14  -2  14 3.41838 1.28666   1
 -14   2  14 0.17441 0.89882   1
 -14   2  14 0.94373 0.74446   2
  13  -2 -14 2.55944 1.05728   4
 -13  -2  14 4.65259 1.39169   3
 -13  -2  14 5.99447 1.44002   1
 -13   2  14 3.67222 1.05262   2
 -13   2  14 3.36682 1.34187   1
 -13   2  14 3.34528 1.05929   3
 -12  -2  14 1.96334 1.01783   1
 -12  -2  14 0.10240 0.68117   3
  12  -2 -14 0.94881 0.82874   4
 -12   2  14 1.93449 0.83555   3
 -12   2  14 0.56242 0.59576   2
 -12   2  14 -0.0393 0.74121   1
 -11  -2  14 17.8067 2.23498   1
 -11  -2  14 19.0600 2.31149   3
  11  -2 -14 16.1631 1.99202   4
 -11   2  14 14.8611 1.72954   2
 -11   2  14 16.3498 2.20965   1
 -10  -2  14 21.3728 2.31733   1
  10  -2 -14 25.2260 2.14647   4
 -10  -2  14 15.8325 2.02156   3
 -10   2  14 25.1194 1.89847   2
 -10   2  14 18.1357 2.37913   1
   9  -2 -14 1.93166 0.83454   4
  -9  -2  14 0.58030 0.55586   1
  -9  -2  14 3.25133 0.99279   3
  -9   2  14 1.50121 0.86499   1
  -9   2  14 1.96106 0.70197   2
   8  -2 -14 6.25224 1.17802   4
  -8  -2  14 7.54270 1.27419   1
  -8  -2  14 9.26927 1.45186   3
  -8   2  14 7.26333 1.15984   2
  -8   2  14 7.04179 1.35739   1
  -7  -2  14 2.43548 0.90337   3
   7  -2 -14 3.68712 0.94056   4
  -7  -2  14 3.70738 0.87679   1
  -7   2  14 3.14074 0.78187   2
  -7   2  14 5.84730 1.25685   1
  -6  -2  14 1.92638 0.72892   3
   6  -2 -14 1.40946 0.69264   4
  -6  -2  14 1.79508 0.65194   1
  -6   2  14 1.03213 0.70262   1
  -6   2  14 1.54748 0.63939   2
  -5  -2  14 278.979 8.43520   1
  -5  -2  14 286.791 8.60417   3
   5  -2 -14 274.123 8.91133   4
  -5   2  14 290.326 8.30122   2
  -5   2  14 286.431 9.32275   1
  -4  -2  14 217.311 6.55364   1
  -4  -2  14 213.972 6.80887   3
   4  -2 -14 209.069 7.14920   4
  -4   2  14 210.847 7.48274   1
  -4   2  14 219.934 6.56827   2
  -3  -2  14 2.45355 0.56167   1
   3  -2 -14 2.39559 0.77034   4
  -3  -2  14 1.18142 0.59000   3
  -3   2  14 1.74704 0.75225   1
   2  -2 -14 16.6085 1.73644   4
  -2  -2  14 15.2499 1.29980   3
  -2   2  14 15.9509 1.78961   1
   1  -2 -14 -0.4117 0.26935   4
  -1  -2  14 0.30268 0.38142   3
  -1   2  14 0.61982 0.51752   1
   0  -2  14 0.04388 0.29733   3
   0  -2 -14 -0.0856 0.34953   4
   0  -2 -14 -0.4279 0.34541   1
   0   2  14 0.26831 0.49001   1
   1  -2  14 0.76791 0.43786   3
  -1  -2 -14 1.02564 0.67053   1
  -1  -2 -14 0.42340 0.43934   4
  -1   2 -14 1.24326 0.48184   2
   1   2  14 2.26698 0.83642   1
  -2  -2 -14 10.1477 1.56340   1
  -2  -2 -14 14.0034 1.57924   4
   2   2  14 10.4701 1.58624   1
  -2   2 -14 13.4779 1.15933   2
  -3  -2 -14 1.73178 0.89346   1
  -3  -2 -14 2.96964 0.80383   4
  -3   2 -14 0.73815 0.43586   2
   3   2  14 2.16549 0.82497   1
  -4  -2 -14 5.88155 1.23454   1
  -4  -2 -14 6.08437 1.07204   4
   4   2  14 4.47258 1.17073   1
  -4   2 -14 5.75898 0.90880   2
  -5  -2 -14 0.59829 0.50500   4
  -5  -2 -14 -0.0258 0.60414   1
   5   2  14 -0.5530 0.65655   1
  -5   2 -14 -0.4335 0.39762   2
  -6  -2 -14 1.31926 0.81872   1
   6   2  14 0.79946 0.79384   1
  -6   2 -14 0.65612 0.51358   2
  -7  -2 -14 0.30755 0.71763   1
  -7   2 -14 0.77435 0.60913   2
  -8  -2 -14 -0.3466 0.89144   1
  -8   2 -14 0.42208 0.60176   2
  -9  -2 -14 1.31537 1.18980   1
  -9   2 -14 0.71562 0.62568   2
 -10  -2 -14 -0.6212 0.96925   1
 -10   2 -14 1.02267 0.80134   2
 -13  -3  14 -0.2802 0.73768   3
 -13  -3  14 -0.8210 0.71521   1
  13  -3 -14 0.88939 0.94134   4
 -13   3  14 -0.3539 0.91658   1
 -13   3  14 1.55959 0.80989   2
 -12  -3  14 0.94138 1.00201   1
 -12  -3  14 0.13512 0.72993   3
  12  -3 -14 -0.1564 0.83788   4
 -12   3  14 -0.7495 0.64075   2
 -12   3  14 -0.6065 0.85461   1
 -11  -3  14 0.69547 0.78928   1
  11  -3 -14 -0.6018 0.60724   4
 -11  -3  14 0.45100 0.83176   3
 -11   3  14 0.93531 0.66583   2
 -11   3  14 -0.7823 0.69009   1
  10  -3 -14 0.18711 0.74640   4
 -10  -3  14 -0.9482 0.69136   3
 -10  -3  14 0.06004 0.73460   1
 -10   3  14 0.23944 0.79722   1
  -9  -3  14 1.77641 0.89910   1
   9  -3 -14 0.38718 0.65662   4
  -9  -3  14 1.42309 0.87087   3
  -9   3  14 -0.1292 0.69280   1
   8  -3 -14 2.09419 0.89511   4
  -8  -3  14 1.43347 0.79993   1
  -8  -3  14 1.95806 0.91451   3
  -8   3  14 1.72478 0.97971   1
  -7  -3  14 -0.2019 0.56986   3
   7  -3 -14 0.15391 0.65977   4
  -7  -3  14 -0.3366 0.58468   1
  -7   3  14 -0.3573 0.61012   1
  -6  -3  14 1.99963 0.75314   1
  -6  -3  14 -0.0505 0.49528   3
   6  -3 -14 0.08313 0.74660   4
  -6   3  14 0.01073 0.62084   1
  -5  -3  14 40.9610 2.52477   3
   5  -3 -14 41.0497 2.76606   4
  -5   3  14 37.5118 2.81780   1
  -4  -3  14 12.3944 1.52669   3
   4  -3 -14 13.0377 1.75831   4
  -4   3  14 13.3032 1.88901   1
  -3  -3  14 50.4679 2.64023   3
   3  -3 -14 48.6760 2.92587   4
  -3   3  14 48.0843 3.06247   1
   2  -3 -14 47.4607 2.77536   4
  -2  -3  14 40.0898 2.30013   3
  -2   3  14 44.6244 2.99214   1
   1  -3 -14 3.42339 0.96773   4
  -1  -3  14 3.52660 0.80755   3
  -1   3  14 1.60191 0.91374   1
   0  -3 -14 9.81730 1.44354   4
   0  -3 -14 15.4342 2.11308   1
   0   3  14 11.8324 1.88575   1
  -1  -3 -14 6.01281 1.15043   4
  -1  -3 -14 2.21923 1.02715   1
   1   3  14 4.43194 1.22481   1
  -2  -3 -14 1.98192 0.77534   4
  -2  -3 -14 0.55847 0.72123   1
   2   3  14 0.72425 0.74691   1
  -3  -3 -14 30.8185 2.62815   1
  -3  -3 -14 26.6601 2.00156   4
   3   3  14 27.4647 2.93381   1
  -4  -3 -14 6.36972 1.17862   4
  -4  -3 -14 3.25059 1.22589   1
   4   3  14 4.42566 1.46820   1
  -5  -3 -14 0.85578 0.86064   1
   5   3  14 2.75304 1.11066   1
  -6  -3 -14 -0.1967 0.59626   1
   6   3  14 -0.6456 0.91713   1
  -7  -3 -14 1.71392 1.12498   1
   7   3  14 0.00174 1.14375   1
  -8  -3 -14 1.72592 1.16156   1
   8   3  14 1.10033 1.19685   1
  -9  -3 -14 0.91642 1.10774   1
   9   3  14 -0.0299 1.16713   1
  11  -4 -14 0.80202 1.15997   4
 -11  -4  14 0.87710 0.98413   3
 -11  -4  14 1.12050 1.29898   1
 -11   4  14 -0.8570 0.98354   1
 -10  -4  14 0.51422 1.03235   1
  10  -4 -14 -0.3963 0.76937   4
 -10  -4  14 2.59295 1.30218   3
 -10   4  14 1.51380 1.11207   1
  -9  -4  14 3.62175 1.37720   1
  -9  -4  14 2.66504 1.21708   3
   9  -4 -14 2.69816 1.24719   4
  -9   4  14 5.56425 1.55753   1
  -8  -4  14 2.30433 1.14023   3
   8  -4 -14 0.93101 1.03079   4
  -8   4  14 -1.1831 0.77529   1
   7  -4 -14 14.6876 2.25667   4
  -7  -4  14 14.6659 2.05195   3
  -7   4  14 17.4049 2.51464   1
   6  -4 -14 -0.0448 0.66855   4
  -6  -4  14 0.12359 0.63413   3
  -6   4  14 1.29714 0.92179   1
   5  -4 -14 0.88460 0.83305   4
  -5  -4  14 1.16504 0.81726   3
  -5   4  14 0.91293 0.88924   1
   4  -4 -14 2.59692 1.08257   4
  -4  -4  14 4.57568 1.16564   3
  -4   4  14 2.17037 1.06169   1
  -3  -4  14 3.54513 1.02279   3
   3  -4 -14 1.83521 0.95784   4
  -3   4  14 3.48452 1.20518   1
   2  -4 -14 11.6349 1.86376   4
  -2   4  14 13.5913 2.08337   1
   1  -4 -14 1.91315 0.90711   4
  -1   4  14 1.11720 1.02601   1
   0  -4 -14 1.73988 0.89054   4
   0  -4 -14 4.13416 1.40032   1
   0   4  14 4.40470 1.43974   1
  -1  -4 -14 1.31727 0.95592   1
  -1  -4 -14 2.37395 1.04658   4
   1   4  14 3.95283 1.32430   1
  -2  -4 -14 4.46514 1.48843   1
  -2  -4 -14 3.21990 1.07108   4
   2   4  14 3.56463 1.32907   1
  -3  -4 -14 -1.0910 0.81771   1
   3   4  14 -0.0268 0.87384   1
  -4  -4 -14 -0.0954 0.81597   1
   4   4  14 0.13530 0.85648   1
  -5  -4 -14 0.06672 0.90279   1
   5   4  14 0.85392 1.01779   1
  -6  -4 -14 2.75413 1.24394   1
   6   4  14 0.88569 1.28303   1
   7  -5 -14 0.28623 0.95634   4
  -7  -5  14 -0.5336 0.91723   3
  -6  -5  14 0.18833 0.98850   3
   6  -5 -14 0.82932 1.14973   4
  -6   5  14 1.23501 1.23326   1
   5  -5 -14 0.55664 0.88604   4
  -5   5  14 0.31893 1.02099   1
   4  -5 -14 1.50983 1.22094   4
  -4   5  14 1.39371 1.28392   1
   3  -5 -14 -0.6514 0.72546   4
  -3   5  14 -0.4026 0.75696   1
   2  -5 -14 0.33499 0.91703   4
  -2   5  14 -0.6405 0.82404   1
   1  -5 -14 2.21631 1.18681   4
  -1   5  14 -0.3097 0.88430   1
   0  -5 -14 -0.3093 0.95192   4
   0  -5 -14 1.18125 1.07365   1
   0   5  14 -0.4807 0.83673   1
  -1  -5 -14 1.88133 1.27008   1
   1   5  14 0.29176 0.92064   1
  -2  -5 -14 0.35560 0.99571   1
   2   5  14 0.89965 1.05317   1
 -15   0  15 0.98088 0.65382   2
 -15   0  15 1.58594 1.00203   3
 -15   0  15 1.89908 1.21015   1
 -14   0  15 -0.3165 0.43129   2
 -14   0  15 -0.9141 0.77805   1
 -14   0  15 0.05904 0.77237   3
 -13   0  15 0.57968 0.52831   2
 -13   0  15 0.08507 0.80327   1
 -13   0  15 0.15868 0.70503   3
 -12   0  15 -0.0417 0.39203   2
 -12   0  15 0.41099 0.72456   1
 -12   0  15 -0.5304 0.64958   3
 -11   0  15 2.55185 1.01102   1
 -11   0  15 5.50952 1.28626   3
  11   0 -15 6.00212 1.05366   4
 -11   0  15 4.71146 0.87476   2
 -10   0  15 -0.2473 0.35734   2
  10   0 -15 -0.3184 0.42574   4
 -10   0  15 -0.0496 0.52401   3
 -10   0  15 -0.7022 0.47286   1
  -9   0  15 28.8305 1.72335   2
  -9   0  15 29.2988 2.18088   3
  -9   0  15 27.9409 2.24255   1
   9   0 -15 28.4308 1.90437   4
   8   0 -15 0.04116 0.38653   4
  -8   0  15 0.18097 0.46691   3
  -8   0  15 0.02242 0.50454   1
  -8   0  15 0.37158 0.34975   2
  -7   0  15 5.42536 1.12044   1
  -7   0  15 8.37913 0.96015   2
   7   0 -15 8.42822 1.15348   4
   6   0 -15 -0.4710 0.35910   4
  -6   0  15 0.11154 0.19133   2
  -6   0  15 0.34729 0.49857   1
   5   0 -15 2.06796 0.66062   4
  -5   0  15 1.15061 0.53714   1
  -4   0  15 0.08145 0.17999   2
  -4   0  15 -0.1027 0.40399   1
   4   0 -15 -0.0920 0.30386   2
   3   0 -15 101.626 3.50299   2
  -3   0  15 98.4243 3.82754   1
   2   0 -15 0.16441 0.31286   2
  -2   0  15 -0.4794 0.29820   1
  -2   0  15 0.10675 0.26851   2
   1   0 -15 59.9945 2.40764   2
  -1   0  15 57.8575 2.41272   2
  -1   0  15 59.2600 2.59090   1
   0   0 -15 0.00967 0.28605   2
   0   0  15 0.28638 0.35607   1
   0   0  15 0.02610 0.29112   2
   1   0  15 0.50017 0.34136   1
  -1   0 -15 -0.1788 0.31251   2
   2   0  15 0.28510 0.34372   1
  -2   0 -15 -0.2022 0.35593   2
  -3   0 -15 15.5381 1.48547   1
  -3   0 -15 14.1333 1.38892   2
  -4   0 -15 1.41976 0.59870   2
  -5   0 -15 412.259 11.3261   2
  -6   0 -15 -0.0138 0.43936   2
  -7   0 -15 1.34479 0.55828   2
  -8   0 -15 -0.2018 0.40491   2
  -9   0 -15 1.44678 0.63755   2
 -10   0 -15 0.07407 0.52721   2
 -15  -1  15 10.0884 1.92666   3
 -15  -1  15 12.8728 2.21727   1
 -15   1  15 11.2501 1.52924   2
 -15   1  15 10.2429 2.01921   1
 -15   1  15 11.3369 1.81416   3
 -14  -1  15 14.7728 2.35173   1
 -14  -1  15 10.5025 1.83393   3
 -14   1  15 12.3720 2.19501   1
 -14   1  15 11.9934 1.86254   3
 -14   1  15 12.6598 1.62128   2
 -13  -1  15 0.69576 0.90901   1
 -13  -1  15 2.16315 1.08674   3
 -13   1  15 1.10974 0.93804   3
 -13   1  15 0.25927 0.60922   2
 -13   1  15 2.20881 1.08305   1
 -12  -1  15 23.4198 2.50432   3
  12  -1 -15 18.2376 1.99497   4
 -12  -1  15 20.4876 2.43428   1
 -12   1  15 15.3074 1.68072   2
 -12   1  15 20.1921 2.55125   1
 -12   1  15 19.9373 2.21383   3
 -11  -1  15 9.13744 1.55320   3
 -11  -1  15 17.2592 2.20917   1
  11  -1 -15 13.5667 1.69328   4
 -11   1  15 13.4964 1.53560   2
 -11   1  15 14.1300 2.06613   1
 -11   1  15 17.0719 1.98357   3
 -10  -1  15 15.6803 1.99247   1
  10  -1 -15 15.0565 1.69848   4
 -10  -1  15 17.5656 2.12397   3
 -10  -1  15 18.1271 0.82798   2
 -10   1  15 16.7189 2.14453   1
 -10   1  15 16.1233 1.63494   2
  10   1 -15 17.8445 1.44127   4
 -10   1  15 12.8455 1.72544   3
  -9  -1  15 55.2690 3.11310   1
   9  -1 -15 56.3766 2.95488   4
  -9  -1  15 54.4774 3.08455   3
  -9  -1  15 52.4956 1.79197   2
   9   1 -15 57.0336 2.66382   4
  -9   1  15 55.3971 2.73937   2
  -9   1  15 56.1724 3.37652   1
  -8  -1  15 60.4416 3.18959   1
   8  -1 -15 62.6207 3.15118   4
  -8  -1  15 62.4972 2.00787   2
  -8  -1  15 61.2922 3.24911   3
  -8   1  15 62.3468 2.90168   2
   8   1 -15 62.3814 2.84353   4
  -8   1  15 59.4824 3.38988   1
  -7  -1  15 66.5727 3.30216   3
   7  -1 -15 68.9728 3.23749   4
  -7  -1  15 65.1789 2.12312   2
  -7  -1  15 70.9717 3.28446   1
  -7   1  15 64.0967 2.89627   2
  -7   1  15 64.0261 3.46799   1
  -6  -1  15 104.710 4.23029   3
   6  -1 -15 100.944 4.14578   4
  -6  -1  15 104.773 3.03008   2
  -6  -1  15 101.142 4.02404   1
   6   1 -15 100.970 3.59713   2
  -6   1  15 101.932 4.42357   1
  -6   1  15 97.9699 3.78502   2
  -5  -1  15 10.3280 1.24954   1
   5  -1 -15 10.6612 1.36416   4
  -5  -1  15 8.76423 1.28209   3
  -5  -1  15 10.0961 0.69671   2
  -5   1  15 11.0359 1.19040   2
   5   1 -15 11.7214 1.01645   2
  -5   1  15 10.4023 1.46794   1
  -4  -1  15 95.3471 2.91810   2
  -4  -1  15 97.7963 3.66319   1
  -4   1  15 97.1885 4.07484   1
   4   1 -15 95.0778 3.34928   2
  -4   1  15 95.8636 3.56802   2
  -3  -1  15 85.0639 3.18445   1
  -3  -1  15 84.6504 2.69675   2
   3   1 -15 86.2588 3.06947   2
  -3   1  15 82.8394 3.21374   2
  -3   1  15 85.4953 3.68595   1
  -2  -1  15 7.05104 0.69248   2
   2  -1 -15 6.59342 1.11953   4
  -2  -1  15 5.94349 0.78566   1
  -2   1  15 7.19326 1.09634   1
   2   1 -15 7.26661 0.86830   2
  -2   1  15 7.08016 0.93294   2
  -1  -1  15 2.90990 0.52620   1
   1  -1 -15 2.22832 0.70943   4
  -1  -1  15 2.36542 0.44679   2
  -1   1  15 3.48014 0.79348   1
   1   1 -15 3.27308 0.58381   2
   0  -1  15 1.01292 0.33465   2
   0  -1 -15 0.70099 0.54513   4
   0   1  15 0.45653 0.41160   1
   0   1 -15 0.75287 0.40635   2
   1  -1  15 4.92777 0.66191   2
  -1  -1 -15 4.85449 0.71960   2
  -1  -1 -15 6.96689 1.13685   1
   1   1  15 4.80144 0.90065   1
  -1   1 -15 3.13891 0.62923   2
  -2  -1 -15 104.392 3.51876   2
  -2  -1 -15 105.697 4.25029   1
   2  -1  15 103.099 3.43845   2
  -2   1 -15 102.639 3.75228   2
   2   1  15 108.587 4.26345   1
  -3  -1 -15 147.822 5.41382   1
  -3  -1 -15 142.985 4.50380   2
   3  -1  15 138.527 4.44799   2
  -3   1 -15 144.406 4.79143   2
   3   1  15 142.452 5.35193   1
  -4  -1 -15 35.7634 1.76374   2
  -4  -1 -15 35.9935 2.37541   1
   4  -1  15 35.3343 1.76800   2
  -4   1 -15 35.7611 2.03123   2
   4   1  15 33.9850 2.31796   1
  -5  -1 -15 0.33555 0.37520   2
  -5  -1 -15 0.22531 0.54332   1
   5   1  15 0.53329 0.70336   1
  -5   1 -15 0.57041 0.47917   2
  -6  -1 -15 6.15454 0.82121   2
  -6  -1 -15 5.47510 1.23215   1
   6   1  15 6.49650 1.45046   1
  -6   1 -15 5.96613 1.05045   2
  -7  -1 -15 1.58453 0.50704   2
  -7  -1 -15 1.68650 0.87713   1
  -7   1 -15 0.93752 0.62955   2
  -8  -1 -15 -0.2391 0.33104   2
  -8   1 -15 0.20538 0.51988   2
  -9  -1 -15 2.61924 0.62191   2
  -9   1 -15 1.96173 0.77416   2
 -10  -1 -15 3.59540 0.70519   2
 -10   1 -15 4.05130 1.05613   2
  14  -2 -15 0.97921 0.88405   4
 -14  -2  15 -0.3685 0.74037   1
 -14  -2  15 1.16127 0.95075   3
 -14   2  15 -0.0369 0.68965   2
 -14   2  15 -0.7871 0.85867   1
 -13  -2  15 0.88673 0.88830   3
 -13  -2  15 0.98171 0.94828   1
  13  -2 -15 1.67106 0.96571   4
 -13   2  15 1.11818 0.70409   2
 -13   2  15 -0.5140 0.66562   3
 -13   2  15 -0.1663 0.74851   1
 -12  -2  15 0.51402 0.83892   1
  12  -2 -15 -0.8097 0.57321   4
 -12  -2  15 0.31046 0.70099   3
 -12   2  15 1.04063 0.88275   1
 -12   2  15 0.76600 0.65521   2
 -12   2  15 -0.2849 0.53909   3
 -11  -2  15 6.16645 1.37238   3
  11  -2 -15 8.11819 1.51834   4
 -11  -2  15 8.87613 1.62764   1
 -11   2  15 8.19061 1.33340   2
 -11   2  15 6.18301 1.56959   1
 -10  -2  15 6.14405 1.29230   1
 -10  -2  15 4.82909 1.18949   3
  10  -2 -15 7.27526 1.43667   4
 -10   2  15 6.80413 1.18268   2
 -10   2  15 4.09889 1.22366   1
   9  -2 -15 1.12770 0.72313   4
  -9  -2  15 1.23507 0.71218   1
  -9  -2  15 1.05428 0.69472   3
  -9   2  15 0.44363 0.84495   1
  -9   2  15 0.84198 0.59407   2
   8  -2 -15 1.66311 0.76722   4
  -8  -2  15 4.05914 0.98747   1
  -8  -2  15 3.71284 1.02142   3
  -8   2  15 2.48979 0.79197   2
  -8   2  15 1.74873 0.88333   1
   7  -2 -15 -0.3887 0.42845   4
  -7  -2  15 0.61293 0.52797   1
  -7  -2  15 0.79342 0.64227   3
  -7   2  15 0.23677 0.62174   1
  -7   2  15 -0.2265 0.43293   2
  -6  -2  15 27.7206 2.06759   3
  -6  -2  15 30.5582 1.93490   1
   6  -2 -15 33.9093 2.36777   4
  -6   2  15 27.2331 2.24353   1
  -6   2  15 30.8171 1.95574   2
  -5  -2  15 177.831 6.14652   3
   5  -2 -15 179.952 6.48929   4
  -5  -2  15 175.666 5.84778   1
  -5   2  15 185.749 6.81040   1
  -5   2  15 179.489 5.83324   2
   4  -2 -15 57.2230 3.08511   4
  -4  -2  15 59.4399 2.57526   1
  -4  -2  15 57.5642 2.89381   3
  -4   2  15 57.5060 3.32303   1
  -4   2  15 61.5001 2.71613   2
  -3  -2  15 44.5938 2.42404   3
   3  -2 -15 45.1377 2.61533   4
  -3   2  15 44.7778 2.23252   2
  -3   2  15 41.8232 2.71152   1
  -2  -2  15 4.65632 0.92529   3
   2  -2 -15 4.85584 1.04253   4
  -2   2  15 4.34562 0.97922   1
   1  -2 -15 -0.6156 0.34222   4
  -1  -2  15 -0.0121 0.34609   3
  -1   2  15 -0.1183 0.43691   1
   0  -2 -15 1.22001 0.74871   1
   0  -2  15 2.39563 0.63209   3
   0  -2 -15 2.10668 0.77138   4
   0   2  15 0.59435 0.59243   1
   1  -2  15 45.3557 2.12942   3
  -1  -2 -15 41.9724 2.49385   4
  -1  -2 -15 45.8343 2.87316   1
   1   2  15 45.1109 2.81344   1
  -2  -2 -15 6.10091 1.35892   1
  -2  -2 -15 4.04882 0.90239   4
   2   2  15 10.6234 1.62415   1
  -2   2 -15 4.01096 0.73224   2
  -3  -2 -15 0.64142 0.60240   1
  -3  -2 -15 -0.0423 0.44176   4
  -3   2 -15 -0.0975 0.40918   2
   3   2  15 0.71324 0.69228   1
  -4  -2 -15 1.61885 0.67101   4
  -4  -2 -15 1.37888 0.94357   1
  -4   2 -15 1.40094 0.59951   2
   4   2  15 1.95345 0.88404   1
  -5  -2 -15 0.25629 0.66964   1
  -5  -2 -15 -0.2745 0.43210   4
   5   2  15 0.00914 0.67061   1
  -5   2 -15 -0.0013 0.47164   2
  -6  -2 -15 2.32474 0.99152   1
  -6   2 -15 1.61341 0.66405   2
   6   2  15 0.36472 0.96358   1
  -7  -2 -15 2.40816 1.12298   1
   7   2  15 4.59108 1.36738   1
  -7   2 -15 4.30942 0.98318   2
  -8  -2 -15 0.05402 0.79491   1
   8   2  15 1.87773 1.18571   1
  -8   2 -15 0.81226 0.64095   2
  -9  -2 -15 0.21904 1.01601   1
  -9   2 -15 0.04715 0.57472   2
  13  -3 -15 4.53158 1.37623   4
 -13  -3  15 1.80849 1.02712   3
 -13  -3  15 5.73930 1.67184   1
 -13   3  15 3.18486 1.09680   2
 -13   3  15 2.09162 1.30766   1
 -12  -3  15 -0.4474 0.76397   1
  12  -3 -15 -0.7994 0.80288   4
 -12  -3  15 0.43086 0.89062   3
 -12   3  15 0.50939 1.02500   1
 -12   3  15 0.95857 0.72944   2
 -11  -3  15 0.45822 0.87964   3
  11  -3 -15 2.08863 1.04712   4
 -11  -3  15 0.24534 0.78744   1
 -11   3  15 -0.3749 0.89951   1
 -11   3  15 0.00815 0.63059   2
  10  -3 -15 1.61891 1.03150   4
 -10  -3  15 2.00150 1.04710   3
 -10  -3  15 0.85161 0.87448   1
 -10   3  15 2.18273 1.09772   1
  -9  -3  15 0.30007 0.67967   1
   9  -3 -15 0.24133 0.74538   4
  -9  -3  15 0.28708 0.67839   3
  -9   3  15 0.56020 0.88010   1
  -8  -3  15 2.73991 0.96298   1
  -8  -3  15 1.95258 0.91314   3
   8  -3 -15 2.07112 0.88553   4
  -8   3  15 0.58494 0.75321   1
  -7  -3  15 5.95997 1.27136   3
  -7  -3  15 3.67906 1.02321   1
   7  -3 -15 4.74639 1.23570   4
  -7   3  15 6.43641 1.43923   1
   6  -3 -15 27.0321 2.30738   4
  -6  -3  15 25.4308 2.08913   3
  -6   3  15 21.7175 2.52124   1
  -5  -3  15 4.25648 1.02178   3
   5  -3 -15 3.26888 1.06692   4
  -5   3  15 4.06592 1.20708   1
   4  -3 -15 0.02350 0.55320   4
  -4  -3  15 0.06143 0.50104   3
  -4   3  15 -0.7990 0.53447   1
  -3  -3  15 11.3126 1.44569   3
   3  -3 -15 12.3159 1.67746   4
  -3   3  15 11.0254 1.75192   1
   2  -3 -15 6.58027 1.33174   4
  -2  -3  15 6.65062 1.11509   3
  -2   3  15 7.55784 1.54161   1
  -1  -3  15 -0.2760 0.43101   3
   1  -3 -15 0.06266 0.53872   4
  -1   3  15 -0.7333 0.65356   1
   0  -3 -15 31.2771 2.62684   1
   0  -3 -15 33.9661 2.33584   4
   0   3  15 34.0899 2.71951   1
  -1  -3 -15 15.4489 2.15621   1
  -1  -3 -15 13.5368 1.70842   4
   1   3  15 17.9572 2.29902   1
  -2  -3 -15 -0.3248 0.36086   4
  -2  -3 -15 -0.5643 0.70645   1
   2   3  15 0.11100 0.70295   1
  -3  -3 -15 -0.3186 0.52850   4
  -3  -3 -15 -0.0538 0.75501   1
   3   3  15 -0.1950 0.76012   1
  -4  -3 -15 -0.0516 0.85705   1
   4   3  15 1.04079 0.81942   1
  -5  -3 -15 16.0692 2.38532   1
   5   3  15 19.6581 2.76390   1
  -6  -3 -15 2.75404 1.21762   1
   6   3  15 4.13678 1.38804   1
  -7  -3 -15 4.28614 1.38853   1
   7   3  15 2.79553 1.47684   1
  -8  -3 -15 0.76462 0.97987   1
   8   3  15 0.26191 1.28763   1
 -10  -4  15 1.01556 1.11492   3
  10  -4 -15 1.57882 1.03533   4
 -10  -4  15 0.88879 1.10311   1
 -10   4  15 -0.8874 0.79973   1
   9  -4 -15 -0.6655 0.81485   4
  -9  -4  15 1.95906 1.09389   3
  -9   4  15 0.67623 0.98919   1
  -8  -4  15 7.85954 1.74679   3
   8  -4 -15 9.73614 1.94291   4
  -8   4  15 8.74919 2.00047   1
  -7  -4  15 3.84402 1.22858   3
   7  -4 -15 2.89290 1.25901   4
  -7   4  15 3.01950 1.29095   1
   6  -4 -15 1.49701 0.94471   4
  -6  -4  15 1.47288 0.87224   3
  -6   4  15 5.07110 1.42884   1
   5  -4 -15 1.66764 1.03876   4
  -5  -4  15 0.76173 0.76777   3
  -5   4  15 1.36314 1.08175   1
   4  -4 -15 0.64250 0.83575   4
  -4  -4  15 3.70815 1.09473   3
  -4   4  15 1.29919 1.00712   1
   3  -4 -15 1.12893 0.90404   4
  -3   4  15 1.55815 0.92671   1
   2  -4 -15 5.61630 1.40362   4
  -2   4  15 4.31492 1.41908   1
   1  -4 -15 0.74207 0.86535   4
  -1   4  15 0.04165 0.76793   1
   0  -4 -15 -0.6842 0.61698   4
   0  -4 -15 -0.8532 0.64727   1
   0   4  15 0.37726 0.87640   1
  -1  -4 -15 -0.3335 0.67847   4
  -1  -4 -15 -0.0687 0.92329   1
   1   4  15 0.60194 0.93939   1
  -2  -4 -15 0.91798 0.82356   4
  -2  -4 -15 1.42869 1.21258   1
   2   4  15 2.56271 1.16188   1
  -3  -4 -15 -0.5631 0.87038   1
   3   4  15 0.23431 0.98552   1
  -4  -4 -15 2.49491 1.32987   1
   4   4  15 0.27749 1.08592   1
  -5  -4 -15 1.62655 1.09816   1
   5   4  15 3.61074 1.43836   1
  -6  -4 -15 -1.6542 0.77036   1
   6   4  15 -0.5761 1.10914   1
   6  -5 -15 1.12626 1.19773   4
   5  -5 -15 5.43147 1.62341   4
  -5   5  15 5.67009 1.77836   1
   4  -5 -15 0.50461 0.99050   4
  -4   5  15 0.63611 1.17064   1
   3  -5 -15 -0.4461 0.89396   4
  -3   5  15 0.16826 0.94535   1
   2  -5 -15 1.14192 1.06833   4
  -2   5  15 0.62074 1.11881   1
   1  -5 -15 2.99251 1.29010   4
  -1   5  15 2.32204 1.21489   1
   0  -5 -15 0.46042 1.09173   4
   0   5  15 0.37317 0.87871   1
  -1  -5 -15 1.52720 1.27797   1
   1   5  15 1.55384 1.20870   1
 -15   0  16 0.51977 0.56739   2
 -15   0  16 0.23736 0.85698   1
 -15   0  16 0.34478 0.82777   3
 -14   0  16 2.35741 0.75012   2
 -14   0  16 1.37060 1.05932   1
 -14   0  16 2.94678 1.20249   3
 -13   0  16 0.44086 0.85290   1
 -13   0  16 -0.3021 0.62972   3
 -13   0  16 0.25107 0.48161   2
 -12   0  16 1.36454 0.86160   3
 -12   0  16 -0.3422 0.41794   2
 -12   0  16 -0.2821 0.73469   1
  11   0 -16 0.68205 0.53136   4
 -11   0  16 -0.0025 0.55450   3
 -11   0  16 -0.5370 0.60217   1
 -11   0  16 -0.3274 0.42512   2
 -10   0  16 22.0193 2.45263   1
 -10   0  16 21.9199 2.27517   3
 -10   0  16 18.2318 1.46164   2
  10   0 -16 18.2945 1.56614   4
   9   0 -16 0.20123 0.47881   4
  -9   0  16 -0.6217 0.49831   3
  -9   0  16 0.29631 0.40100   2
  -9   0  16 -0.5436 0.43259   1
   8   0 -16 2.41582 0.79686   4
  -8   0  16 2.55106 0.61496   2
  -8   0  16 3.29115 0.99888   1
  -8   0  16 1.67513 0.76634   3
   7   0 -16 -0.0974 0.43219   4
  -7   0  16 0.27008 0.50665   1
  -7   0  16 0.32586 0.35387   2
  -6   0  16 -0.1061 0.48211   1
   6   0 -16 0.62197 0.52743   4
  -6   0  16 0.24488 0.32452   2
  -5   0  16 0.42074 0.50848   1
  -5   0  16 0.05753 0.20953   2
   5   0 -16 -0.1370 0.40029   4
   4   0 -16 1.08469 0.44658   2
  -4   0  16 0.12157 0.18162   2
  -4   0  16 1.29775 0.61767   1
   3   0 -16 0.15789 0.28519   2
  -3   0  16 0.38764 0.42520   1
  -3   0  16 -0.0170 0.17008   2
  -2   0  16 6.08966 0.81699   2
  -2   0  16 7.96109 1.08543   1
   2   0 -16 9.93445 1.05945   2
   1   0 -16 0.06760 0.27464   2
  -1   0  16 -0.4099 0.33855   1
  -1   0  16 0.00187 0.23543   2
   0   0 -16 12.9234 1.11806   2
   0   0  16 12.2087 1.07440   2
   0   0  16 12.9917 1.29486   1
   1   0  16 -0.1805 0.31603   1
   1   0  16 -0.1489 0.32128   2
  -1   0 -16 -0.4867 0.29812   2
  -2   0 -16 40.6883 2.06928   2
  -3   0 -16 -0.4029 0.43955   2
  -4   0 -16 65.5013 2.87667   2
  -5   0 -16 0.42892 0.48220   2
  -6   0 -16 11.3394 1.28480   2
  -7   0 -16 0.26955 0.45429   2
  -8   0 -16 -0.0484 0.45599   2
  -9   0 -16 0.24108 0.53021   2
 -10   0 -16 16.4404 1.73438   2
 -15  -1  16 4.42729 1.42599   3
 -15  -1  16 7.06053 1.85429   1
 -15   1  16 5.23994 1.11665   2
 -15   1  16 6.79363 1.53093   3
 -15   1  16 3.41033 1.40776   1
 -14  -1  16 2.33206 1.07574   3
 -14  -1  16 5.35615 1.48797   1
 -14   1  16 4.07896 1.41818   1
 -14   1  16 4.10967 0.99490   2
 -14   1  16 5.69076 1.40708   3
 -13  -1  16 -0.2182 0.82952   1
 -13  -1  16 -0.0154 0.72680   3
 -13   1  16 0.31006 0.79020   3
 -13   1  16 0.08215 0.61485   2
 -13   1  16 -0.5385 0.84588   1
  12  -1 -16 -0.4802 0.62972   4
 -12  -1  16 0.87266 0.78052   3
 -12  -1  16 0.65038 0.75767   1
 -12   1  16 0.56547 0.79929   1
 -12   1  16 0.11159 0.64446   3
 -12   1  16 -0.2444 0.48694   2
  11  -1 -16 1.51124 0.71673   4
 -11  -1  16 0.92448 0.76991   3
 -11  -1  16 1.05284 0.79571   1
 -11   1  16 0.31047 0.51752   2
 -11   1  16 0.49465 0.70489   3
 -11   1  16 1.94860 1.01505   1
 -10  -1  16 0.16606 0.59072   3
 -10  -1  16 -0.6048 0.63248   1
  10  -1 -16 0.36350 0.52786   4
 -10  -1  16 -0.2890 0.16263   2
  10   1 -16 -0.3206 0.45989   4
 -10   1  16 -0.0291 0.43590   2
 -10   1  16 -0.0153 0.58243   1
   9  -1 -16 17.2500 1.89986   4
  -9  -1  16 17.4691 1.97722   1
  -9  -1  16 16.0067 1.99262   3
  -9  -1  16 15.3848 0.82949   2
   9   1 -16 18.6238 1.52484   4
  -9   1  16 18.3115 1.75123   2
  -9   1  16 15.9663 2.13485   1
  -8  -1  16 0.01696 0.24439   2
  -8  -1  16 1.26212 0.69346   3
   8  -1 -16 1.43719 0.68971   4
  -8  -1  16 0.77923 0.59543   1
   8   1 -16 0.91442 0.62004   4
  -8   1  16 0.38720 0.64586   1
  -7  -1  16 1.68236 0.35234   2
  -7  -1  16 0.80940 0.63362   3
  -7  -1  16 2.52031 0.72504   1
   7  -1 -16 0.95059 0.62474   4
  -7   1  16 1.42343 0.79176   1
  -7   1  16 3.13435 0.76293   2
  -6  -1  16 9.82123 1.43594   3
  -6  -1  16 8.04622 1.17004   1
  -6  -1  16 7.91743 0.63557   2
   6  -1 -16 5.78989 1.06974   4
  -6   1  16 7.57940 1.06735   2
  -6   1  16 6.93748 1.27616   1
   6   1 -16 5.50699 0.84716   2
  -5  -1  16 6.86722 1.20056   3
  -5  -1  16 6.57860 1.07568   1
   5  -1 -16 5.65357 1.09456   4
  -5  -1  16 7.15342 0.61105   2
   5   1 -16 6.72019 0.87199   2
  -5   1  16 6.65963 0.97963   2
  -5   1  16 8.98643 1.37038   1
   4  -1 -16 0.99278 0.63429   4
  -4  -1  16 1.68410 0.58833   1
  -4  -1  16 1.35496 0.33410   2
  -4   1  16 1.47097 0.48557   2
  -4   1  16 1.68735 0.67112   1
   4   1 -16 1.36056 0.46679   2
  -3  -1  16 65.7461 2.22070   2
  -3  -1  16 60.8238 2.61022   1
   3   1 -16 65.6095 2.59129   2
  -3   1  16 60.1713 2.67022   2
  -3   1  16 58.5859 3.01869   1
  -2  -1  16 0.36792 0.24493   2
   2  -1 -16 0.26336 0.48625   4
  -2  -1  16 -0.0120 0.29939   1
  -2   1  16 0.03111 0.38479   2
  -2   1  16 0.34007 0.52294   1
   2   1 -16 0.02952 0.31818   2
  -1  -1  16 1.35036 0.38275   2
   1  -1 -16 0.92683 0.59783   4
   1   1 -16 1.45803 0.49127   2
  -1   1  16 1.36525 0.54940   1
   0  -1  16 1.10324 0.36503   2
   0  -1 -16 1.35677 0.65286   4
   0   1  16 0.55608 0.53149   1
   0   1 -16 1.80967 0.54849   2
   1  -1  16 11.9318 0.95834   2
  -1  -1 -16 8.60319 0.95338   2
   1   1  16 12.5906 1.49367   1
  -1   1 -16 11.3155 1.16535   2
  -2  -1 -16 133.488 4.34610   2
   2  -1  16 136.151 4.29127   2
  -2  -1 -16 132.206 5.11143   1
   2   1  16 138.217 5.15202   1
  -2   1 -16 140.075 4.68175   2
  -3  -1 -16 95.0331 4.10884   1
   3  -1  16 96.0824 3.34102   2
  -3  -1 -16 92.9785 3.35830   2
  -3   1 -16 94.4717 3.65325   2
   3   1  16 95.8432 4.11538   1
  -4  -1 -16 2.23342 0.56304   2
  -4  -1 -16 1.32165 0.83467   1
   4  -1  16 2.09326 0.58024   2
   4   1  16 1.14002 0.67025   1
  -4   1 -16 0.60850 0.54227   2
  -5  -1 -16 2.30930 0.90184   1
   5  -1  16 1.77816 0.56989   2
  -5  -1 -16 1.62666 0.53051   2
  -5   1 -16 2.50259 0.73070   2
   5   1  16 2.06253 0.88033   1
  -6  -1 -16 0.22469 0.34665   2
  -6   1 -16 -0.7860 0.37795   2
  -7  -1 -16 0.10295 0.35126   2
  -7   1 -16 -0.1206 0.47121   2
  -8  -1 -16 3.86734 0.71982   2
  -8   1 -16 4.98576 1.05071   2
  -9  -1 -16 0.40276 0.41798   2
  -9   1 -16 -0.4829 0.53524   2
 -10  -1 -16 0.13376 0.44257   2
 -10   1 -16 -0.1619 0.62955   2
 -14  -2  16 -0.0797 0.92734   3
  14  -2 -16 -0.2738 0.82196   4
 -14  -2  16 0.73233 0.90682   1
 -14   2  16 0.48335 0.94939   1
 -14   2  16 0.01854 0.73147   2
 -13  -2  16 1.05626 0.92045   3
 -13  -2  16 3.01773 1.22300   1
  13  -2 -16 1.55158 1.00095   4
 -13   2  16 2.01169 0.99147   3
 -13   2  16 1.92661 1.21812   1
 -13   2  16 0.56414 0.72918   2
  12  -2 -16 -0.1148 0.86970   4
 -12  -2  16 0.49712 0.72956   3
 -12  -2  16 0.09340 0.77716   1
 -12   2  16 0.71867 0.76208   3
 -12   2  16 0.96634 0.83620   1
 -12   2  16 0.39435 0.69570   2
  11  -2 -16 8.85287 1.56964   4
 -11  -2  16 6.85871 1.45336   3
 -11  -2  16 10.6662 1.79874   1
 -11   2  16 9.64213 1.87426   1
 -11   2  16 9.20140 1.42661   2
  10  -2 -16 2.45725 0.97253   4
 -10  -2  16 4.16418 1.15762   1
 -10  -2  16 3.48234 1.08202   3
 -10   2  16 1.40606 0.96016   1
 -10   2  16 0.54192 0.63814   2
   9  -2 -16 0.23878 0.56131   4
  -9  -2  16 0.98732 0.74810   1
  -9  -2  16 1.04401 0.71336   3
  -9   2  16 0.59190 0.82065   1
  -9   2  16 0.77395 0.67075   2
   8  -2 -16 -0.3168 0.43126   4
  -8  -2  16 1.01320 0.71971   3
  -8  -2  16 0.61182 0.48703   1
  -8   2  16 -0.9153 0.39815   2
  -8   2  16 -0.1961 0.71592   1
   7  -2 -16 -0.3044 0.47857   4
  -7  -2  16 -0.0485 0.45578   3
  -7  -2  16 -0.5071 0.37267   1
  -7   2  16 0.32757 0.60585   1
  -7   2  16 -0.1984 0.43892   2
   6  -2 -16 2.21597 0.81666   4
  -6  -2  16 2.36402 0.71750   1
  -6  -2  16 2.89789 0.89769   3
  -6   2  16 1.18271 0.71698   1
  -6   2  16 0.97711 0.61534   2
  -5  -2  16 100.950 3.89833   1
  -5  -2  16 105.013 4.31472   3
   5  -2 -16 97.4240 4.44450   4
  -5   2  16 106.544 4.02741   2
  -5   2  16 107.576 4.81652   1
  -4  -2  16 38.7105 2.39313   3
   4  -2 -16 40.2018 2.57560   4
  -4   2  16 39.8096 2.72060   1
  -4   2  16 44.5114 2.29214   2
  -3  -2  16 19.9682 1.60828   3
   3  -2 -16 20.6809 1.79316   4
  -3   2  16 17.7578 1.46048   2
  -3   2  16 20.5786 2.23975   1
  -2  -2  16 -0.4349 0.38966   3
   2  -2 -16 -0.4279 0.44694   4
  -2   2  16 0.04727 0.49045   1
  -1  -2  16 0.10368 0.37013   3
   1  -2 -16 0.86986 0.56590   4
  -1   2  16 -0.0229 0.53726   1
   0  -2  16 13.3094 1.40087   3
   0  -2 -16 17.4594 1.84360   4
   0   2  16 13.4375 1.71737   1
   1  -2  16 7.41014 1.04445   3
  -1  -2 -16 6.56897 1.38703   1
  -1  -2 -16 6.80954 1.23087   4
   1   2  16 3.87088 1.11046   1
  -2  -2 -16 16.1757 1.77816   4
  -2  -2 -16 14.9251 1.93412   1
   2   2  16 15.4695 1.96913   1
  -2   2 -16 14.5249 1.44103   2
  -3  -2 -16 1.00409 0.90977   1
  -3  -2 -16 1.78838 0.72116   4
  -3   2 -16 0.59538 0.46301   2
   3   2  16 1.60502 0.91353   1
  -4  -2 -16 -0.8118 0.64249   1
  -4  -2 -16 -0.2450 0.46467   4
  -4   2 -16 -0.0795 0.42777   2
   4   2  16 0.26615 0.71227   1
  -5  -2 -16 -0.0894 0.72747   1
  -5  -2 -16 -0.0740 0.49955   4
  -5   2 -16 0.17264 0.47043   2
   5   2  16 0.61862 0.85767   1
  -6  -2 -16 7.66462 1.61507   1
   6   2  16 8.55437 1.72911   1
  -6   2 -16 5.36827 1.04777   2
  -7  -2 -16 2.04099 1.06771   1
  -7   2 -16 0.87443 0.70076   2
   7   2  16 0.85948 1.12385   1
  -8  -2 -16 2.10593 1.15394   1
  -8   2 -16 -0.2450 0.61325   2
   8   2  16 0.28188 1.26197   1
  -9   2 -16 1.24163 0.84163   2
 -13  -3  16 0.41997 0.92353   3
 -13  -3  16 0.39828 0.88327   1
  13  -3 -16 -0.3709 0.91091   4
 -13   3  16 0.49110 1.11154   1
  12  -3 -16 0.39481 0.87306   4
 -12  -3  16 -0.8993 0.70549   3
 -12  -3  16 0.50532 0.84905   1
 -12   3  16 0.54160 0.71441   2
 -12   3  16 0.88231 1.00764   1
 -11  -3  16 0.91100 0.98411   3
 -11  -3  16 -0.1496 0.72570   1
  11  -3 -16 0.55798 0.88147   4
 -11   3  16 -0.5581 0.63656   2
 -11   3  16 0.03960 0.90217   1
 -10  -3  16 0.81824 0.76247   1
  10  -3 -16 1.91175 0.96458   4
 -10  -3  16 -0.2728 0.66168   3
 -10   3  16 -1.1767 0.69538   1
 -10   3  16 1.53272 0.81048   2
   9  -3 -16 1.21838 0.94237   4
  -9  -3  16 -0.0064 0.65840   1
  -9  -3  16 0.65437 0.87541   3
  -9   3  16 -0.1072 0.77232   1
   8  -3 -16 3.13197 1.11789   4
  -8  -3  16 3.15612 0.98238   1
  -8  -3  16 1.43724 0.85012   3
  -8   3  16 1.51366 0.94537   1
  -7  -3  16 2.22655 0.93249   3
   7  -3 -16 4.03051 1.19528   4
  -7   3  16 1.12145 0.86833   1
   6  -3 -16 -0.1954 0.63327   4
  -6  -3  16 0.05701 0.59823   3
  -6   3  16 0.13844 0.65153   1
  -5  -3  16 30.5615 2.26611   3
   5  -3 -16 32.5912 2.52520   4
  -5   3  16 38.0961 2.94366   1
   4  -3 -16 -0.6248 0.41855   4
  -4  -3  16 -0.0064 0.55637   3
  -4   3  16 -0.1892 0.61947   1
   3  -3 -16 2.83862 0.96495   4
  -3  -3  16 1.50603 0.67990   3
  -3   3  16 1.48995 0.78311   1
   2  -3 -16 8.54084 1.47580   4
  -2  -3  16 9.25264 1.28710   3
  -2   3  16 10.3378 1.74694   1
   1  -3 -16 6.60043 1.27156   4
  -1   3  16 5.55491 1.34796   1
   0  -3 -16 4.26349 1.30577   1
   0  -3 -16 5.88794 1.20988   4
   0   3  16 4.56329 1.37961   1
  -1  -3 -16 12.6532 1.68952   4
  -1  -3 -16 8.95662 1.82447   1
   1   3  16 14.2802 2.17519   1
  -2  -3 -16 0.60157 0.64014   4
  -2  -3 -16 0.30503 0.79070   1
   2   3  16 0.16555 0.74102   1
  -3  -3 -16 0.93535 0.93193   1
  -3  -3 -16 0.66587 0.68941   4
   3   3  16 1.73763 1.00746   1
  -4  -3 -16 2.57421 1.30460   1
   4   3  16 5.86316 1.62216   1
  -5  -3 -16 -0.1263 0.81901   1
   5   3  16 0.67286 0.78378   1
  -6  -3 -16 6.36897 1.61243   1
   6   3  16 8.10069 1.99672   1
  -7  -3 -16 0.79182 0.92667   1
   7   3  16 2.77566 1.28131   1
  10  -4 -16 -0.5175 0.81557   4
 -10  -4  16 0.65998 0.94962   3
 -10   4  16 0.23584 1.02279   1
   9  -4 -16 -0.5903 0.80905   4
  -9  -4  16 0.24320 0.86406   3
  -9   4  16 1.81651 1.14174   1
   8  -4 -16 1.00639 1.10776   4
  -8  -4  16 0.75793 0.83138   3
  -8   4  16 -0.1972 0.98237   1
  -7  -4  16 41.1982 3.11697   3
   7  -4 -16 39.7095 3.33301   4
  -7   4  16 39.2192 3.43349   1
   6  -4 -16 0.43383 0.83440   4
  -6  -4  16 1.04812 0.93874   3
  -6   4  16 -0.1177 0.85213   1
  -5  -4  16 0.26769 0.80472   3
   5  -4 -16 3.01203 1.22127   4
  -5   4  16 1.15954 1.01463   1
   4  -4 -16 0.24612 0.78471   4
  -4  -4  16 1.01860 0.72662   3
  -4   4  16 -0.8810 0.65711   1
   3  -4 -16 0.58884 0.83098   4
  -3   4  16 0.53410 0.93566   1
   2  -4 -16 33.5175 2.70992   4
  -2   4  16 29.7147 3.23204   1
   1  -4 -16 0.64257 0.76217   4
  -1   4  16 1.75729 1.04333   1
   0  -4 -16 0.65516 0.86869   4
   0  -4 -16 0.69361 1.09408   1
   0   4  16 0.08102 0.98078   1
  -1  -4 -16 0.29814 0.71117   4
  -1  -4 -16 -0.6523 0.89274   1
   1   4  16 0.09388 0.93949   1
  -2  -4 -16 1.50691 0.98999   4
  -2  -4 -16 2.44136 1.17920   1
   2   4  16 2.47334 1.15087   1
  -3  -4 -16 1.40063 1.24546   1
   3   4  16 1.97630 1.33104   1
  -4  -4 -16 7.86171 1.96520   1
   4   4  16 9.29707 2.09997   1
  -5  -4 -16 0.91029 1.09284   1
   5   4  16 -0.2152 1.05877   1
   4  -5 -16 1.12121 1.14840   4
   3  -5 -16 0.27425 1.00135   4
  -3   5  16 2.41389 1.25116   1
   2  -5 -16 0.20048 0.92666   4
  -2   5  16 -0.1131 1.04881   1
   1  -5 -16 1.68460 1.21657   4
 -15   0  17 0.94146 0.64463   2
 -15   0  17 0.57444 1.04128   1
 -15   0  17 0.73150 0.91800   3
 -14   0  17 0.24181 0.82013   3
 -14   0  17 0.74524 1.06905   1
 -14   0  17 -0.1734 0.46834   2
 -13   0  17 1.71534 1.13087   1
 -13   0  17 1.87896 0.97327   3
 -13   0  17 1.67755 0.65862   2
 -12   0  17 -0.2186 0.68789   1
 -12   0  17 -0.7266 0.40888   2
 -12   0  17 1.23174 0.82731   3
 -11   0  17 4.75532 1.29519   1
 -11   0  17 3.47517 1.09947   3
  11   0 -17 3.91174 0.98727   4
 -11   0  17 3.27221 0.76414   2
 -10   0  17 -0.4276 0.42663   2
 -10   0  17 -0.0053 0.48612   3
  10   0 -17 0.46115 0.45263   4
 -10   0  17 1.31677 0.93510   1
   9   0 -17 7.95736 1.23995   4
  -9   0  17 7.86603 1.48466   1
  -9   0  17 10.6052 1.21499   2
  -9   0  17 12.1048 1.70629   3
  -8   0  17 0.05436 0.34954   2
   8   0 -17 -0.7230 0.42536   4
  -8   0  17 -1.1965 0.49786   1
  -7   0  17 44.8155 2.18858   2
  -7   0  17 42.1513 2.70469   1
   7   0 -17 40.9668 2.44668   4
  -6   0  17 -0.1766 0.30409   2
  -6   0  17 -0.0218 0.54591   1
   6   0 -17 0.43241 0.49432   4
  -5   0  17 -0.0190 0.27238   2
   5   0 -17 -0.0939 0.46004   4
  -5   0  17 0.66572 0.52525   1
   4   0 -17 0.29358 0.34751   2
  -4   0  17 -0.0075 0.26218   2
  -4   0  17 -0.2071 0.36836   1
  -3   0  17 11.0898 1.36582   1
  -3   0  17 14.4492 1.15816   2
   3   0 -17 12.1622 1.20297   2
  -2   0  17 0.01285 0.31259   2
   2   0 -17 0.16044 0.35084   2
  -2   0  17 -0.1559 0.41166   1
  -1   0  17 2.00330 0.64154   1
   1   0 -17 0.76701 0.43379   2
  -1   0  17 1.09857 0.44629   2
   0   0  17 0.20358 0.32829   2
   0   0 -17 0.27030 0.40162   2
   0   0  17 0.23113 0.42983   1
   1   0  17 0.12342 0.38994   2
  -1   0 -17 0.85734 0.48939   2
  -2   0 -17 -0.4774 0.42532   2
  -3   0 -17 5.94376 0.99021   2
  -4   0 -17 -0.5292 0.37301   2
  -5   0 -17 22.2017 1.63743   2
  -6   0 -17 0.31915 0.47659   2
  -7   0 -17 0.90669 0.62930   2
  -8   0 -17 -0.1914 0.49702   2
  -9   0 -17 2.99233 0.88191   2
 -15  -1  17 0.76781 0.95959   3
 -15  -1  17 1.48123 1.18150   1
 -15   1  17 1.12004 0.98795   3
 -15   1  17 0.13518 0.93975   1
 -15   1  17 0.46485 0.64866   2
 -14  -1  17 0.24471 0.95872   3
 -14  -1  17 -0.0132 1.03016   1
 -14   1  17 -0.2757 0.52982   2
 -14   1  17 -0.8981 0.69541   3
 -14   1  17 0.92753 0.95809   1
 -13  -1  17 2.57808 1.10898   1
 -13  -1  17 5.94985 1.45023   3
  13  -1 -17 4.35085 1.14496   4
 -13   1  17 4.93428 1.52915   1
 -13   1  17 3.55085 1.21943   3
 -13   1  17 4.50857 1.04002   2
 -12  -1  17 8.51398 1.60192   3
  12  -1 -17 10.5986 1.61517   4
 -12  -1  17 10.3503 1.85339   1
 -12   1  17 12.1719 2.06362   1
 -12   1  17 8.23172 1.30834   2
 -12   1  17 8.65796 1.52535   3
 -11  -1  17 3.44625 1.16093   3
 -11  -1  17 3.51975 1.17560   1
  11  -1 -17 2.28997 0.91013   4
 -11   1  17 2.67411 1.13648   1
 -11   1  17 2.02121 0.94893   3
 -11   1  17 1.66667 0.66976   2
 -10  -1  17 2.14305 0.35181   2
 -10  -1  17 1.31327 0.87647   1
 -10  -1  17 3.80357 1.12054   3
  10  -1 -17 1.94171 0.76291   4
  10   1 -17 1.66211 0.72450   4
 -10   1  17 1.84266 0.99850   1
 -10   1  17 2.22743 0.76196   2
  -9  -1  17 1.52735 0.80037   3
   9  -1 -17 -0.1454 0.55585   4
  -9  -1  17 -0.0393 0.21889   2
  -9  -1  17 0.40825 0.55251   1
  -9   1  17 0.99472 0.83614   1
   9   1 -17 0.29075 0.52035   4
  -9   1  17 0.06039 0.49204   2
  -8  -1  17 4.95044 1.12926   1
  -8  -1  17 3.15026 0.98339   3
  -8  -1  17 2.94725 0.45225   2
   8  -1 -17 5.50389 1.12480   4
   8   1 -17 3.99809 0.96772   4
  -8   1  17 4.70584 1.27807   1
  -8   1  17 2.76030 0.84108   2
  -7  -1  17 104.419 3.13548   2
  -7  -1  17 103.833 4.50750   3
  -7  -1  17 103.258 4.35801   1
   7  -1 -17 103.030 4.42824   4
  -7   1  17 105.192 4.09705   2
  -7   1  17 108.881 4.80955   1
  -6  -1  17 89.2202 2.81384   2
  -6  -1  17 93.1596 4.10613   3
  -6  -1  17 97.7627 3.93370   1
   6  -1 -17 92.4728 4.07166   4
   6   1 -17 85.5048 3.40329   2
  -6   1  17 86.6478 4.21604   1
  -6   1  17 87.3838 3.61436   2
   5  -1 -17 -0.3899 0.48581   4
  -5  -1  17 0.02558 0.46349   1
  -5  -1  17 -0.1270 0.53263   3
  -5  -1  17 0.40583 0.23459   2
  -5   1  17 0.38969 0.41499   2
  -5   1  17 0.99919 0.63346   1
   5   1 -17 0.39795 0.43475   2
   4  -1 -17 0.46418 0.65809   4
  -4  -1  17 0.59532 0.48690   1
  -4  -1  17 0.42174 0.25861   2
  -4   1  17 1.13173 0.67797   1
  -4   1  17 0.74201 0.46420   2
   4   1 -17 0.20423 0.40509   2
  -3  -1  17 1.48229 0.57408   1
  -3  -1  17 1.12835 0.34222   2
   3  -1 -17 1.36372 0.67473   4
  -3   1  17 0.93656 0.64027   1
   3   1 -17 1.57772 0.53502   2
  -3   1  17 0.06532 0.37171   2
   2  -1 -17 24.8714 1.90671   4
  -2  -1  17 24.7645 1.28535   2
   2   1 -17 26.0971 1.57956   2
  -2   1  17 26.0779 1.94501   1
  -2   1  17 23.6835 1.62120   2
   1  -1 -17 2.30101 0.79509   4
  -1  -1  17 1.47190 0.42674   2
  -1   1  17 1.78451 0.63308   2
  -1   1  17 1.17692 0.59417   1
   1   1 -17 2.70710 0.68274   2
   0  -1  17 -0.0526 0.28078   2
   0  -1 -17 -0.3441 0.48817   4
   0   1 -17 0.05362 0.39740   2
   0   1  17 -0.3309 0.39081   1
  -1  -1 -17 -0.4618 0.34147   2
   1  -1  17 -0.0689 0.31402   2
   1   1  17 1.00087 0.51495   1
  -1   1 -17 -0.3878 0.38703   2
  -2  -1 -17 0.15935 0.58655   1
   2  -1  17 0.31292 0.35308   2
  -2  -1 -17 -0.0328 0.35754   2
   2   1  17 -0.3856 0.50846   1
  -2   1 -17 0.23647 0.45647   2
  -3  -1 -17 2.77781 0.63002   2
  -3  -1 -17 3.61679 1.01575   1
   3  -1  17 3.70452 0.65456   2
  -3   1 -17 2.67677 0.73427   2
   3   1  17 3.11695 0.85818   1
  -4  -1 -17 3.55973 0.69326   2
  -4  -1 -17 3.91241 1.11113   1
   4  -1  17 4.20643 0.73333   2
   4   1  17 4.69497 1.18008   1
  -4   1 -17 4.27858 0.90377   2
  -5  -1 -17 0.14118 0.35779   2
   5  -1  17 -0.5882 0.32593   2
  -5   1 -17 -0.0361 0.45453   2
   6  -1  17 -0.8382 0.33047   2
  -6  -1 -17 0.18280 0.37805   2
  -6   1 -17 0.57966 0.57128   2
  -7  -1 -17 2.48949 0.64800   2
  -7   1 -17 5.20371 1.08624   2
  -8  -1 -17 -0.2536 0.37791   2
  -8   1 -17 -0.1189 0.55460   2
  -9  -1 -17 0.08246 0.43872   2
  -9   1 -17 -0.4018 0.59825   2
 -14  -2  17 2.22103 1.22184   1
 -14  -2  17 0.69734 0.85575   3
  14  -2 -17 2.05630 1.14875   4
 -14   2  17 -0.1973 0.65037   2
 -14   2  17 2.30748 1.21258   1
 -14   2  17 0.34610 0.88134   3
 -13  -2  17 0.22315 1.02849   1
  13  -2 -17 1.11760 0.90791   4
 -13  -2  17 0.48700 0.86030   3
 -13   2  17 -1.1418 0.68194   1
 -13   2  17 0.56543 0.72701   2
 -13   2  17 0.54390 0.83719   3
 -12  -2  17 6.73586 1.56805   1
 -12  -2  17 3.37513 1.14787   3
  12  -2 -17 3.15130 1.11172   4
 -12   2  17 3.70399 1.35783   1
 -12   2  17 5.42056 1.20214   2
 -12   2  17 3.34477 1.01254   3
 -11  -2  17 3.84616 1.27752   3
 -11  -2  17 1.65373 0.98945   1
  11  -2 -17 2.49512 1.05241   4
 -11   2  17 2.44979 0.83795   2
 -11   2  17 4.25998 1.43147   1
 -10  -2  17 -0.5146 0.48963   3
  10  -2 -17 -0.1646 0.68356   4
 -10  -2  17 0.36533 0.66876   1
 -10   2  17 -0.1008 0.52616   2
 -10   2  17 1.27998 0.86359   1
   9  -2 -17 3.60143 1.03361   4
  -9  -2  17 3.60576 1.12985   3
  -9  -2  17 4.75664 1.10949   1
  -9   2  17 3.44173 1.22700   1
  -9   2  17 4.65983 1.02983   2
  -8  -2  17 0.28353 0.64391   3
  -8  -2  17 0.15538 0.46984   1
   8  -2 -17 0.67334 0.61261   4
  -8   2  17 0.40339 0.60185   2
  -8   2  17 0.17951 0.84633   1
  -7  -2  17 44.3567 2.82652   3
   7  -2 -17 45.8766 2.89323   4
  -7  -2  17 43.2102 2.50832   1
  -7   2  17 39.7127 2.89094   1
  -7   2  17 44.8495 2.52604   2
  -6  -2  17 1.02311 0.55715   1
  -6  -2  17 -0.4998 0.39268   3
   6  -2 -17 0.40790 0.68728   4
  -6   2  17 -0.2413 0.46190   2
  -6   2  17 -0.0856 0.60083   1
  -5  -2  17 38.5061 2.51031   3
   5  -2 -17 36.6139 2.55675   4
  -5   2  17 37.8418 2.25252   2
  -5   2  17 44.1684 2.93689   1
  -4  -2  17 95.6836 4.08202   3
   4  -2 -17 87.5895 4.18882   4
  -4   2  17 99.8767 3.84983   2
  -4   2  17 94.9982 4.52926   1
   3  -2 -17 34.0630 2.35434   4
  -3  -2  17 34.1966 2.17961   3
  -3   2  17 30.4012 2.40085   1
  -3   2  17 30.2969 1.92809   2
   2  -2 -17 0.29653 0.53073   4
  -2  -2  17 1.48965 0.67985   3
  -2   2  17 1.05713 0.73627   1
   1  -2 -17 19.6426 2.10561   4
  -1  -2  17 20.9738 1.57702   3
  -1   2  17 18.5352 2.09103   1
   0  -2 -17 8.30166 1.38195   4
   0  -2  17 8.36169 1.14510   3
   0   2  17 8.25966 1.47031   1
  -1  -2 -17 24.3352 2.47495   1
  -1  -2 -17 19.5257 2.08225   4
   1   2  17 19.1481 2.23202   1
  -2  -2 -17 7.45128 1.48108   1
  -2  -2 -17 8.06138 1.35256   4
  -2   2 -17 10.4182 1.24260   2
   2   2  17 8.25982 1.52957   1
  -3  -2 -17 1.93764 0.86036   4
  -3  -2 -17 3.47417 1.23131   1
  -3   2 -17 3.21459 0.82854   2
   3   2  17 3.88225 1.19294   1
  -4  -2 -17 2.06460 0.99510   1
  -4  -2 -17 1.59768 0.76499   4
  -4   2 -17 2.17524 0.73112   2
   4   2  17 1.28185 0.87756   1
  -5  -2 -17 0.06222 0.82746   1
  -5  -2 -17 -0.0469 0.57003   4
   5   2  17 -0.1349 0.78936   1
  -5   2 -17 0.05958 0.53328   2
  -6  -2 -17 3.32666 1.25612   1
  -6   2 -17 3.44181 0.93676   2
   6   2  17 3.58127 1.31391   1
  -7  -2 -17 4.57411 1.29904   1
  -7   2 -17 3.82841 1.02168   2
   7   2  17 3.24641 1.28751   1
  -8   2 -17 6.15606 1.27078   2
  12  -3 -17 1.17208 0.92369   4
 -12  -3  17 0.04134 0.88572   3
 -12  -3  17 1.60060 1.02940   1
 -12   3  17 2.12158 1.21549   1
 -12   3  17 2.48516 0.94861   2
 -11  -3  17 0.63023 0.93450   3
 -11  -3  17 0.28434 0.78919   1
  11  -3 -17 -0.1195 0.81508   4
 -11   3  17 0.73374 1.08840   1
 -11   3  17 -0.6290 0.62433   2
 -10  -3  17 3.00663 1.26063   3
  10  -3 -17 2.83499 1.10043   4
 -10  -3  17 6.10375 1.41349   1
 -10   3  17 6.57016 1.75560   1
 -10   3  17 11.6641 1.66469   2
   9  -3 -17 2.40777 1.15481   4
  -9  -3  17 2.20588 1.01930   3
  -9  -3  17 3.77854 1.15461   1
  -9   3  17 2.46227 1.17434   1
   8  -3 -17 2.89143 1.13262   4
  -8  -3  17 4.46894 1.26952   3
  -8   3  17 2.71258 1.30862   1
  -7  -3  17 0.72482 0.84387   3
   7  -3 -17 -0.3611 0.56560   4
  -7   3  17 0.52763 0.77813   1
  -6  -3  17 0.18492 0.61059   3
   6  -3 -17 0.71635 0.69212   4
  -6   3  17 -0.0087 0.78501   1
  -5  -3  17 7.52279 1.39696   3
   5  -3 -17 8.10853 1.56897   4
  -5   3  17 6.24002 1.51134   1
  -4  -3  17 0.84456 0.62631   3
   4  -3 -17 0.00597 0.63627   4
  -4   3  17 0.18165 0.82740   1
   3  -3 -17 0.19789 0.53100   4
  -3  -3  17 0.00040 0.46007   3
  -3   3  17 -0.4099 0.59524   1
   2  -3 -17 0.78685 0.67944   4
  -2  -3  17 1.34918 0.64612   3
  -2   3  17 0.78912 0.83630   1
   1  -3 -17 7.01148 1.35793   4
  -1   3  17 11.1465 1.86724   1
   0  -3 -17 5.62863 1.22031   4
   0   3  17 4.98528 1.41042   1
  -1  -3 -17 4.61397 1.17789   4
  -1  -3 -17 7.29078 1.61186   1
   1   3  17 6.76507 1.51000   1
  -2  -3 -17 0.43902 0.83958   1
  -2  -3 -17 -0.2042 0.58628   4
   2   3  17 0.63994 0.87503   1
  -3  -3 -17 -0.3169 0.74659   1
  -3  -3 -17 0.41163 0.68210   4
   3   3  17 -0.4205 0.73355   1
  -4  -3 -17 11.0984 2.08854   1
   4   3  17 10.2532 1.96908   1
  -5  -3 -17 1.04450 0.96063   1
   5   3  17 1.75898 1.07359   1
  -6  -3 -17 5.14183 1.56865   1
   6   3  17 3.71179 1.35887   1
  -7  -3 -17 -0.6324 0.92395   1
   7   3  17 1.19968 1.33422   1
   9  -4 -17 0.74082 0.94339   4
  -9  -4  17 -0.6705 0.89006   3
  -9   4  17 1.93648 1.07264   1
   8  -4 -17 54.9680 3.93405   4
  -8  -4  17 48.8521 3.55019   3
  -8   4  17 44.3080 3.67280   1
  -7  -4  17 -0.5439 0.68802   3
   7  -4 -17 0.46945 0.92458   4
  -7   4  17 -0.6086 0.85346   1
   6  -4 -17 1.78059 1.04576   4
  -6  -4  17 1.16690 0.94448   3
  -6   4  17 3.41743 1.41872   1
  -5  -4  17 -0.6205 0.64700   3
   5  -4 -17 -0.8908 0.58427   4
  -5   4  17 0.15860 0.87251   1
   4  -4 -17 1.87875 1.05674   4
  -4   4  17 1.37064 1.17203   1
   3  -4 -17 6.58670 1.57538   4
  -3   4  17 8.95588 1.88000   1
   2  -4 -17 -0.3901 0.82030   4
  -2   4  17 -0.6353 0.68202   1
   1  -4 -17 6.27517 1.46567   4
  -1   4  17 7.40555 1.86844   1
   0  -4 -17 1.56173 1.05931   4
   0   4  17 1.66598 1.07035   1
  -1  -4 -17 -0.4112 0.83520   1
  -1  -4 -17 0.33546 0.84793   4
   1   4  17 0.91949 1.00204   1
  -2  -4 -17 -0.3047 0.89951   1
  -2  -4 -17 -0.3545 0.72004   4
   2   4  17 0.41856 0.85488   1
  -3  -4 -17 3.17863 1.41636   1
   3   4  17 1.26712 1.04575   1
  -4  -4 -17 13.0919 2.53666   1
   4   4  17 20.1094 3.03290   1
 -15   0  18 -0.5372 0.88435   3
 -14   0  18 48.6199 2.49694   2
 -14   0  18 45.0694 3.36820   3
 -14   0  18 40.4018 3.40345   1
 -13   0  18 0.13583 0.50191   2
 -13   0  18 -0.2759 0.73750   1
 -13   0  18 0.70530 0.83869   3
 -12   0  18 8.08683 1.15524   2
 -12   0  18 9.67534 1.80858   1
 -12   0  18 8.64627 1.58002   3
  11   0 -18 -0.4104 0.47554   4
 -11   0  18 0.01716 0.77814   1
 -11   0  18 0.26876 0.68090   3
 -11   0  18 -0.4208 0.46146   2
 -10   0  18 1.06305 0.91459   1
 -10   0  18 -0.7219 0.38554   2
  10   0 -18 -0.1110 0.53491   4
 -10   0  18 1.60507 0.83277   3
  -9   0  18 1.06185 0.77599   3
   9   0 -18 0.45465 0.67681   4
  -9   0  18 -0.0127 0.45304   2
  -9   0  18 0.61076 0.87651   1
   8   0 -18 114.729 4.69016   4
  -8   0  18 111.167 4.94515   1
  -8   0  18 109.904 4.09925   2
  -7   0  18 0.15702 0.61759   1
  -7   0  18 -0.1181 0.34219   2
   7   0 -18 0.21022 0.49434   4
   6   0 -18 16.6162 1.82921   4
  -6   0  18 15.4637 1.29002   2
  -6   0  18 13.0871 1.73142   1
  -5   0  18 -0.0232 0.31807   2
  -5   0  18 0.39838 0.57175   1
   5   0 -18 -0.1879 0.45377   4
  -4   0  18 1.67119 0.70846   1
  -4   0  18 2.94113 0.63394   2
   4   0 -18 2.27281 0.61684   2
  -3   0  18 0.69390 0.49797   1
   3   0 -18 -0.1644 0.33870   2
  -3   0  18 0.10819 0.30205   2
   2   0 -18 0.11772 0.34552   2
  -2   0  18 0.06088 0.41913   1
  -2   0  18 0.55474 0.37582   2
  -1   0  18 -0.5470 0.27920   2
  -1   0  18 0.16589 0.44123   1
   1   0 -18 -0.1661 0.32078   2
   0   0 -18 0.61925 0.47551   2
   0   0  18 0.10514 0.38433   2
   0   0  18 0.58245 0.51101   1
  -1   0 -18 -0.5714 0.37558   2
   1   0  18 -0.0682 0.37538   2
  -2   0 -18 119.499 4.26624   2
   2   0  18 117.750 4.24681   2
  -3   0 -18 -0.2324 0.40435   2
  -4   0 -18 13.7959 1.44123   2
  -5   0 -18 -0.2493 0.38817   2
  -6   0 -18 4.76004 0.92434   2
  -7   0 -18 -0.5714 0.41026   2
  -8   0 -18 8.53390 1.20775   2
  -9   0 -18 -0.0487 0.54579   2
 -14  -1  18 1.23132 1.02010   3
 -14  -1  18 -0.8463 0.90015   1
 -14   1  18 0.53688 0.91187   3
 -14   1  18 0.80893 0.95743   1
 -14   1  18 0.27551 0.61742   2
 -13  -1  18 5.25777 1.44635   3
 -13  -1  18 4.14896 1.31385   1
  13  -1 -18 5.50160 1.27701   4
 -13   1  18 2.22358 1.34413   1
 -13   1  18 4.09444 1.02013   2
 -13   1  18 3.16182 1.15838   3
 -12  -1  18 8.14527 1.66318   1
  12  -1 -18 10.2876 1.62218   4
 -12  -1  18 9.11412 1.75343   3
 -12   1  18 7.39762 1.74754   1
 -12   1  18 6.81586 1.20099   2
 -12   1  18 9.04642 1.59620   3
  11  -1 -18 3.73541 1.03177   4
 -11  -1  18 4.50415 1.41322   1
 -11  -1  18 2.15752 1.07905   3
 -11   1  18 4.84897 0.99529   2
 -11   1  18 1.66579 1.00867   1
 -11   1  18 1.97562 0.93546   3
  10  -1 -18 0.87888 0.64839   4
 -10  -1  18 -0.2644 0.60274   3
 -10  -1  18 0.38405 0.72961   1
 -10   1  18 -0.2033 0.49378   2
 -10   1  18 0.54319 0.79982   1
  10   1 -18 0.47356 0.59856   4
  -9  -1  18 0.28994 0.64519   1
  -9  -1  18 0.81430 0.69919   3
  -9  -1  18 0.27674 0.22978   2
   9  -1 -18 0.19419 0.54544   4
   9   1 -18 0.30948 0.49932   4
  -9   1  18 -0.3103 0.56778   1
  -9   1  18 0.63593 0.54833   2
  -8  -1  18 5.60632 1.20034   1
   8  -1 -18 6.56604 1.29895   4
  -8  -1  18 6.00499 0.58914   2
  -8  -1  18 5.42395 1.23793   3
  -8   1  18 5.59271 1.30769   1
  -8   1  18 4.42026 0.96148   2
   8   1 -18 5.58703 1.17245   4
  -7  -1  18 211.981 7.44299   3
   7  -1 -18 219.364 7.53161   4
  -7  -1  18 212.261 5.84234   2
  -7  -1  18 213.030 7.34408   1
  -7   1  18 225.950 7.06450   2
  -7   1  18 220.032 7.91484   1
  -6  -1  18 214.893 7.42307   3
  -6  -1  18 213.220 5.92597   2
  -6  -1  18 217.056 7.24658   1
   6  -1 -18 217.541 7.51358   4
  -6   1  18 227.718 7.03976   2
   6   1 -18 223.385 6.76587   2
  -6   1  18 216.876 7.78857   1
  -5  -1  18 -0.0889 0.44769   1
  -5  -1  18 -0.1163 0.20697   2
  -5  -1  18 -0.1145 0.53926   3
   5  -1 -18 0.78798 0.72631   4
  -5   1  18 -0.2910 0.42227   2
  -5   1  18 -0.0314 0.58595   1
   5   1 -18 1.10926 0.50025   2
  -4  -1  18 29.1826 1.82057   1
   4  -1 -18 26.0304 2.05179   4
  -4  -1  18 27.0447 1.30484   2
  -4   1  18 24.6668 1.98744   1
  -4   1  18 27.7196 1.81194   2
   4   1 -18 26.1295 1.66136   2
   3  -1 -18 16.5298 1.85622   4
  -3  -1  18 15.3254 0.98596   2
  -3   1  18 13.5273 1.72144   1
  -3   1  18 15.8454 1.34762   2
   3   1 -18 15.2117 1.27459   2
   2  -1 -18 1.43862 0.68275   4
  -2  -1  18 2.56025 0.51104   2
  -2   1  18 1.63855 0.70347   1
   2   1 -18 2.13421 0.57536   2
  -2   1  18 2.37585 0.68454   2
   1  -1 -18 13.8905 1.75742   4
  -1  -1  18 12.4842 0.98433   2
   1   1 -18 15.7236 1.28978   2
  -1   1  18 13.3421 1.58693   1
  -1   1  18 14.2274 1.43270   2
   0  -1  18 17.4175 1.16558   2
   0  -1 -18 17.8170 1.92993   4
   0   1 -18 18.2317 1.43495   2
   0   1  18 19.2064 1.64170   1
  -1  -1 -18 -0.1242 0.34603   2
   1  -1  18 0.18780 0.33453   2
  -1   1 -18 -0.3451 0.42047   2
   1   1  18 0.29876 0.59230   1
  -2  -1 -18 38.4987 1.97384   2
   2  -1  18 40.0726 1.92272   2
  -2   1 -18 38.2251 2.19419   2
   2   1  18 40.6259 2.48977   1
   3  -1  18 77.4164 3.03352   2
  -3  -1 -18 84.8436 3.17337   2
  -3  -1 -18 80.8004 3.81799   1
  -3   1 -18 84.2981 3.45821   2
   3   1  18 80.0963 3.78344   1
  -4  -1 -18 9.09730 1.06374   2
   4  -1  18 10.7014 1.11392   2
  -4   1 -18 8.19193 1.16419   2
   5  -1  18 8.81957 1.04489   2
  -5  -1 -18 7.60577 0.98205   2
  -5   1 -18 9.16993 1.30543   2
   6  -1  18 -0.0797 0.43963   2
  -6  -1 -18 0.19576 0.38076   2
  -6   1 -18 0.70533 0.58954   2
   7  -1  18 -0.0604 0.45023   2
  -7  -1 -18 0.62984 0.47594   2
  -7   1 -18 -0.0836 0.52798   2
  -8  -1 -18 -0.1503 0.39034   2
   8  -1  18 -0.5582 0.49613   2
  -8   1 -18 -0.6813 0.53297   2
 -13  -2  18 2.06387 1.31130   1
  13  -2 -18 2.03005 1.05454   4
 -13  -2  18 0.21210 0.87370   3
 -13   2  18 0.67023 0.73024   2
 -13   2  18 1.10670 1.19822   1
 -13   2  18 -0.5017 0.85343   3
 -12  -2  18 1.99075 1.10639   3
  12  -2 -18 1.54748 0.96837   4
 -12  -2  18 0.42519 0.94154   1
 -12   2  18 0.62625 0.93146   1
 -12   2  18 0.43800 0.69725   2
 -12   2  18 0.44518 0.81100   3
 -11  -2  18 8.05877 1.71414   3
  11  -2 -18 5.21596 1.39957   4
 -11  -2  18 7.17569 1.55617   1
 -11   2  18 7.75227 1.29039   2
 -11   2  18 6.11728 1.69193   1
 -10  -2  18 0.78568 0.61987   1
 -10  -2  18 0.29639 0.77562   3
  10  -2 -18 0.08649 0.71180   4
 -10   2  18 -0.8356 0.65422   1
 -10   2  18 -0.1583 0.58241   2
  -9  -2  18 1.26276 0.79646   3
   9  -2 -18 -0.5790 0.48368   4
  -9  -2  18 0.74335 0.67454   1
  -9   2  18 1.45499 0.74352   2
  -9   2  18 0.53336 0.82559   1
  -8  -2  18 0.25183 0.59720   3
  -8  -2  18 0.60285 0.61592   1
   8  -2 -18 -0.0934 0.53274   4
  -8   2  18 1.38777 0.89303   1
  -8   2  18 0.03850 0.57826   2
   7  -2 -18 22.5458 2.37693   4
  -7  -2  18 26.1146 1.92043   1
  -7  -2  18 26.2845 2.57178   3
  -7   2  18 24.0983 1.89807   2
  -7   2  18 23.3833 2.59844   1
  -6  -2  18 0.11961 0.52319   3
   6  -2 -18 0.75732 0.69543   4
  -6   2  18 0.66449 0.84098   1
  -6   2  18 0.23366 0.58566   2
  -5  -2  18 3.17462 0.92561   3
   5  -2 -18 2.96655 0.89729   4
  -5   2  18 2.44350 0.98231   1
  -5   2  18 3.15750 0.84385   2
   4  -2 -18 60.2555 3.34166   4
  -4  -2  18 56.7696 3.09800   3
  -4   2  18 62.9505 2.96280   2
  -4   2  18 61.7304 3.55860   1
   3  -2 -18 6.06315 1.23003   4
  -3  -2  18 5.44306 1.11920   3
  -3   2  18 5.86729 1.00975   2
  -3   2  18 4.01108 1.14482   1
   2  -2 -18 2.20939 0.84538   4
  -2  -2  18 1.06592 0.53611   3
  -2   2  18 0.33600 0.64503   1
  -1  -2  18 0.30975 0.46595   3
   1  -2 -18 -0.0052 0.59977   4
  -1   2  18 1.20843 0.69381   1
   0  -2  18 7.16438 1.13560   3
   0  -2 -18 6.25967 1.28736   4
   0   2  18 7.07692 1.35729   1
  -1  -2 -18 1.08409 0.73718   4
   1   2  18 0.18802 0.76451   1
  -2  -2 -18 16.3734 1.97180   4
  -2  -2 -18 18.7446 2.30941   1
   2   2  18 15.7616 2.07288   1
  -2   2 -18 16.6385 1.47494   2
  -3  -2 -18 1.26777 0.85463   1
  -3  -2 -18 2.16198 0.84792   4
   3   2  18 2.10801 1.01870   1
  -3   2 -18 0.68323 0.52129   2
  -4  -2 -18 1.88781 0.85673   4
  -4  -2 -18 1.49961 0.97569   1
  -4   2 -18 3.15693 0.81564   2
   4   2  18 -0.6819 0.76977   1
  -5  -2 -18 -0.5414 0.81257   1
   5   2  18 0.28387 0.86010   1
  -5   2 -18 0.38518 0.61503   2
  -6  -2 -18 0.58184 0.89830   1
  -6   2 -18 0.87469 0.63124   2
   6   2  18 1.68782 1.01054   1
  -7   2 -18 8.79565 1.45964   2
  -8   2 -18 0.25454 0.72676   2
 -12  -3  18 0.43957 0.91900   1
 -12  -3  18 0.11031 1.07338   3
  12  -3 -18 0.48789 0.88743   4
 -12   3  18 0.39423 0.77589   2
 -12   3  18 0.22971 1.01093   1
 -11  -3  18 0.68724 0.83317   1
  11  -3 -18 0.01099 0.81039   4
 -11  -3  18 -0.2869 0.80954   3
 -11   3  18 -0.1078 0.75170   1
 -11   3  18 1.14180 0.96901   2
 -10  -3  18 5.28028 1.32432   1
 -10  -3  18 5.25072 1.41670   3
  10  -3 -18 6.60159 1.57510   4
 -10   3  18 2.63249 1.39548   1
 -10   3  18 5.28899 1.28185   2
   9  -3 -18 0.78365 0.86626   4
  -9  -3  18 1.71641 0.99341   3
  -9   3  18 2.88864 1.22233   1
  -9   3  18 1.40024 0.95561   2
   8  -3 -18 2.11420 1.08761   4
  -8  -3  18 2.29637 1.00777   3
  -8   3  18 0.75032 0.96485   1
  -7  -3  18 4.79680 1.27043   3
   7  -3 -18 4.85968 1.35066   4
  -7   3  18 2.25834 1.07305   1
   6  -3 -18 0.11241 0.71397   4
  -6  -3  18 -0.7291 0.58485   3
  -6   3  18 -0.2873 0.73784   1
   5  -3 -18 -0.0140 0.59641   4
  -5  -3  18 0.66367 0.57726   3
  -5   3  18 0.40955 0.67377   1
   4  -3 -18 7.05719 1.50003   4
  -4  -3  18 4.27778 1.03858   3
  -4   3  18 5.82080 1.48097   1
   3  -3 -18 7.50010 1.45385   4
  -3  -3  18 6.30475 1.22257   3
  -3   3  18 4.23264 1.34588   1
   2  -3 -18 2.64954 0.96254   4
  -2   3  18 2.86832 1.11213   1
   1  -3 -18 1.10876 0.83768   4
  -1   3  18 0.57705 0.96066   1
   0  -3 -18 3.68260 1.07817   4
   0   3  18 7.30169 1.68627   1
  -1  -3 -18 2.02949 0.88973   4
  -1  -3 -18 0.80965 0.85217   1
   1   3  18 0.65793 0.84215   1
  -2  -3 -18 0.37933 0.63195   4
  -2  -3 -18 -0.5807 0.79462   1
   2   3  18 -0.0259 0.79805   1
  -3  -3 -18 0.62464 0.73695   4
  -3  -3 -18 2.39759 1.12639   1
   3   3  18 0.81587 0.97463   1
  -4  -3 -18 0.31306 1.01816   1
   4   3  18 -0.9572 0.80147   1
  -5  -3 -18 0.60437 1.07487   1
   5   3  18 -0.4940 0.88465   1
  -6  -3 -18 0.29248 0.96334   1
   6   3  18 -0.2239 1.03269   1
  -9  -4  18 1.69106 1.25085   3
   9  -4 -18 1.99350 1.27392   4
  -9   4  18 1.63224 1.09675   1
  -8  -4  18 4.93087 1.46804   3
   8  -4 -18 4.95777 1.59920   4
  -8   4  18 8.10316 1.96073   1
  -7  -4  18 1.03691 1.03502   3
   7  -4 -18 0.64685 1.12253   4
  -7   4  18 0.21184 1.04519   1
   6  -4 -18 0.01796 0.93628   4
  -6  -4  18 1.47307 1.12461   3
  -6   4  18 1.60874 1.21756   1
  -5  -4  18 -0.6829 0.69905   3
   5  -4 -18 0.13239 0.81747   4
  -5   4  18 -0.1171 0.87366   1
   4  -4 -18 0.70520 0.83587   4
  -4   4  18 1.12537 1.04431   1
   3  -4 -18 -0.5407 0.80588   4
  -3   4  18 0.18877 0.75991   1
   2  -4 -18 2.45581 1.07234   4
  -2   4  18 1.60267 1.15223   1
   1  -4 -18 0.60686 0.93037   4
  -1   4  18 -0.6823 0.90832   1
   0  -4 -18 1.76713 1.05369   4
   0   4  18 1.27450 1.17496   1
  -1  -4 -18 -1.3822 0.68326   4
  -1  -4 -18 0.22539 0.92351   1
   1   4  18 0.07942 0.92901   1
  -2  -4 -18 1.32162 1.09529   1
   2   4  18 0.18671 0.98183   1
  -3  -4 -18 0.83096 1.06441   1
   3   4  18 1.71300 1.21472   1
 -14   0  19 -0.1639 0.55419   2
 -14   0  19 -0.2312 0.82149   1
 -14   0  19 2.25645 1.16280   3
 -13   0  19 0.61302 0.89738   1
 -13   0  19 -0.1224 0.47570   2
 -13   0  19 0.42996 0.83753   3
 -12   0  19 -0.2991 0.45201   2
 -12   0  19 0.05184 0.88480   1
 -12   0  19 -0.2729 0.72629   3
  11   0 -19 0.75215 0.62638   4
 -11   0  19 -0.4526 0.53264   2
 -11   0  19 0.15899 0.74593   1
 -11   0  19 0.49280 0.76011   3
 -10   0  19 -0.5809 0.59538   1
  10   0 -19 0.23063 0.62770   4
 -10   0  19 -0.3957 0.65205   3
 -10   0  19 -0.3764 0.43652   2
  -9   0  19 178.990 7.00677   1
  -9   0  19 173.118 6.70850   3
  -9   0  19 178.473 5.81089   2
   9   0 -19 173.863 6.39334   4
  -8   0  19 0.20143 0.47001   2
   8   0 -19 0.17539 0.68533   4
  -8   0  19 1.12322 0.79516   1
  -7   0  19 2.68433 0.95952   1
   7   0 -19 2.87528 0.93796   4
  -7   0  19 3.28803 0.73909   2
  -6   0  19 0.36062 0.62803   1
  -6   0  19 -0.4059 0.30255   2
   6   0 -19 -0.3417 0.46944   4
  -5   0  19 14.6642 1.26767   2
  -5   0  19 13.8531 1.69132   1
   5   0 -19 13.8294 1.81350   4
  -4   0  19 -0.1387 0.50897   1
   4   0 -19 0.01020 0.33566   2
  -4   0  19 0.22529 0.33821   2
   3   0 -19 2.40262 0.62917   2
  -3   0  19 2.16197 0.60570   2
  -3   0  19 4.26925 0.91808   1
  -2   0  19 0.02177 0.34002   2
   2   0 -19 0.46558 0.44695   2
  -2   0  19 0.70250 0.47668   1
   1   0 -19 2.55473 0.69395   2
  -1   0  19 1.57882 0.64637   1
  -1   0  19 1.31652 0.54301   2
   0   0 -19 -0.3993 0.36183   2
   0   0  19 -0.1958 0.37611   2
   1   0  19 0.02674 0.44261   2
  -1   0 -19 -0.2119 0.43329   2
  -2   0 -19 0.28944 0.48133   2
   2   0  19 0.66051 0.47452   2
  -3   0 -19 12.3781 1.37677   2
  -4   0 -19 0.07745 0.43411   2
  -5   0 -19 1.52127 0.64482   2
  -6   0 -19 -0.1295 0.47128   2
  -7   0 -19 6.23148 1.09930   2
  -8   0 -19 0.01391 0.59731   2
 -14  -1  19 -0.4416 0.71561   3
 -14  -1  19 0.79210 1.14550   1
 -14   1  19 -0.5866 0.95316   1
 -14   1  19 0.78169 0.94784   3
 -14   1  19 0.48727 0.65782   2
 -13  -1  19 0.46638 0.88642   1
  13  -1 -19 -0.2736 0.75634   4
 -13  -1  19 0.93237 0.92128   3
 -13   1  19 -0.1180 0.60863   2
 -13   1  19 0.55184 1.08614   1
 -13   1  19 0.23290 0.88806   3
 -12  -1  19 2.68591 1.15503   3
  12  -1 -19 1.23194 0.72015   4
 -12  -1  19 -0.3352 0.72805   1
 -12   1  19 0.73769 0.60674   2
 -12   1  19 0.28130 0.81900   3
 -12   1  19 0.54548 0.97204   1
  11  -1 -19 -0.1312 0.63121   4
 -11  -1  19 -0.1637 0.80800   1
 -11  -1  19 0.53082 0.66170   3
 -11   1  19 0.54550 0.97399   1
 -11   1  19 -0.2638 0.47604   2
 -11   1  19 0.47363 0.70863   3
  10  -1 -19 0.50522 0.69645   4
 -10  -1  19 0.44741 0.81103   1
 -10  -1  19 0.45925 0.63480   3
  10   1 -19 0.87996 0.74913   4
 -10   1  19 0.22508 0.67924   1
 -10   1  19 1.01529 0.68245   2
  -9  -1  19 1.04936 0.82789   1
  -9  -1  19 0.77448 0.69388   3
  -9  -1  19 0.80080 0.27281   2
   9  -1 -19 0.77485 0.62242   4
   9   1 -19 0.66246 0.65902   4
  -9   1  19 0.66081 0.56081   2
  -9   1  19 0.65126 0.79657   1
   8  -1 -19 3.54262 0.97157   4
  -8  -1  19 2.77619 0.87390   1
  -8  -1  19 2.63108 0.94428   3
  -8  -1  19 3.56956 0.46334   2
  -8   1  19 4.51137 1.27786   1
  -8   1  19 4.19951 0.94725   2
   8   1 -19 2.60615 0.88742   4
  -7  -1  19 21.6556 2.30374   3
  -7  -1  19 26.9214 1.22229   2
   7  -1 -19 28.6319 2.21626   4
  -7  -1  19 26.8437 2.06802   1
  -7   1  19 26.2029 2.33616   1
  -7   1  19 24.5071 1.91690   2
   6  -1 -19 24.0224 2.07903   4
  -6  -1  19 24.7969 1.21665   2
  -6  -1  19 24.8046 1.93260   1
  -6  -1  19 23.4301 2.36577   3
  -6   1  19 28.1283 2.29648   1
  -6   1  19 24.3158 1.81858   2
   6   1 -19 26.0373 1.76822   2
   5  -1 -19 1.28651 0.75612   4
  -5  -1  19 1.01152 0.63991   1
  -5  -1  19 1.08169 0.35824   2
  -5   1  19 0.70152 0.62745   1
  -5   1  19 2.44211 0.69050   2
   5   1 -19 0.77653 0.57860   2
   4  -1 -19 0.54998 0.63237   4
  -4  -1  19 0.80060 0.34403   2
  -4   1  19 1.63916 0.77841   1
  -4   1  19 0.63660 0.54288   2
   4   1 -19 0.38728 0.45662   2
   3  -1 -19 6.78400 1.28862   4
  -3  -1  19 5.22555 0.66683   2
  -3   1  19 3.85909 1.05260   1
   3   1 -19 7.14292 1.04480   2
  -3   1  19 3.38650 0.82575   2
  -2  -1  19 0.00792 0.28806   2
   2  -1 -19 -0.1857 0.51631   4
   2   1 -19 -0.1403 0.42590   2
  -2   1  19 -0.3599 0.39932   2
  -2   1  19 0.28941 0.46475   1
   1  -1 -19 26.4985 2.07785   4
  -1  -1  19 21.1441 1.29971   2
  -1   1  19 19.0171 1.57018   2
   1   1 -19 23.1673 1.62547   2
  -1   1  19 23.6116 1.91831   1
   0  -1 -19 0.50822 0.61674   4
   0  -1  19 1.04702 0.42428   2
   0   1  19 1.23994 0.71228   1
   0   1 -19 0.03321 0.43729   2
   1  -1  19 4.41407 0.71464   2
  -1  -1 -19 3.83062 0.73572   2
   1   1  19 3.68193 0.98195   1
  -1   1 -19 4.39766 0.95011   2
   2  -1  19 62.8940 2.63276   2
  -2  -1 -19 63.4581 2.72707   2
  -2   1 -19 67.4415 3.02620   2
   2   1  19 67.2220 3.32302   1
  -3  -1 -19 37.5803 1.99995   2
   3  -1  19 38.3850 1.92831   2
  -3   1 -19 36.6311 2.22607   2
   4  -1  19 8.05800 0.99198   2
  -4  -1 -19 9.14618 1.08121   2
  -4   1 -19 10.3819 1.37717   2
   5  -1  19 3.37596 0.73648   2
  -5  -1 -19 4.05592 0.76599   2
  -5   1 -19 4.59443 0.98095   2
  -6  -1 -19 0.79449 0.48541   2
   6  -1  19 1.40502 0.55926   2
  -6   1 -19 1.12342 0.68097   2
   7  -1  19 0.89730 0.57714   2
  -7  -1 -19 1.44457 0.59537   2
  -7   1 -19 1.41402 0.70226   2
  -8  -1 -19 6.66848 0.93350   2
   8  -1  19 5.39258 0.98185   2
  -8   1 -19 7.35933 1.31596   2
 -13  -2  19 0.81265 1.14049   1
  13  -2 -19 0.57277 0.90399   4
 -13  -2  19 0.77485 0.89746   3
 -13   2  19 0.62815 0.70382   2
 -13   2  19 -0.0941 0.86587   3
 -13   2  19 -0.0331 0.86774   1
 -12  -2  19 0.03790 0.71529   3
 -12  -2  19 1.34538 0.98186   1
  12  -2 -19 1.24893 0.92519   4
 -12   2  19 1.39442 1.07422   1
 -12   2  19 0.87878 0.76363   2
 -12   2  19 0.09463 0.67598   3
 -11  -2  19 12.0903 2.07970   3
  11  -2 -19 10.7164 1.85572   4
 -11  -2  19 12.3268 1.99450   1
 -11   2  19 8.06474 1.39371   2
 -11   2  19 13.1351 2.28625   1
  10  -2 -19 7.86924 1.53318   4
 -10  -2  19 5.05882 1.41910   3
 -10  -2  19 5.60978 1.30643   1
 -10   2  19 4.97207 1.47514   1
 -10   2  19 6.83770 1.29165   2
   9  -2 -19 0.19490 0.59302   4
  -9  -2  19 1.90893 0.90402   3
  -9  -2  19 0.94260 0.74934   1
  -9   2  19 1.23349 1.02995   1
  -9   2  19 1.14780 0.69561   2
   8  -2 -19 1.36429 0.80404   4
  -8  -2  19 1.39662 0.87479   3
  -8  -2  19 2.41166 0.89609   1
  -8   2  19 1.96748 0.81560   2
  -8   2  19 1.68358 0.95450   1
  -7  -2  19 0.14623 0.61704   3
   7  -2 -19 0.93019 0.74111   4
  -7   2  19 1.53496 0.66254   2
  -7   2  19 1.83053 1.04471   1
  -6  -2  19 23.2961 2.38306   3
   6  -2 -19 17.9738 2.14413   4
  -6   2  19 20.7337 1.80014   2
  -6   2  19 18.3300 2.35624   1
  -5  -2  19 69.3363 3.61298   3
   5  -2 -19 72.2548 3.82617   4
  -5   2  19 70.1339 3.99352   1
  -5   2  19 74.8591 3.40867   2
  -4  -2  19 -0.0311 0.55465   3
   4  -2 -19 -0.0549 0.57588   4
  -4   2  19 0.15461 0.63780   1
  -4   2  19 -0.2710 0.49762   2
   3  -2 -19 -0.3282 0.49966   4
  -3  -2  19 0.21640 0.58773   3
  -3   2  19 -0.4844 0.45478   2
  -3   2  19 0.01119 0.62429   1
   2  -2 -19 0.48260 0.59512   4
  -2  -2  19 0.70588 0.49761   3
  -2   2  19 0.14829 0.55393   2
  -2   2  19 0.54608 0.69099   1
   1  -2 -19 1.00265 0.72006   4
  -1  -2  19 1.20375 0.66951   3
  -1   2  19 1.19227 0.73563   1
   0  -2 -19 60.0603 3.37471   4
   0   2  19 63.5864 3.61288   1
  -1  -2 -19 81.7789 3.96950   4
   1   2  19 75.1943 4.05315   1
  -2  -2 -19 1.47431 0.87274   1
  -2  -2 -19 0.16827 0.67590   4
  -2   2 -19 0.20119 0.54684   2
   2   2  19 -0.8470 0.73874   1
  -3  -2 -19 6.06743 1.50254   1
  -3  -2 -19 6.74141 1.36072   4
   3   2  19 5.73475 1.45728   1
  -3   2 -19 7.00912 1.16568   2
  -4  -2 -19 5.10583 1.35266   1
  -4  -2 -19 3.77222 1.03296   4
  -4   2 -19 0.66283 0.61492   2
   4   2  19 2.87884 1.12290   1
  -5  -2 -19 0.45917 0.95844   1
  -5   2 -19 -0.5385 0.55651   2
   5   2  19 0.46599 0.98352   1
  -6   2 -19 1.50455 0.81807   2
  -7   2 -19 -0.1753 0.63065   2
 -11  -3  19 1.81622 1.05485   1
 -11  -3  19 -1.6820 0.87401   3
  11  -3 -19 1.08145 1.11724   4
 -11   3  19 1.97637 1.06657   1
 -11   3  19 1.00093 0.94731   2
  10  -3 -19 0.49425 0.84939   4
 -10  -3  19 -0.3336 0.77804   3
 -10   3  19 -0.1086 0.74059   2
 -10   3  19 -0.2080 0.95469   1
  -9  -3  19 -0.2310 0.76185   3
   9  -3 -19 -0.0266 0.87795   4
  -9   3  19 0.06694 0.89809   1
  -9   3  19 -0.7168 0.70165   2
  -8  -3  19 5.34753 1.40592   3
   8  -3 -19 3.59770 1.35176   4
  -8   3  19 4.34300 1.43748   1
   7  -3 -19 4.95057 1.31708   4
  -7  -3  19 6.43715 1.49624   3
  -7   3  19 5.91762 1.61082   1
  -6  -3  19 -0.1411 0.67131   3
   6  -3 -19 0.51123 0.77528   4
  -6   3  19 -0.0878 0.79680   1
   5  -3 -19 0.78171 0.82816   4
  -5  -3  19 1.05076 0.76579   3
  -5   3  19 1.09019 0.91022   1
   4  -3 -19 1.16424 0.89458   4
  -4  -3  19 0.83028 0.69442   3
  -4   3  19 0.84779 0.93421   1
  -3  -3  19 -0.3186 0.52530   3
   3  -3 -19 0.62601 0.84479   4
  -3   3  19 -0.4583 0.84107   1
   2  -3 -19 -0.0913 0.71046   4
  -2   3  19 0.78449 0.84168   1
   1  -3 -19 12.3357 1.80969   4
  -1   3  19 10.8950 1.92787   1
   0  -3 -19 -0.3577 0.64534   4
   0   3  19 0.39168 0.75320   1
  -1  -3 -19 0.81515 0.83027   4
   1   3  19 0.66039 1.00342   1
  -2  -3 -19 0.16748 0.62353   4
  -2  -3 -19 -0.0977 0.76738   1
   2   3  19 1.80986 1.01684   1
  -3  -3 -19 1.25249 1.09067   1
  -3  -3 -19 1.51663 0.91047   4
   3   3  19 0.87164 1.12420   1
  -4  -3 -19 0.14416 0.83165   1
   4   3  19 0.50830 0.93094   1
  -5  -3 -19 -0.0730 1.07569   1
   5   3  19 -0.6041 1.11965   1
   8  -4 -19 5.37269 1.59037   4
  -8  -4  19 6.85844 1.77974   3
  -8   4  19 6.11190 1.77215   1
   7  -4 -19 1.28936 1.16206   4
  -7  -4  19 1.48449 1.13355   3
  -7   4  19 0.11493 1.07163   1
  -6  -4  19 2.91296 1.26498   3
   6  -4 -19 2.30521 1.17076   4
  -6   4  19 2.12131 1.31102   1
   5  -4 -19 0.94288 0.97204   4
  -5   4  19 1.56622 1.16613   1
   4  -4 -19 0.09242 0.81979   4
  -4   4  19 0.27540 1.01792   1
   3  -4 -19 7.21449 1.69529   4
  -3   4  19 6.03259 1.66012   1
   2  -4 -19 1.43933 1.06815   4
  -2   4  19 1.08820 1.04888   1
   1  -4 -19 7.03070 1.62310   4
  -1   4  19 6.50143 1.77958   1
   0  -4 -19 0.61766 0.88997   4
   0   4  19 0.89282 1.00608   1
  -1  -4 -19 1.09216 0.91485   4
   1   4  19 0.65440 1.00772   1
  -2  -4 -19 1.53910 1.25304   1
   2   4  19 0.13124 1.07824   1
 -14   0  20 -0.1341 0.57075   2
 -14   0  20 -0.5892 0.81728   3
 -14   0  20 1.29062 1.15728   1
 -13   0  20 0.43185 0.55070   2
 -13   0  20 0.58784 0.92383   1
 -13   0  20 0.10406 0.85385   3
 -12   0  20 0.57010 0.54089   2
 -12   0  20 -0.0233 0.67441   3
 -12   0  20 -0.6085 0.63202   1
  12   0 -20 -0.3125 0.66907   4
 -11   0  20 -0.0678 0.82561   1
 -11   0  20 -0.8518 0.42796   2
 -11   0  20 0.09535 0.66920   3
  11   0 -20 0.30629 0.65471   4
 -10   0  20 2.62410 1.04416   3
 -10   0  20 4.91856 1.40851   1
 -10   0  20 1.71738 0.75409   2
  10   0 -20 4.15585 1.01406   4
   9   0 -20 1.62139 0.84025   4
  -9   0  20 1.04437 0.78978   3
  -9   0  20 -0.3548 0.74836   1
  -9   0  20 0.11170 0.50120   2
  -8   0  20 15.9934 2.10236   1
  -8   0  20 10.3013 1.28215   2
   8   0 -20 12.1367 1.79370   4
   7   0 -20 0.90150 0.66229   4
  -7   0  20 0.71091 0.53157   2
  -7   0  20 -0.2343 0.67850   1
  -6   0  20 2.08656 0.65173   2
  -6   0  20 0.30606 0.62250   1
   6   0 -20 1.88401 0.89480   4
   5   0 -20 -0.7794 0.48609   4
  -5   0  20 -0.0960 0.51830   1
  -5   0  20 0.00032 0.36559   2
  -4   0  20 3.75183 0.75373   2
  -4   0  20 3.05607 0.88784   1
   3   0 -20 -0.0695 0.37315   2
  -3   0  20 -0.0780 0.46176   1
  -3   0  20 -0.3537 0.30080   2
   2   0 -20 0.29230 0.40903   2
  -2   0  20 -0.1134 0.32254   2
  -2   0  20 -0.2025 0.42056   1
  -1   0  20 0.48006 0.36133   2
   1   0 -20 -0.1398 0.40930   2
   0   0 -20 -0.0714 0.38280   2
   0   0  20 0.09203 0.37597   2
   1   0  20 -0.1395 0.38617   2
  -1   0 -20 -0.3825 0.38631   2
   2   0  20 0.75673 0.56538   2
  -2   0 -20 0.80886 0.54960   2
  -3   0 -20 0.14922 0.47372   2
   3   0  20 -0.3914 0.43242   2
  -4   0 -20 -0.3283 0.41694   2
  -5   0 -20 -0.3314 0.48688   2
  -6   0 -20 3.31927 0.86912   2
  -7   0 -20 -0.3545 0.52713   2
  13  -1 -20 -0.0069 0.75746   4
 -13  -1  20 -0.1840 0.93929   1
 -13  -1  20 0.09325 0.73633   3
 -13   1  20 0.35364 0.76290   3
 -13   1  20 0.02582 0.99254   1
 -13   1  20 -0.5195 0.58395   2
 -12  -1  20 1.05271 0.88275   1
 -12  -1  20 1.47729 0.93399   3
  12  -1 -20 0.15025 0.72738   4
 -12   1  20 2.51114 0.84183   2
 -12   1  20 -0.1087 0.96959   1
 -12   1  20 1.62507 0.95371   3
 -11  -1  20 0.86935 0.85800   1
  11  -1 -20 0.33381 0.78632   4
 -11  -1  20 0.22523 0.71072   3
 -11   1  20 1.18298 0.91320   3
 -11   1  20 0.48545 0.97352   1
 -11   1  20 0.29316 0.60781   2
  10  -1 -20 -0.3021 0.65674   4
 -10  -1  20 -0.1227 0.58053   1
 -10  -1  20 -0.4270 0.57663   3
  10   1 -20 0.00440 0.61954   4
 -10   1  20 -0.0115 0.73284   1
 -10   1  20 -0.6271 0.44643   2
  -9  -1  20 3.13396 1.10798   3
  -9  -1  20 2.37690 0.98384   1
   9  -1 -20 4.38450 1.17142   4
   9   1 -20 2.88412 0.90762   4
  -9   1  20 3.42942 0.90473   2
  -9   1  20 6.14891 1.50777   1
   8  -1 -20 0.76660 0.78562   4
  -8  -1  20 1.28364 0.80396   3
  -8  -1  20 1.62617 0.33991   2
  -8  -1  20 1.85877 0.84210   1
  -8   1  20 1.42123 0.70842   2
   8   1 -20 2.45373 0.97307   4
  -8   1  20 0.33676 0.82265   1
   7  -1 -20 4.65892 1.16616   4
  -7  -1  20 4.02744 0.51693   2
  -7  -1  20 4.96753 1.09263   1
  -7  -1  20 2.65225 0.91153   3
  -7   1  20 4.24214 1.30626   1
  -7   1  20 3.23003 0.91765   2
  -6  -1  20 9.79805 0.77886   2
   6  -1 -20 10.1317 1.60517   4
  -6  -1  20 11.5532 1.75338   3
  -6  -1  20 11.5713 1.57159   1
  -6   1  20 11.7741 1.46524   2
  -6   1  20 8.44562 1.56462   1
   6   1 -20 11.4290 1.34918   2
  -5  -1  20 22.5740 1.19022   2
   5  -1 -20 21.9451 2.35072   4
  -5   1  20 23.3304 2.07169   1
  -5   1  20 25.2067 1.82948   2
   5   1 -20 21.1838 1.63804   2
   4  -1 -20 0.51241 0.70035   4
  -4  -1  20 0.11215 0.27531   2
   4   1 -20 -0.0201 0.42678   2
  -4   1  20 0.38676 0.47743   2
  -4   1  20 -0.0332 0.62742   1
  -3  -1  20 0.31972 0.30521   2
   3  -1 -20 -0.1544 0.47181   4
  -3   1  20 -0.1274 0.51920   1
   3   1 -20 0.28289 0.47438   2
  -3   1  20 -0.3904 0.45531   2
   2  -1 -20 2.33716 0.97088   4
  -2  -1  20 3.73797 0.62574   2
  -2   1  20 5.95700 1.05063   2
  -2   1  20 4.98559 1.11125   1
   2   1 -20 5.14985 0.90518   2
  -1  -1  20 1.46481 0.44714   2
   1  -1 -20 1.21296 0.68511   4
  -1   1  20 1.28059 0.64969   2
  -1   1  20 1.97655 0.81741   1
   1   1 -20 1.15402 0.58947   2
   0  -1 -20 0.87882 0.76665   4
   0  -1  20 2.08003 0.53320   2
   0   1  20 0.82348 0.71517   1
   0   1 -20 2.27224 0.75492   2
   0   1  20 1.21906 0.62758   2
  -1  -1 -20 17.0602 2.11564   4
   1  -1  20 15.6665 1.23677   2
  -1   1 -20 15.3856 1.56751   2
   1   1  20 17.6453 1.88928   1
  -2  -1 -20 5.28283 0.83499   2
   2  -1  20 6.04710 0.84774   2
  -2   1 -20 5.00714 0.98560   2
  -3  -1 -20 2.52146 0.67307   2
   3  -1  20 3.32554 0.68123   2
  -3   1 -20 3.37129 0.90132   2
   4  -1  20 -0.4218 0.37833   2
  -4  -1 -20 0.62610 0.46783   2
  -4   1 -20 0.60670 0.59094   2
   5  -1  20 0.26019 0.44166   2
  -5  -1 -20 1.49024 0.56191   2
  -5   1 -20 0.34145 0.61024   2
  -6  -1 -20 3.86570 0.76383   2
   6  -1  20 3.82801 0.82313   2
  -6   1 -20 3.41616 0.92693   2
  -7  -1 -20 3.40359 0.76114   2
   7  -1  20 3.83015 0.83545   2
  -7   1 -20 3.66891 1.01838   2
 -12  -2  20 0.96094 1.01803   1
 -12  -2  20 1.06154 1.01131   3
  12  -2 -20 -0.1752 0.87410   4
 -12   2  20 0.49941 1.15000   1
 -12   2  20 1.14494 0.82484   2
 -11  -2  20 0.70198 1.00705   3
 -11  -2  20 2.10007 1.10449   1
  11  -2 -20 1.20028 1.04836   4
 -11   2  20 2.56142 1.00795   2
 -11   2  20 3.67025 1.46146   1
 -10  -2  20 5.71805 1.43716   3
 -10  -2  20 7.09979 1.42642   1
  10  -2 -20 7.91589 1.58185   4
 -10   2  20 6.48204 1.29427   2
 -10   2  20 4.46965 1.45192   1
  -9  -2  20 1.67240 0.85249   1
  -9  -2  20 1.31933 0.89173   3
   9  -2 -20 2.20748 0.94687   4
  -9   2  20 0.04021 0.94478   1
  -9   2  20 -0.1590 0.59168   2
  -8  -2  20 -0.3251 0.55597   3
   8  -2 -20 -0.3121 0.60940   4
  -8   2  20 0.18287 0.71854   1
  -8   2  20 -1.1638 0.51232   2
  -7  -2  20 20.5035 2.36672   3
   7  -2 -20 18.6126 2.30357   4
  -7   2  20 17.1176 2.36336   1
  -7   2  20 17.4691 1.88844   2
   6  -2 -20 6.50592 1.40756   4
  -6  -2  20 6.94215 1.38550   3
  -6   2  20 4.56107 1.35421   1
  -6   2  20 5.32887 1.07809   2
   5  -2 -20 4.48899 1.24301   4
  -5  -2  20 6.18443 1.30249   3
  -5   2  20 6.19772 1.11387   2
  -5   2  20 6.35204 1.48484   1
  -4  -2  20 -0.0823 0.59228   3
   4  -2 -20 -0.5812 0.50351   4
  -4   2  20 -0.2061 0.66562   1
  -4   2  20 1.28530 0.62978   2
  -3  -2  20 0.01053 0.55684   3
   3  -2 -20 0.78465 0.72172   4
  -3   2  20 -0.4292 0.47310   2
  -3   2  20 -0.0202 0.71830   1
   2  -2 -20 0.79616 0.66846   4
  -2  -2  20 -0.0011 0.57750   3
  -2   2  20 -0.5107 0.47131   2
  -2   2  20 -0.1637 0.74984   1
  -1  -2  20 0.37512 0.56287   3
   1  -2 -20 0.29097 0.67059   4
  -1   2  20 0.33661 0.71127   1
   0  -2 -20 41.1719 2.83228   4
   0   2  20 40.3246 2.81854   1
  -1  -2 -20 49.2600 3.07995   4
   1   2  20 48.7099 3.18193   1
  -2  -2 -20 5.50516 1.29194   4
  -2   2 -20 3.79413 0.90871   2
   2   2  20 4.23047 1.30725   1
  -3  -2 -20 -0.5828 0.64201   4
  -3  -2 -20 1.50487 0.92488   1
   3   2  20 0.87404 0.91548   1
  -3   2 -20 -0.0533 0.56024   2
  -4  -2 -20 0.85700 0.99541   1
  -4  -2 -20 -0.6033 0.60770   4
  -4   2 -20 0.07946 0.61981   2
   4   2  20 0.39719 0.94422   1
  -5   2 -20 -0.7408 0.59221   2
  -6   2 -20 2.91759 0.99630   2
 -11  -3  20 -0.6151 0.81273   3
  11  -3 -20 -0.0753 0.90102   4
 -11   3  20 0.20407 0.90034   1
  10  -3 -20 6.94377 1.77093   4
 -10  -3  20 7.19105 1.68056   3
 -10   3  20 7.98958 1.52782   2
 -10   3  20 5.32191 1.66399   1
  -9  -3  20 2.62113 1.06848   3
   9  -3 -20 1.76227 1.09533   4
  -9   3  20 0.32924 0.89125   2
  -9   3  20 3.19649 1.49310   1
  -8  -3  20 1.40316 1.02889   3
   8  -3 -20 4.22809 1.43638   4
  -8   3  20 3.73905 1.33865   1
  -8   3  20 2.25769 0.82638   2
   7  -3 -20 4.00455 1.24618   4
  -7  -3  20 2.75703 1.13651   3
  -7   3  20 2.60396 1.28623   1
   6  -3 -20 1.37843 0.83077   4
  -6  -3  20 4.46435 1.19997   3
  -6   3  20 6.31055 1.71077   1
   5  -3 -20 10.3831 1.81368   4
  -5  -3  20 13.1458 1.87053   3
  -5   3  20 9.01710 1.81830   1
  -4  -3  20 6.94693 1.34801   3
   4  -3 -20 7.03746 1.53864   4
  -4   3  20 8.09158 1.76104   1
  -3  -3  20 4.95311 1.21583   3
   3  -3 -20 7.01680 1.54634   4
  -3   3  20 8.14653 1.72291   1
   2  -3 -20 14.1522 2.04211   4
  -2   3  20 12.7568 2.04758   1
   1  -3 -20 1.09498 0.88717   4
  -1   3  20 -0.7040 0.76455   1
   0  -3 -20 2.00481 1.01257   4
   0   3  20 2.38162 1.20153   1
  -1  -3 -20 0.14454 0.57870   4
   1   3  20 0.37875 0.93813   1
  -2  -3 -20 2.61910 1.00749   4
  -2  -3 -20 0.85805 0.96133   1
   2   3  20 1.59314 1.24855   1
  -3  -3 -20 0.83402 0.91422   1
  -3  -3 -20 0.16975 0.77669   4
   3   3  20 0.16593 0.94767   1
  -4  -3 -20 1.84605 1.20229   1
   4   3  20 1.07827 1.11680   1
   7  -4 -20 12.4899 2.32025   4
  -6  -4  20 0.02924 0.84642   3
   6  -4 -20 -0.5331 0.79419   4
  -6   4  20 -2.1424 0.70943   1
   5  -4 -20 1.44654 1.07348   4
  -5   4  20 1.18534 1.14177   1
   4  -4 -20 0.48526 0.99348   4
  -4   4  20 2.01317 1.40457   1
   3  -4 -20 0.09758 0.85056   4
  -3   4  20 0.72133 1.14483   1
   2  -4 -20 9.46091 1.84993   4
  -2   4  20 9.09419 1.95733   1
   1  -4 -20 0.00334 0.89987   4
  -1   4  20 -1.0937 0.68637   1
   0  -4 -20 0.02368 0.94219   4
   0   4  20 -0.2602 1.10678   1
 -13   0  21 2.67543 0.77758   2
 -13   0  21 2.09633 1.29777   1
 -13   0  21 3.28899 1.19060   3
 -12   0  21 0.02711 0.94430   1
 -12   0  21 -0.5803 0.77561   3
  12   0 -21 -0.2950 0.70477   4
 -12   0  21 -0.3326 0.44055   2
 -11   0  21 0.46037 0.79913   3
 -11   0  21 -0.8225 0.68232   1
  11   0 -21 0.44455 0.64833   4
 -11   0  21 -0.4248 0.46408   2
 -10   0  21 0.43679 0.76236   3
 -10   0  21 -0.4646 0.75346   1
  10   0 -21 0.30222 0.73797   4
 -10   0  21 -0.0091 0.55655   2
  -9   0  21 146.171 6.17239   3
   9   0 -21 137.677 5.73884   4
  -9   0  21 150.399 6.31577   1
  -9   0  21 139.470 5.02213   2
  -8   0  21 1.29401 0.96605   1
  -8   0  21 0.82831 0.56580   2
   8   0 -21 1.32490 0.85214   4
  -7   0  21 9.02233 1.58586   1
  -7   0  21 8.94624 1.17548   2
   7   0 -21 5.27943 1.18772   4
  -6   0  21 0.42914 0.72358   1
  -6   0  21 0.26597 0.45685   2
   6   0 -21 0.13941 0.63200   4
  -5   0  21 1.68899 0.61070   2
   5   0 -21 2.29274 0.96749   4
  -5   0  21 4.39235 1.07097   1
  -4   0  21 -0.2803 0.36777   2
  -4   0  21 0.30232 0.51292   1
   3   0 -21 3.01111 0.73552   2
  -3   0  21 4.42582 0.85506   2
  -3   0  21 3.64323 0.97607   1
  -2   0  21 0.63240 0.42489   2
   2   0 -21 0.04084 0.42038   2
  -1   0  21 2.36445 0.70235   2
   1   0 -21 1.14617 0.58161   2
   0   0  21 -0.6091 0.36224   2
   0   0 -21 -0.6966 0.35584   2
  -1   0 -21 0.74998 0.53710   2
   1   0  21 0.11103 0.45152   2
  -2   0 -21 -0.0020 0.44587   2
   2   0  21 -0.4317 0.41474   2
  -3   0 -21 2.10612 0.68861   2
   3   0  21 2.16366 0.75850   2
   4   0  21 -0.1923 0.52405   2
  -4   0 -21 0.09430 0.53831   2
  -5   0 -21 -0.3015 0.47529   2
  -6   0 -21 0.09437 0.52756   2
  13  -1 -21 0.02678 0.73888   4
 -13  -1  21 -0.0500 1.03633   1
 -13  -1  21 -0.2099 0.75328   3
 -13   1  21 0.09290 0.84029   3
 -13   1  21 -0.0177 0.67891   2
 -13   1  21 0.10243 1.00618   1
  12  -1 -21 2.32664 0.95141   4
 -12  -1  21 1.84311 1.17973   3
 -12  -1  21 2.96741 1.27443   1
 -12   1  21 0.70512 1.09488   1
 -12   1  21 2.68053 0.92347   2
 -12   1  21 1.48576 1.00805   3
  11  -1 -21 2.88703 1.05286   4
 -11  -1  21 1.13836 1.04553   1
 -11  -1  21 1.33570 0.93407   3
 -11   1  21 1.06691 1.05688   1
 -11   1  21 0.71732 0.87035   3
 -11   1  21 1.66840 0.75615   2
 -10  -1  21 1.22571 0.98851   1
  10  -1 -21 -0.3585 0.64595   4
 -10  -1  21 -0.4315 0.73984   3
 -10   1  21 0.71517 0.62366   2
 -10   1  21 0.62687 0.85780   1
  10   1 -21 0.28349 0.70942   4
  -9  -1  21 4.57088 1.29648   3
  -9  -1  21 5.30595 1.30547   1
   9  -1 -21 5.94180 1.30689   4
  -9   1  21 5.70393 1.55044   1
  -9   1  21 5.19676 1.07591   2
   9   1 -21 4.59296 1.16934   4
  -8  -1  21 5.48358 1.36081   3
  -8  -1  21 3.67590 1.06550   1
   8  -1 -21 7.42060 1.54381   4
  -8   1  21 5.98802 1.12346   2
   8   1 -21 7.37524 1.41947   4
  -8   1  21 7.31858 1.65990   1
  -7  -1  21 17.8966 2.32487   3
  -7  -1  21 17.0716 0.96316   2
   7  -1 -21 17.2326 2.07591   4
  -7  -1  21 20.7106 1.85104   1
  -7   1  21 19.5532 1.89552   2
  -7   1  21 21.4423 2.53486   1
  -6  -1  21 32.5417 1.45909   2
   6  -1 -21 36.0974 2.70898   4
  -6  -1  21 31.7096 2.50588   3
  -6   1  21 34.3289 2.24740   2
  -6   1  21 33.2732 2.62376   1
   6   1 -21 35.0433 2.15329   2
  -5  -1  21 21.1854 1.17126   2
   5  -1 -21 23.3155 2.46289   4
  -5   1  21 22.2817 2.43639   1
   5   1 -21 21.7628 1.70496   2
  -5   1  21 22.5745 1.81286   2
  -4  -1  21 -0.1524 0.27417   2
   4  -1 -21 -0.2239 0.52210   4
  -4   1  21 -0.3034 0.54568   1
  -4   1  21 0.25467 0.45237   2
   4   1 -21 -0.0610 0.45054   2
  -3  -1  21 0.99211 0.39118   2
   3  -1 -21 1.66693 0.81755   4
   3   1 -21 0.60834 0.53614   2
  -3   1  21 1.23721 0.56266   2
  -3   1  21 -0.0454 0.59911   1
  -2  -1  21 -0.0351 0.33115   2
   2  -1 -21 0.14487 0.63490   4
   2   1 -21 0.52577 0.52442   2
  -2   1  21 -0.3720 0.45491   2
  -2   1  21 0.82961 0.75791   1
  -1  -1  21 18.0048 1.19338   2
   1  -1 -21 14.9663 1.94517   4
  -1   1  21 13.7208 1.55831   2
   1   1 -21 12.0554 1.37547   2
  -1   1  21 11.7919 1.65206   1
   0  -1  21 7.27370 0.89599   2
   0  -1 -21 6.38623 1.35982   4
   0   1 -21 7.86596 1.17233   2
   0   1  21 6.90758 1.32403   1
   0   1  21 7.58969 1.18658   2
  -1  -1 -21 -1.1951 0.62758   4
   1  -1  21 0.99522 0.46397   2
  -1   1 -21 1.21724 0.60346   2
   2  -1  21 2.64215 0.61812   2
  -2  -1 -21 2.40428 1.07011   4
  -2  -1 -21 2.63757 0.67701   2
  -2   1 -21 3.12005 0.88179   2
  -3  -1 -21 0.72613 0.48814   2
   3  -1  21 0.33911 0.42191   2
  -3   1 -21 0.04809 0.57790   2
   4  -1  21 8.38312 1.04949   2
  -4  -1 -21 6.96080 0.99583   2
  -4   1 -21 6.81261 1.19130   2
  -5  -1 -21 7.45920 1.03051   2
   5  -1  21 4.47099 0.87399   2
  -5   1 -21 5.04802 1.15125   2
   6  -1  21 5.05253 0.89511   2
  -6  -1 -21 6.55960 1.01006   2
  -6   1 -21 5.43205 1.16702   2
 -12  -2  21 3.09185 1.23486   3
  12  -2 -21 2.02622 1.15956   4
 -12  -2  21 3.26728 1.42167   1
 -12   2  21 2.69932 1.03083   2
 -12   2  21 3.22440 1.50520   1
 -11  -2  21 1.78189 1.05043   3
 -11  -2  21 2.50213 1.16856   1
  11  -2 -21 1.06434 0.97112   4
 -11   2  21 0.60436 1.07785   1
 -11   2  21 0.07446 0.65012   2
 -10  -2  21 0.39789 0.82944   3
  10  -2 -21 -0.0029 0.72399   4
 -10  -2  21 0.81045 0.77899   1
 -10   2  21 -0.4651 0.81574   1
 -10   2  21 0.67470 0.72018   2
   9  -2 -21 2.86133 1.09859   4
  -9  -2  21 3.11100 1.12589   3
  -9   2  21 1.59998 1.11575   1
  -9   2  21 0.40262 0.64674   2
   8  -2 -21 0.07082 0.75009   4
  -8  -2  21 -0.3108 0.69897   3
  -8   2  21 0.77983 0.80824   1
  -8   2  21 1.59323 0.87552   2
   7  -2 -21 3.42773 1.10427   4
  -7  -2  21 -0.6996 0.61200   3
  -7   2  21 3.48936 1.24856   1
  -7   2  21 1.93315 0.78978   2
  -6  -2  21 0.70095 0.71730   3
   6  -2 -21 1.32854 0.82728   4
  -6   2  21 2.29612 1.17704   1
  -6   2  21 0.58047 0.60787   2
  -5  -2  21 0.25511 0.70078   3
   5  -2 -21 0.85618 0.84846   4
  -5   2  21 0.62886 0.63116   2
  -5   2  21 0.18893 0.81896   1
  -4  -2  21 -0.5253 0.59680   3
   4  -2 -21 -0.4340 0.68075   4
  -4   2  21 0.00800 0.55584   2
  -4   2  21 -0.0350 0.75163   1
  -3  -2  21 0.03441 0.53632   3
   3  -2 -21 0.13018 0.59470   4
  -3   2  21 -0.6821 0.49760   2
  -3   2  21 0.31476 0.68747   1
   2  -2 -21 5.04427 1.31859   4
  -2  -2  21 3.69765 1.01647   3
  -2   2  21 1.95696 1.08966   1
  -2   2  21 4.81315 1.05813   2
   1  -2 -21 7.45405 1.57883   4
  -1   2  21 7.43940 1.22481   2
  -1   2  21 6.56932 1.47893   1
   0  -2 -21 0.70115 0.79137   4
   0   2  21 0.53753 0.82474   1
  -1  -2 -21 0.65344 0.88816   4
   1   2  21 0.81575 0.92965   1
  -1   2 -21 0.47075 0.63742   2
  -2  -2 -21 0.78709 0.74917   4
   2   2  21 1.15231 0.81983   1
  -2   2 -21 -0.0073 0.54088   2
  -3  -2 -21 -0.1863 0.64855   4
  -3   2 -21 0.19951 0.64819   2
   3   2  21 1.13720 0.98260   1
  -4  -2 -21 1.95836 0.90006   4
  -4   2 -21 -0.0119 0.69818   2
  -5   2 -21 0.01386 0.63184   2
  10  -3 -21 12.4968 2.27841   4
 -10  -3  21 13.1839 2.28252   3
 -10   3  21 17.0105 2.72616   1
 -10   3  21 17.3910 2.12991   2
  -9  -3  21 16.7985 2.38152   3
   9  -3 -21 13.6406 2.33493   4
  -9   3  21 14.5558 2.46963   1
  -9   3  21 14.1178 2.01968   2
   8  -3 -21 0.83121 0.94502   4
  -8  -3  21 0.49877 0.83378   3
  -8   3  21 1.53580 1.11674   1
  -8   3  21 1.19013 0.81098   2
   7  -3 -21 1.01715 0.91634   4
  -7  -3  21 1.73797 1.03546   3
  -7   3  21 0.57889 0.96117   1
  -7   3  21 3.23753 1.08203   2
  -6  -3  21 -1.2850 0.70257   3
   6  -3 -21 -0.2924 0.73158   4
  -6   3  21 -0.1786 0.86630   1
   5  -3 -21 6.06327 1.50245   4
  -5  -3  21 4.63219 1.25626   3
  -5   3  21 4.32109 1.47506   1
   4  -3 -21 15.1435 2.17923   4
  -4  -3  21 13.4385 1.84919   3
  -4   3  21 12.5480 2.12982   1
   3  -3 -21 1.00763 0.84165   4
  -3   3  21 -0.0753 0.89986   1
   2  -3 -21 0.20124 0.87365   4
  -2   3  21 1.54519 1.08161   1
   1  -3 -21 5.46551 1.43033   4
  -1   3  21 3.33883 1.27296   1
   0  -3 -21 0.19348 0.74206   4
   0   3  21 -0.1521 0.77734   1
  -1  -3 -21 0.33060 0.81703   4
   1   3  21 0.44747 0.90762   1
  -2  -3 -21 3.37620 1.16762   4
   2   3  21 -0.3038 1.07463   1
  -3  -3 -21 0.40636 1.09175   1
   3   3  21 -0.0669 1.12792   1
   4  -4 -21 -0.6158 0.90482   4
   3  -4 -21 -0.1413 0.92083   4
 -13   0  22 2.39448 1.38752   1
 -13   0  22 0.05703 0.52611   2
 -13   0  22 0.44535 0.86845   3
 -12   0  22 -0.2755 0.74479   1
 -12   0  22 -0.2601 0.51128   2
 -12   0  22 -0.4087 0.78400   3
  12   0 -22 -0.0085 0.74883   4
 -11   0  22 -0.5916 0.66245   3
  11   0 -22 -0.0140 0.66152   4
 -11   0  22 -0.3905 0.82510   1
 -11   0  22 -0.8702 0.42346   2
 -10   0  22 1.87006 0.75113   2
  10   0 -22 1.32158 0.95587   4
 -10   0  22 2.54653 1.12750   3
 -10   0  22 0.82001 0.96462   1
  -9   0  22 0.63533 0.64269   2
   9   0 -22 -0.0498 0.76447   4
  -9   0  22 0.17793 0.69965   3
  -9   0  22 0.61038 1.00734   1
  -8   0  22 283.387 8.66929   2
  -8   0  22 295.684 10.0612   1
   8   0 -22 288.845 9.69570   4
  -7   0  22 0.47026 0.51558   2
  -7   0  22 1.01842 0.97531   1
   7   0 -22 -0.2129 0.73398   4
  -6   0  22 7.91504 1.16688   2
   6   0 -22 5.15663 1.22064   4
  -6   0  22 7.93716 1.54041   1
   5   0 -22 -0.4291 0.58450   4
  -5   0  22 0.12208 0.60285   1
  -5   0  22 -0.1779 0.40650   2
  -4   0  22 0.58259 0.56629   2
  -4   0  22 -0.0170 0.56148   1
  -3   0  22 -0.1318 0.40346   2
   3   0 -22 -0.0861 0.45429   2
  -2   0  22 27.4839 1.87059   2
   2   0 -22 27.5379 1.90794   2
   1   0 -22 -0.2838 0.43297   2
  -1   0  22 -0.0107 0.40435   2
   0   0  22 2.36526 0.67595   2
   0   0 -22 3.04911 0.80578   2
   1   0  22 0.70568 0.47206   2
  -1   0 -22 -0.3121 0.42101   2
  -2   0 -22 4.33861 0.91303   2
   2   0  22 4.27292 0.92847   2
  -3   0 -22 0.57651 0.56096   2
   3   0  22 -0.2387 0.46874   2
  -4   0 -22 3.81636 0.94492   2
   4   0  22 3.90528 0.94101   2
  -5   0 -22 0.39769 0.61594   2
   5   0  22 -0.6486 0.54519   2
   6   0  22 1.05494 0.73418   2
  -6   0 -22 1.79372 0.76403   2
 -12  -1  22 0.95998 1.00883   3
 -12  -1  22 0.31105 0.97084   1
  12  -1 -22 0.37555 0.79491   4
 -12   1  22 0.25356 0.91432   3
 -12   1  22 0.51246 1.23692   1
 -12   1  22 -0.1999 0.63479   2
 -11  -1  22 7.22060 1.69207   1
  11  -1 -22 7.72073 1.58425   4
 -11  -1  22 8.09647 1.74410   3
 -11   1  22 6.48456 1.21099   2
 -11   1  22 7.14137 1.63666   3
 -11   1  22 10.9945 2.13643   1
 -10  -1  22 13.7258 2.06379   1
 -10  -1  22 12.4001 2.03187   3
  10  -1 -22 12.9321 1.99082   4
 -10   1  22 12.3562 2.12795   1
 -10   1  22 11.8699 1.57641   2
  10   1 -22 14.2439 1.87948   4
   9  -1 -22 11.0431 1.78320   4
  -9  -1  22 14.7547 2.10235   1
  -9  -1  22 11.8506 2.01863   3
  -9   1  22 11.6794 1.48740   2
  -9   1  22 14.4792 2.31184   1
   9   1 -22 13.3733 1.81304   4
   8  -1 -22 -0.3105 0.69667   4
  -8  -1  22 1.95552 0.94285   3
  -8  -1  22 0.90765 0.82198   1
   8   1 -22 0.93647 0.96061   4
  -8   1  22 1.39746 0.94742   1
  -8   1  22 0.23153 0.57969   2
  -7  -1  22 11.9228 0.81881   2
   7  -1 -22 12.0215 1.89678   4
  -7  -1  22 8.80106 1.60002   3
  -7   1  22 12.9304 2.04249   1
  -7   1  22 8.84251 1.36459   2
   6  -1 -22 15.4152 2.05727   4
  -6  -1  22 16.3407 0.98110   2
  -6  -1  22 14.6389 2.00297   3
   6   1 -22 14.9920 1.62089   2
  -6   1  22 14.7564 1.65711   2
  -6   1  22 18.3884 2.33722   1
  -5  -1  22 -0.0876 0.28756   2
   5  -1 -22 0.31298 0.73278   4
   5   1 -22 0.57033 0.55932   2
  -5   1  22 -0.2238 0.49105   2
  -5   1  22 0.04492 0.73934   1
  -4  -1  22 -0.0860 0.27242   2
   4  -1 -22 0.75604 0.87499   4
   4   1 -22 0.90525 0.56102   2
  -4   1  22 0.49250 0.54968   2
  -4   1  22 -0.5434 0.57721   1
   3  -1 -22 5.63836 1.31515   4
  -3  -1  22 5.54842 0.71547   2
   3   1 -22 6.07658 1.07232   2
  -3   1  22 5.40503 1.23124   1
  -3   1  22 3.86267 0.93266   2
   2  -1 -22 -0.1597 0.53937   4
  -2  -1  22 -0.2693 0.30306   2
  -2   1  22 -0.2780 0.63149   1
   2   1 -22 -0.1442 0.44914   2
  -2   1  22 -0.5591 0.43891   2
   1  -1 -22 12.1202 1.84190   4
  -1  -1  22 7.71131 0.90050   2
   1   1 -22 7.71562 1.18975   2
  -1   1  22 7.63079 1.37082   1
  -1   1  22 6.06705 1.11746   2
   0  -1  22 34.4365 1.80816   2
   0  -1 -22 34.6495 2.65008   4
   0   1 -22 38.8064 2.33249   2
   0   1  22 34.2329 2.26996   2
  -1  -1 -22 -0.0839 0.71530   4
   1  -1  22 0.52800 0.43910   2
  -1   1 -22 -0.1277 0.58599   2
   1   1  22 0.05881 0.59778   2
   2  -1  22 4.07765 0.75857   2
  -2  -1 -22 3.06102 1.23812   4
  -2   1 -22 3.76883 0.92975   2
  -3  -1 -22 -0.0655 0.42545   2
   3  -1  22 0.38280 0.40939   2
  -3  -1 -22 0.25091 0.89283   4
  -3   1 -22 0.48864 0.70247   2
   4  -1  22 0.72357 0.50436   2
  -4  -1 -22 1.15618 0.60608   2
  -4   1 -22 1.01075 0.76469   2
  -5  -1 -22 7.66436 1.05548   2
   5  -1  22 7.80270 1.05703   2
  -5   1 -22 8.30069 1.36680   2
 -11  -2  22 1.52281 0.96509   1
 -11  -2  22 0.76618 1.03900   3
  11  -2 -22 0.26660 0.85121   4
 -11   2  22 0.79305 1.08146   1
 -11   2  22 2.05496 0.93472   2
 -10  -2  22 1.25819 1.02741   3
  10  -2 -22 -0.0884 0.75551   4
 -10   2  22 0.41965 0.76084   2
 -10   2  22 -0.0244 1.05076   1
   9  -2 -22 0.30010 0.83850   4
  -9  -2  22 -0.0446 0.67916   3
  -9   2  22 -0.2566 0.66299   2
  -9   2  22 -1.2019 0.89897   1
  -8  -2  22 -0.1902 0.77249   3
   8  -2 -22 0.66495 0.72061   4
  -8   2  22 -0.4556 0.63613   2
  -8   2  22 -0.0020 0.80435   1
  -7  -2  22 1.07071 0.90545   3
   7  -2 -22 1.67454 0.99870   4
  -7   2  22 0.78919 0.73600   2
  -7   2  22 1.70804 1.07216   1
   6  -2 -22 11.4483 1.83062   4
  -6  -2  22 15.1189 2.10919   3
  -6   2  22 9.04696 1.41706   2
  -6   2  22 9.58179 1.90371   1
   5  -2 -22 0.50277 0.68920   4
  -5  -2  22 0.32623 0.73891   3
  -5   2  22 -0.5721 0.71270   1
  -5   2  22 0.18638 0.60893   2
  -4  -2  22 0.72008 0.75238   3
   4  -2 -22 0.40343 0.77698   4
  -4   2  22 1.42269 0.99550   1
  -4   2  22 0.04376 0.64835   2
   3  -2 -22 -0.1037 0.71018   4
  -3  -2  22 0.93740 0.68612   3
  -3   2  22 0.25148 0.64364   2
  -3   2  22 0.95782 0.88653   1
   2  -2 -22 6.59744 1.42248   4
  -2  -2  22 5.06808 1.16449   3
  -2   2  22 6.86017 1.57724   1
  -2   2  22 5.88704 1.23514   2
   1  -2 -22 0.89035 0.87374   4
  -1   2  22 1.79807 1.07989   1
  -1   2  22 1.95402 0.84891   2
   0  -2 -22 15.4428 2.19511   4
   0   2  22 15.2420 2.06190   1
  -1  -2 -22 15.3721 2.14654   4
  -1   2 -22 16.5887 1.77483   2
   1   2  22 11.4163 1.85169   1
  -2  -2 -22 7.07688 1.52586   4
  -2   2 -22 6.28439 1.18027   2
   2   2  22 6.78574 1.56051   1
  -3  -2 -22 0.01593 0.61498   4
  -3   2 -22 -0.4755 0.63845   2
  -4  -2 -22 0.27248 0.76953   4
  -4   2 -22 -0.9880 0.56164   2
  -9  -3  22 0.64676 0.94690   3
   9  -3 -22 1.20561 1.09035   4
  -9   3  22 0.65706 1.05932   1
  -9   3  22 0.09886 0.93209   2
  -8  -3  22 0.82508 0.94144   3
   8  -3 -22 2.11550 1.05971   4
  -8   3  22 1.08041 0.85225   2
  -8   3  22 1.01655 0.99255   1
   7  -3 -22 -0.5685 0.68605   4
  -7  -3  22 -0.0985 0.71516   3
  -7   3  22 -0.2138 1.03272   1
  -7   3  22 1.60528 0.84546   2
  -6  -3  22 0.26207 0.89260   3
   6  -3 -22 1.03431 0.81063   4
  -6   3  22 0.22553 1.03717   1
   5  -3 -22 0.72731 0.95191   4
  -5  -3  22 0.55075 0.71285   3
  -5   3  22 0.92360 1.01209   1
  -4  -3  22 0.08100 0.70234   3
   4  -3 -22 1.83589 1.02379   4
  -4   3  22 0.48068 0.79513   1
   3  -3 -22 -0.2945 0.63325   4
  -3   3  22 0.94268 1.22656   1
   2  -3 -22 1.16786 0.97363   4
  -2   3  22 -0.4004 0.92946   1
   1  -3 -22 6.63365 1.59566   4
  -1   3  22 3.36952 1.29900   1
   0  -3 -22 1.89657 0.99035   4
   0   3  22 0.39086 1.06860   1
  -1  -3 -22 0.22832 0.78557   4
   1   3  22 -0.7820 0.86868   1
  -2  -3 -22 1.92299 1.06084   4
   2   3  22 1.23019 0.97146   1
 -12   0  23 -0.7189 0.86937   3
 -12   0  23 0.28285 0.89297   1
  12   0 -23 1.39428 0.88340   4
 -12   0  23 0.56792 0.57887   2
  11   0 -23 0.69069 0.87357   4
 -11   0  23 0.89564 0.64755   2
 -11   0  23 1.18488 0.86515   3
 -11   0  23 2.10220 1.17888   1
 -10   0  23 0.34781 0.82774   3
 -10   0  23 -0.5282 0.47154   2
 -10   0  23 0.05871 0.83824   1
  10   0 -23 -0.2284 0.62533   4
   9   0 -23 33.2136 2.79572   4
  -9   0  23 35.2401 2.95630   3
  -9   0  23 38.6097 2.27468   2
  -9   0  23 37.4403 3.11720   1
  -8   0  23 0.44466 0.98715   1
  -8   0  23 1.19135 0.66632   2
   8   0 -23 0.88360 0.88386   4
  -7   0  23 0.79054 0.85389   1
   7   0 -23 2.81400 1.05748   4
  -7   0  23 1.15865 0.63042   2
  -6   0  23 0.91737 0.81642   1
  -6   0  23 -0.1928 0.42868   2
   6   0 -23 -0.3407 0.68046   4
  -5   0  23 0.96531 0.78616   1
  -5   0  23 -0.0644 0.46166   2
   5   0 -23 0.66069 0.79315   4
  -4   0  23 -0.5937 0.43852   2
   3   0 -23 39.3187 2.30844   2
  -3   0  23 37.8037 2.25310   2
   2   0 -23 -0.3420 0.46643   2
  -2   0  23 -0.2030 0.45007   2
   1   0 -23 -0.0785 0.44142   2
  -1   0  23 -0.4132 0.34234   2
   0   0 -23 0.28862 0.51197   2
   0   0  23 0.18966 0.50183   2
  -1   0 -23 2.85251 0.83377   2
   1   0  23 2.70221 0.81515   2
   2   0  23 -0.2665 0.45733   2
  -2   0 -23 0.25021 0.55721   2
  -3   0 -23 17.2764 1.79702   2
   3   0  23 16.1236 1.71466   2
   4   0  23 -0.1569 0.53980   2
  -4   0 -23 -0.7243 0.51049   2
  -5   0 -23 4.08509 0.97875   2
   5   0  23 3.72356 1.01052   2
 -12  -1  23 -0.1666 0.91671   1
 -12  -1  23 1.23333 0.94639   3
  12  -1 -23 0.75926 0.99322   4
 -12   1  23 1.62078 1.02625   3
 -12   1  23 0.28302 0.70749   2
 -12   1  23 0.55926 1.18998   1
 -11  -1  23 18.9506 2.50572   1
  11  -1 -23 17.3691 2.29326   4
 -11  -1  23 24.3261 2.89706   3
 -11   1  23 14.9222 2.48356   1
 -11   1  23 18.4900 2.00265   2
 -11   1  23 17.8617 2.44809   3
 -10  -1  23 16.4399 2.36430   3
 -10  -1  23 23.0585 2.59063   1
  10  -1 -23 18.1770 2.32401   4
 -10   1  23 18.7642 1.98654   2
  10   1 -23 22.2916 2.42928   4
 -10   1  23 17.9333 2.67994   1
  -9  -1  23 -0.0725 0.72412   3
   9  -1 -23 -0.0809 0.69055   4
  -9  -1  23 -0.4335 0.81836   1
   9   1 -23 -0.5850 0.68871   4
  -9   1  23 0.26701 1.10386   1
  -9   1  23 0.60412 0.60492   2
  -8  -1  23 2.18702 0.97174   3
   8  -1 -23 0.86452 0.82126   4
  -8   1  23 1.34573 0.75415   2
  -8   1  23 1.83967 1.04719   1
   8   1 -23 2.03311 1.01797   4
  -7  -1  23 0.99477 0.86085   3
   7  -1 -23 0.00035 0.73014   4
  -7   1  23 0.45592 0.59765   2
  -7   1  23 1.63728 1.04180   1
   6  -1 -23 0.72248 0.87400   4
  -6  -1  23 0.55617 0.33197   2
  -6  -1  23 0.87176 0.72708   3
   6   1 -23 1.60235 0.70254   2
  -6   1  23 0.86014 0.62420   2
  -6   1  23 0.72195 0.82304   1
   5  -1 -23 3.46786 1.16127   4
  -5  -1  23 3.30862 0.51769   2
  -5   1  23 3.02639 0.81273   2
   5   1 -23 3.07055 0.89520   2
  -5   1  23 2.90634 1.14944   1
   4  -1 -23 0.17308 0.68377   4
  -4  -1  23 -0.1338 0.28241   2
  -4   1  23 0.58074 0.50942   2
  -4   1  23 1.03790 0.81686   1
   4   1 -23 -0.0155 0.51807   2
  -3  -1  23 0.45030 0.35084   2
   3  -1 -23 0.74510 0.70393   4
   3   1 -23 0.91999 0.63807   2
  -3   1  23 0.98850 0.85660   1
  -3   1  23 0.55059 0.56704   2
   2  -1 -23 0.62592 0.71436   4
  -2  -1  23 0.75185 0.40395   2
  -2   1  23 -0.0464 0.59192   2
  -2   1  23 -0.0674 0.74090   1
   2   1 -23 -0.4621 0.47297   2
  -1  -1  23 0.19441 0.38122   2
   1  -1 -23 -1.0755 0.57628   4
  -1   1  23 -0.3485 0.52173   2
   1   1 -23 -0.8297 0.46682   2
   0  -1  23 0.37566 0.41609   2
   0  -1 -23 1.51781 1.03264   4
   0   1 -23 0.91937 0.66137   2
   0   1  23 0.53454 0.58878   2
  -1  -1 -23 0.32830 0.92807   4
   1  -1  23 0.13655 0.36431   2
   1   1  23 -0.3797 0.56795   2
  -1   1 -23 -0.5585 0.53838   2
   2  -1  23 0.56569 0.42768   2
  -2  -1 -23 -1.1109 0.66606   4
  -2   1 -23 -0.5636 0.56499   2
   2   1  23 0.39168 0.65854   2
   3  -1  23 0.42801 0.47562   2
  -3  -1 -23 -0.1242 0.75743   4
  -3   1 -23 0.82618 0.77121   2
  -4  -1 -23 -0.7828 0.93071   4
   4  -1  23 0.58297 0.47019   2
  -4   1 -23 -0.1607 0.65407   2
  10  -2 -23 0.53703 0.81408   4
 -10  -2  23 0.04210 0.92351   3
 -10   2  23 0.25098 0.76847   2
 -10   2  23 0.85130 1.07232   1
   9  -2 -23 0.03686 0.79725   4
  -9  -2  23 0.37714 0.83917   3
  -9   2  23 -0.5953 0.94172   1
  -9   2  23 -1.1051 0.59634   2
  -8  -2  23 -0.5506 0.75296   3
   8  -2 -23 0.43106 0.72894   4
  -8   2  23 -0.4115 0.78492   1
  -8   2  23 -0.2128 0.68536   2
   7  -2 -23 1.14487 0.93278   4
  -7  -2  23 1.12491 0.96560   3
  -7   2  23 2.64251 1.13818   1
  -7   2  23 2.60649 0.96094   2
   6  -2 -23 1.28529 0.91740   4
  -6  -2  23 -0.0543 0.72602   3
  -6   2  23 0.60630 0.64261   2
  -6   2  23 0.56871 0.92673   1
   5  -2 -23 1.52293 1.05175   4
  -5  -2  23 3.17949 1.08681   3
  -5   2  23 0.36284 0.60894   2
  -5   2  23 -0.1043 0.97494   1
  -4  -2  23 -0.1381 0.64509   3
   4  -2 -23 1.21407 0.93534   4
  -4   2  23 -0.0970 0.55411   2
  -4   2  23 -0.3651 0.82225   1
   3  -2 -23 2.79643 1.09637   4
  -3  -2  23 3.59676 1.09537   3
  -3   2  23 3.95867 1.23539   1
  -3   2  23 2.73596 0.95870   2
  -2  -2  23 4.23033 1.20626   3
   2  -2 -23 3.39964 1.23878   4
  -2   2  23 3.06357 0.93746   2
  -2   2  23 5.35608 1.54331   1
   1  -2 -23 0.44967 0.78237   4
  -1   2  23 0.47497 0.88932   1
  -1   2  23 0.18012 0.68169   2
   0  -2 -23 9.80013 1.80463   4
   0   2  23 6.63371 1.25439   2
   0   2  23 9.74244 1.76395   1
  -1  -2 -23 18.2038 2.40734   4
   1   2  23 12.1991 1.94022   1
  -1   2 -23 16.3267 1.81587   2
  -2  -2 -23 -0.2812 0.84180   4
  -2   2 -23 0.36777 0.70782   2
  -3  -2 -23 1.16575 1.08887   4
  -3   2 -23 0.85091 0.81821   2
  -7  -3  23 2.58139 1.19456   3
   7  -3 -23 0.17718 0.87702   4
  -7   3  23 4.38780 1.55560   1
  -7   3  23 4.66685 1.22674   2
   6  -3 -23 0.78223 0.93394   4
  -6  -3  23 -0.2554 0.82773   3
  -6   3  23 -0.3485 0.67576   2
  -6   3  23 1.16757 1.17773   1
  -5  -3  23 3.64996 1.28851   3
   5  -3 -23 4.23578 1.43479   4
  -5   3  23 2.45792 1.27966   1
   4  -3 -23 -0.7227 0.78264   4
  -4   3  23 -0.1342 0.97798   1
   3  -3 -23 2.20832 1.22480   4
  -3   3  23 2.67634 1.32550   1
   2  -3 -23 18.7090 2.52748   4
  -2   3  23 14.8114 2.38334   1
   1  -3 -23 22.4460 2.72630   4
  -1   3  23 21.4463 2.83954   1
   0  -3 -23 1.48438 0.96733   4
   0   3  23 0.48035 0.86308   1
 -11   0  24 0.47150 0.58093   2
 -11   0  24 -0.3308 0.62836   3
 -11   0  24 0.66769 1.13948   1
  11   0 -24 0.52360 0.88746   4
 -10   0  24 1.44539 1.11073   1
  10   0 -24 0.42929 0.89288   4
 -10   0  24 0.83873 0.91798   3
 -10   0  24 1.32710 0.68326   2
  -9   0  24 -0.0055 0.96662   1
  -9   0  24 0.72719 0.59648   2
   9   0 -24 -0.9244 0.82580   4
  -9   0  24 -0.2199 0.78480   3
  -8   0  24 4.97617 0.98234   2
  -8   0  24 6.99978 1.57804   1
   8   0 -24 4.24957 1.28833   4
  -7   0  24 0.09974 0.48340   2
  -7   0  24 0.31623 0.82519   1
   7   0 -24 0.09243 0.68338   4
   6   0 -24 -0.4177 0.62285   4
  -6   0  24 0.32892 0.49705   2
  -5   0  24 0.25378 0.49634   2
   5   0 -24 -0.6254 0.53910   4
  -4   0  24 0.43146 0.60503   2
   4   0 -24 0.48047 0.89169   4
  -3   0  24 0.20402 0.45011   2
  -2   0  24 1.16930 0.61265   2
   2   0 -24 1.17446 0.68661   2
   1   0 -24 2.02526 0.74353   2
  -1   0  24 0.47994 0.43315   2
   0   0 -24 0.18816 0.52599   2
   0   0  24 0.46159 0.56591   2
  -1   0 -24 0.29616 0.52805   2
   1   0  24 0.44215 0.51582   2
   2   0  24 -0.2304 0.53293   2
  -2   0 -24 0.70383 0.65566   2
   3   0  24 0.02025 0.56742   2
  -3   0 -24 1.09212 0.70826   2
 -11  -1  24 -0.2483 0.78870   3
 -11  -1  24 0.57517 1.05688   1
  11  -1 -24 1.52423 0.97091   4
 -11   1  24 0.37334 0.95534   3
 -11   1  24 -0.2433 1.10365   1
 -11   1  24 -0.1853 0.55968   2
 -10  -1  24 1.99838 1.11182   3
  10  -1 -24 1.26575 1.06911   4
 -10  -1  24 3.92439 1.23100   1
  10   1 -24 0.54879 0.85980   4
 -10   1  24 -0.5851 1.03450   1
 -10   1  24 1.61846 0.83551   2
   9  -1 -24 5.00819 1.41112   4
  -9  -1  24 1.39249 1.11560   3
  -9   1  24 3.17631 1.43683   1
   9   1 -24 4.03504 1.27972   4
  -9   1  24 4.92921 1.11153   2
  -8  -1  24 1.36222 1.00778   3
   8  -1 -24 -0.0513 0.82025   4
   8   1 -24 -0.5863 0.66049   4
  -8   1  24 -0.3977 0.51628   2
  -8   1  24 1.12626 0.99719   1
   7  -1 -24 0.93788 0.85638   4
  -7  -1  24 -0.6156 0.62810   3
  -7   1  24 0.11291 0.56174   2
  -7   1  24 1.23824 0.99828   1
  -6  -1  24 1.71413 0.92572   3
   6  -1 -24 -0.1239 0.75382   4
  -6   1  24 0.34857 0.93824   1
  -6   1  24 -0.4645 0.53789   2
   6   1 -24 0.09772 0.52365   2
   5  -1 -24 -0.7966 0.69365   4
  -5   1  24 1.24456 0.94873   1
   5   1 -24 -0.5573 0.53160   2
  -5   1  24 1.50719 0.70481   2
   4  -1 -24 -0.7385 0.63951   4
  -4  -1  24 0.28500 0.31841   2
  -4   1  24 -0.0550 0.70269   1
   4   1 -24 0.26803 0.61456   2
  -4   1  24 0.66133 0.59323   2
   3  -1 -24 0.30830 0.73380   4
  -3  -1  24 1.23843 0.43883   2
  -3   1  24 0.27883 0.81813   1
   3   1 -24 0.69143 0.61572   2
  -3   1  24 1.98074 0.75523   2
   2  -1 -24 0.11552 0.67631   4
  -2  -1  24 0.51893 0.37805   2
   2   1 -24 -0.2283 0.53358   2
  -2   1  24 1.06901 0.58365   2
   1  -1 -24 0.92643 0.91537   4
  -1  -1  24 0.07744 0.38048   2
  -1   1  24 0.16521 0.51880   2
   1   1 -24 -0.7596 0.45175   2
   0  -1 -24 3.01159 1.16960   4
   0  -1  24 3.08998 0.63412   2
   0   1 -24 3.08279 0.90127   2
   0   1  24 1.75765 0.86540   2
   1  -1  24 -0.0804 0.42267   2
  -1  -1 -24 0.23206 0.76223   4
[truncated: 14,494 more chars]
