# Supplementary material for: Crystal structure of (E)-4-meth­oxy-2-{[(5-methyl­pyridin-2-yl)imino]­meth­yl}phenol
Source: Acta Crystallogr E Crystallogr Commun. 2015 Oct 3;71(Pt 11):o819. doi: 10.1107/S2056989015018113 (PMC4645057; doi:10.1107/S2056989015018113)
Supplement: Supplementary file 2 [file e-71-0o819-Isup2.hkl]

data_I                                                                          
_shelx_title ' mo_al2_0m in P2(1)/n (RT)'                                       
_shelx_refln_list_code          4                                               
_shelx_F_calc_maximum      154.40                                               
_exptl_crystal_F_000       512.00                                               
_reflns_d_resolution_high  0.7664                                               
                                                                                
loop_                                                                           
 _space_group_symop_operation_xyz                                               
 'x, y, z'                                                                      
 '-x+1/2, y+1/2, -z+1/2'                                                        
 '-x, -y, -z'                                                                   
 'x-1/2, -y-1/2, z-1/2'                                                         
                                                                                
_cell_length_a    12.7082                                                       
_cell_length_b     4.7446                                                       
_cell_length_c    21.1240                                                       
_cell_angle_alpha  90.000                                                       
_cell_angle_beta  105.525                                                       
_cell_angle_gamma  90.000                                                       
                                                                                
_shelx_F_squared_multiplier     1.000                                           
                                                                                
loop_                                                                           
 _refln_index_h                                                                 
 _refln_index_k                                                                 
 _refln_index_l                                                                 
 _refln_F_squared_calc                                                          
 _refln_F_squared_meas                                                          
 _refln_F_squared_sigma                                                         
 _refln_observed_status                                                         
   2   0   0        623.86        581.21         7.24 o                         
   4   0   0        564.14        563.78         7.35 o                         
   6   0   0       2428.78       2619.79        32.08 o                         
   8   0   0         89.14        107.02         2.30 o                         
  10   0   0          4.26          5.56         0.83 o                         
  12   0   0        187.38        200.30         4.88 o                         
  14   0   0          1.80          1.35         1.40 o                         
   1   1   0          4.06          4.59         0.26 o                         
   2   1   0       6434.79       6328.32        77.07 o                         
   3   1   0         24.14         30.08         0.59 o                         
   4   1   0         36.97         35.83         0.88 o                         
   5   1   0          4.89          4.56         0.37 o                         
   6   1   0        205.63        201.52         2.26 o                         
   7   1   0        253.77        238.01         2.96 o                         
   8   1   0        466.72        466.60         5.21 o                         
   9   1   0         15.82         16.02         0.73 o                         
  10   1   0         33.70         34.27         1.33 o                         
  11   1   0         20.01         19.25         1.50 o                         
  12   1   0          7.64          6.28         0.71 o                         
  13   1   0         42.86         48.58         1.71 o                         
  14   1   0         15.34         14.50         1.50 o                         
  15   1   0          6.35          4.66         1.27 o                         
   0   2   0         19.82          9.47         1.41 o                         
   1   2   0        144.98        144.64         2.40 o                         
   2   2   0        145.42        132.63         2.36 o                         
   3   2   0          0.00          1.12         0.32 o                         
   4   2   0          0.77          0.07         0.29 o                         
   5   2   0          2.70          2.52         0.33 o                         
   6   2   0          9.03         14.61         0.88 o                         
   7   2   0         18.47         15.90         1.11 o                         
   8   2   0          0.26          0.07         0.39 o                         
   9   2   0        490.23        466.12         6.95 o                         
  10   2   0         65.71         63.28         2.11 o                         
  11   2   0          6.06          4.77         0.91 o                         
  12   2   0          0.33          0.10         0.57 o                         
  13   2   0         31.65         36.27         2.66 o                         
  14   2   0          1.72         -0.35         1.32 o                         
  15   2   0         13.89         22.01         2.37 o                         
   1   3   0        329.48        331.21         4.20 o                         
   2   3   0        114.37        123.47         2.65 o                         
   3   3   0         18.45         19.06         1.67 o                         
   4   3   0         18.82         27.13         2.73 o                         
   5   3   0         83.16         40.46         2.47 o                         
   6   3   0        166.40        152.63         3.71 o                         
   7   3   0        260.37        268.76         5.48 o                         
   8   3   0          5.11          4.74         1.46 o                         
   9   3   0          2.73          3.06         0.86 o                         
  10   3   0         12.97         11.89         1.69 o                         
  11   3   0          0.53          0.60         1.05 o                         
  12   3   0          0.25         -0.85         0.85 o                         
  13   3   0          0.92          0.52         1.13 o                         
   0   4   0        140.07        163.12         3.84 o                         
   1   4   0         27.61         25.40         1.19 o                         
   2   4   0          0.40          0.37         0.44 o                         
   3   4   0          0.71          0.19         0.50 o                         
   4   4   0          2.94          2.66         0.65 o                         
   5   4   0         18.76         21.97         1.72 o                         
   6   4   0         26.69         24.55         1.86 o                         
   7   4   0          4.04          1.66         1.02 o                         
   8   4   0         19.93         17.08         2.08 o                         
   9   4   0          1.56          1.64         1.07 o                         
  10   4   0          1.66          1.88         1.17 o                         
  11   4   0          7.59          8.97         1.82 o                         
  12   4   0          4.30          9.19         2.05 o                         
   1   5   0          3.29          2.07         0.75 o                         
   2   5   0         19.13         23.97         1.57 o                         
   3   5   0          4.09          2.74         0.89 o                         
   4   5   0          0.38         -0.17         1.00 o                         
   5   5   0          2.96          2.38         1.27 o                         
   6   5   0          3.91          4.18         1.47 o                         
   7   5   0          1.20          1.10         1.18 o                         
   8   5   0          2.19          0.77         1.18 o                         
   9   5   0          0.60         -0.33         1.11 o                         
   0   6   0          0.04         -0.27         1.87 o                         
   1   6   0          6.95          7.65         1.49 o                         
   2   6   0          1.42          3.18         1.44 o                         
   3   6   0         25.24         25.53         2.38 o                         
 -15   0   1          5.20          3.79         1.22 o                         
 -13   0   1          9.84         10.84         1.55 o                         
 -11   0   1         25.59         18.57         1.50 o                         
  -9   0   1          5.93          4.34         0.87 o                         
  -7   0   1         66.57         68.27         1.65 o                         
  -5   0   1        169.11        171.22         2.78 o                         
  -3   0   1        223.67        202.46         2.88 o                         
  -1   0   1       1385.36       1336.73        18.40 o                         
   1   0   1       2834.32       2826.44        47.64 o                         
   3   0   1        369.55        397.60         5.24 o                         
   5   0   1       1989.16       2013.82        24.75 o                         
   7   0   1        275.30        296.83         5.44 o                         
   9   0   1         42.32         41.15         2.20 o                         
  11   0   1         74.92         71.10         5.87 o                         
  13   0   1         37.33         44.19         6.35 o                         
  15   0   1          0.10          0.16         0.91 o                         
 -15   1   1          0.02          0.04         1.24 o                         
 -14   1   1         13.64         14.66         1.53 o                         
 -13   1   1         16.20         15.74         1.01 o                         
 -12   1   1         38.79         39.15         1.48 o                         
 -11   1   1          2.91          2.28         0.61 o                         
 -10   1   1        151.46        152.36         2.40 o                         
  -9   1   1         32.77         37.45         1.03 o                         
  -8   1   1        545.20        577.67         6.23 o                         
  -7   1   1        179.87        184.55         2.21 o                         
  -6   1   1         88.05         89.02         1.96 o                         
  -5   1   1        130.61        129.39         1.97 o                         
  -4   1   1        143.01        154.27         2.68 o                         
  -3   1   1       3906.00       3910.02        75.47 o                         
  -2   1   1       4400.55       4285.77        46.39 o                         
  -1   1   1        960.52        933.48         9.65 o                         
   0   1   1       4833.75       4663.94        45.62 o                         
   1   1   1        474.00        461.88         4.93 o                         
   2   1   1       1225.69       1185.29        17.12 o                         
   3   1   1        226.11        220.72         2.41 o                         
   4   1   1         78.06         62.24         0.94 o                         
   5   1   1         21.46         19.29         0.41 o                         
   6   1   1        238.39        253.16         3.00 o                         
   7   1   1        105.45        110.45         1.71 o                         
   8   1   1        115.47        132.93         2.05 o                         
   9   1   1         73.13         61.93         1.34 o                         
  10   1   1          1.73          1.31         0.40 o                         
  11   1   1         13.59         18.79         1.00 o                         
  12   1   1         16.50         18.58         1.10 o                         
  13   1   1          0.58          0.35         0.45 o                         
  14   1   1          5.89          6.28         1.10 o                         
  15   1   1         21.38         24.80         3.01 o                         
 -15   2   1          1.98          1.35         1.37 o                         
 -14   2   1          2.35          1.44         1.01 o                         
 -13   2   1          2.25          2.34         0.88 o                         
 -12   2   1          1.13          0.52         0.60 o                         
 -11   2   1         53.72         59.93         2.14 o                         
 -10   2   1         32.46         30.68         1.67 o                         
  -9   2   1          0.11          1.18         0.65 o                         
  -8   2   1          0.55          0.39         0.48 o                         
  -7   2   1        142.42        153.92         2.68 o                         
  -6   2   1         41.27         49.18         1.37 o                         
  -5   2   1        418.30        434.40         6.64 o                         
  -4   2   1         44.01         37.54         1.12 o                         
  -3   2   1        126.31        120.92         2.46 o                         
  -2   2   1        558.01        550.26         7.00 o                         
   0   2   1          1.17          0.31         0.18 o                         
   1   2   1          1.35          0.58         0.27 o                         
   2   2   1         72.52         75.29         1.42 o                         
   3   2   1        410.67        419.90         5.62 o                         
   4   2   1          0.23          0.88         0.30 o                         
   5   2   1         25.10         25.32         0.86 o                         
   6   2   1         14.69         14.61         1.12 o                         
   7   2   1         58.65         54.02         1.78 o                         
   8   2   1         86.28         81.83         2.19 o                         
   9   2   1        941.16        961.42        12.40 o                         
  10   2   1         72.89         71.71         2.20 o                         
  11   2   1          3.88          3.11         0.70 o                         
  12   2   1          3.16          2.86         0.84 o                         
  13   2   1          8.62         11.81         1.68 o                         
  14   2   1          2.11          1.36         1.09 o                         
 -14   3   1          2.46          3.87         1.41 o                         
 -13   3   1          0.63         -0.95         0.95 o                         
 -12   3   1          0.50         -0.25         1.00 o                         
 -11   3   1          3.84          4.77         1.29 o                         
 -10   3   1         66.28         77.89         2.93 o                         
  -9   3   1         22.54         23.35         1.80 o                         
  -8   3   1          0.15         -0.74         0.74 o                         
  -7   3   1          0.01          0.24         0.62 o                         
  -6   3   1         87.94         79.35         2.55 o                         
  -5   3   1         57.35         54.45         2.71 o                         
  -4   3   1        273.59        299.68         5.28 o                         
  -3   3   1          0.90          1.15         0.48 o                         
  -2   3   1         13.84         15.18         0.92 o                         
  -1   3   1        127.50        132.45         2.43 o                         
   0   3   1         27.88         27.12         1.04 o                         
   1   3   1        860.12        868.63         9.15 o                         
   2   3   1        291.88        301.47         4.29 o                         
   3   3   1         21.39         22.63         1.21 o                         
   4   3   1          5.30          5.33         0.72 o                         
   5   3   1         64.51         71.23         2.32 o                         
   6   3   1        203.44        207.50         4.50 o                         
   7   3   1        838.55        841.94        12.72 o                         
   8   3   1         72.19         69.77         2.69 o                         
   9   3   1         19.95         15.77         1.88 o                         
  10   3   1          5.02          2.20         1.13 o                         
  11   3   1         17.51         22.72         2.37 o                         
  12   3   1         16.42         18.93         3.84 o                         
  13   3   1          8.27         10.35         1.92 o                         
 -12   4   1         55.87         68.33         4.52 o                         
 -11   4   1          8.98         10.78         1.91 o                         
 -10   4   1          5.44          6.51         1.62 o                         
  -9   4   1          0.02          0.28         0.84 o                         
  -8   4   1          0.01         -0.47         0.82 o                         
  -7   4   1         23.03         21.44         1.76 o                         
  -6   4   1         28.55         27.34         2.03 o                         
  -5   4   1         35.57         30.79         2.01 o                         
  -4   4   1         15.24         17.44         1.28 o                         
  -3   4   1          2.96          3.22         0.66 o                         
  -2   4   1          5.77          4.85         0.74 o                         
  -1   4   1         43.42         40.89         1.40 o                         
   0   4   1         12.78         11.16         0.82 o                         
   1   4   1         52.43         55.90         1.50 o                         
   2   4   1         12.27         12.04         0.92 o                         
   3   4   1          2.32          3.80         0.74 o                         
   4   4   1         41.10         40.84         1.78 o                         
   5   4   1         58.52         63.58         3.35 o                         
   6   4   1         20.79         22.95         2.25 o                         
   7   4   1          1.14         -0.02         0.88 o                         
   8   4   1          5.95          3.56         1.25 o                         
   9   4   1          1.85          0.55         1.02 o                         
  10   4   1          3.21          2.29         1.31 o                         
  11   4   1          1.59         -0.26         1.18 o                         
  12   4   1         10.35         12.30         2.23 o                         
  -9   5   1          1.88          3.23         1.41 o                         
  -8   5   1          0.39         -0.03         1.11 o                         
  -7   5   1          1.07          3.73         1.42 o                         
  -6   5   1          2.08          3.06         1.29 o                         
  -5   5   1         32.37         29.93         2.71 o                         
  -4   5   1         31.91         34.32         2.36 o                         
  -3   5   1          1.09          0.79         0.70 o                         
  -2   5   1          0.01         -0.35         0.58 o                         
  -1   5   1         14.47         13.56         1.12 o                         
   0   5   1          6.92         10.57         0.94 o                         
   1   5   1         88.16        100.71         2.50 o                         
   2   5   1         15.28         12.64         1.20 o                         
   3   5   1          0.89         -0.04         0.81 o                         
   4   5   1          9.39          9.73         1.82 o                         
   5   5   1          2.33          0.08         1.01 o                         
   6   5   1          0.83          0.20         1.07 o                         
   7   5   1          0.87          2.52         1.34 o                         
   8   5   1          1.76         -0.19         1.14 o                         
   9   5   1          0.40          0.15         1.26 o                         
  -4   6   1          0.19         -1.44         2.12 o                         
  -3   6   1         17.56         21.97         2.24 o                         
  -2   6   1         11.27         16.00         2.27 o                         
  -1   6   1          1.22          2.50         1.61 o                         
   0   6   1          0.08          0.33         1.03 o                         
   1   6   1         11.26         13.07         2.02 o                         
   2   6   1          1.79          1.46         1.39 o                         
   3   6   1         41.50         46.68         4.30 o                         
 -16   0   2          0.66         -0.04         0.97 o                         
 -14   0   2          5.66          2.84         1.10 o                         
 -12   0   2         14.53         10.14         1.23 o                         
 -10   0   2         84.73         77.32         4.43 o                         
  -8   0   2         32.89         27.60         1.07 o                         
  -6   0   2         94.95         78.00         1.69 o                         
  -4   0   2         53.23         63.85         1.30 o                         
  -2   0   2        492.09        493.79         8.71 o                         
   0   0   2        369.62        371.60         9.66 o                         
   2   0   2       2766.50       2712.44        37.61 o                         
   4   0   2       3350.32       3211.99        51.53 o                         
   6   0   2         27.59         35.02         1.33 o                         
   8   0   2          1.89          1.68         0.49 o                         
  10   0   2          1.34          1.48         0.58 o                         
  12   0   2          0.12          0.91         1.00 o                         
  14   0   2          1.18         -0.91         0.96 o                         
 -16   1   2          3.61          3.23         1.51 o                         
 -15   1   2          3.66          2.45         0.98 o                         
 -14   1   2          3.84          4.97         1.29 o                         
 -13   1   2          7.51          9.36         0.81 o                         
 -12   1   2          0.04         -0.35         0.35 o                         
 -11   1   2        213.81        210.52         3.39 o                         
 -10   1   2         10.88         11.78         0.90 o                         
  -9   1   2         95.53         92.43         1.67 o                         
  -8   1   2         20.66         17.28         0.59 o                         
  -7   1   2          0.95          0.85         0.25 o                         
  -6   1   2        262.34        218.29         4.86 o                         
  -5   1   2        110.41        125.99         2.11 o                         
  -4   1   2         51.04         41.71         1.16 o                         
  -3   1   2       1552.43       1502.89        18.94 o                         
  -2   1   2        774.32        751.99         9.83 o                         
  -1   1   2       2322.20       2289.85        22.93 o                         
   0   1   2        857.42        867.80         8.30 o                         
   1   1   2         14.52         12.29         0.84 o                         
   2   1   2       1564.49       1535.06        18.81 o                         
   3   1   2         25.08         29.75         0.69 o                         
   4   1   2         24.56         28.15         0.60 o                         
   5   1   2          0.23          0.30         0.12 o                         
   6   1   2          1.73          1.64         0.20 o                         
   7   1   2        113.12        119.73         1.82 o                         
   8   1   2        112.65        107.77         1.79 o                         
   9   1   2        103.76        102.22         2.00 o                         
  10   1   2          1.45          0.86         0.70 o                         
  11   1   2          0.09          0.66         0.40 o                         
  12   1   2          0.15         -0.21         0.39 o                         
  13   1   2          0.65          0.58         0.58 o                         
  14   1   2          2.40          2.88         1.09 o                         
  15   1   2          0.00         -0.63         1.10 o                         
 -15   2   2          0.22          0.20         1.11 o                         
 -14   2   2          9.61          9.32         1.81 o                         
 -13   2   2          0.10         -0.45         0.69 o                         
 -12   2   2          0.49          0.66         0.60 o                         
 -11   2   2          3.99          3.03         0.70 o                         
 -10   2   2         32.39         32.47         1.72 o                         
  -9   2   2        897.25        877.31        11.48 o                         
  -8   2   2        206.11        183.84         3.19 o                         
  -7   2   2          8.38          8.58         0.78 o                         
  -6   2   2         79.80         76.92         1.88 o                         
  -5   2   2         22.76         21.65         2.20 o                         
  -4   2   2        657.07        643.67         8.11 o                         
  -3   2   2        941.39        957.48        12.71 o                         
  -2   2   2         90.95         80.68         3.27 o                         
  -1   2   2        231.82        242.74         5.77 o                         
   0   2   2         12.30         15.31         0.81 o                         
   1   2   2         47.74         47.35         1.29 o                         
   2   2   2       1010.35       1049.40        11.11 o                         
   3   2   2        497.24        519.22         6.72 o                         
   4   2   2          1.04          0.28         0.21 o                         
   5   2   2          1.17          2.23         0.43 o                         
   6   2   2         60.36         58.06         1.57 o                         
   7   2   2        145.75        144.05         3.30 o                         
   8   2   2        225.47        222.79         4.00 o                         
   9   2   2        229.67        225.97         4.18 o                         
  10   2   2          8.32         10.47         1.03 o                         
  11   2   2          1.89          2.32         0.79 o                         
  12   2   2          8.41          7.75         1.93 o                         
  13   2   2          0.01         -0.85         0.85 o                         
  14   2   2          3.72          3.46         1.21 o                         
 -14   3   2          3.32          5.56         1.46 o                         
 -13   3   2          2.08          2.11         1.27 o                         
 -12   3   2          5.98          5.76         1.51 o                         
 -11   3   2          0.02         -0.71         0.71 o                         
 -10   3   2          1.00          0.70         0.78 o                         
  -9   3   2         71.38         69.14         2.68 o                         
  -8   3   2          8.96          5.88         0.99 o                         
  -7   3   2          4.31          2.60         1.09 o                         
  -6   3   2        117.18        100.58         3.63 o                         
  -5   3   2         44.93         44.16         2.87 o                         
  -4   3   2        118.88        137.11         3.28 o                         
  -3   3   2        258.53        265.75         4.36 o                         
  -2   3   2        320.81        323.85         4.57 o                         
  -1   3   2        415.70        427.93         6.20 o                         
   0   3   2        201.83        201.72         2.79 o                         
   1   3   2        212.22        201.18         2.77 o                         
   2   3   2        138.55        125.16         2.35 o                         
   3   3   2         94.73         94.80         2.84 o                         
   4   3   2        290.28        293.60         5.16 o                         
   5   3   2        114.97        113.99         3.00 o                         
   6   3   2         52.82         52.83         2.06 o                         
   7   3   2        521.33        506.14         8.56 o                         
   8   3   2        123.52        122.17         4.30 o                         
   9   3   2         59.90         70.33         5.05 o                         
  10   3   2        144.36        153.68         5.16 o                         
  11   3   2         34.35         38.83         3.06 o                         
  12   3   2          1.82          0.57         1.11 o                         
  13   3   2          0.58         -0.34         1.22 o                         
 -12   4   2          0.49          2.80         1.48 o                         
 -11   4   2          6.89         10.65         2.12 o                         
 -10   4   2          1.38          1.30         1.11 o                         
  -9   4   2          7.50          8.95         1.64 o                         
  -8   4   2          8.19         10.14         1.34 o                         
  -7   4   2          0.06         -0.60         0.60 o                         
  -6   4   2        159.76        152.81         4.11 o                         
  -5   4   2         18.00         16.22         1.52 o                         
  -4   4   2          0.11          0.42         0.64 o                         
  -3   4   2          0.10          0.13         0.46 o                         
  -2   4   2        100.45        104.56         2.45 o                         
  -1   4   2        211.43        203.75         3.39 o                         
   0   4   2         67.04         68.56         2.09 o                         
   1   4   2         36.14         35.43         1.29 o                         
   2   4   2         23.21         28.72         1.47 o                         
   3   4   2          0.01         -0.08         0.44 o                         
   4   4   2         41.84         50.82         2.03 o                         
   5   4   2         76.50         73.35         3.31 o                         
   6   4   2         22.85         16.42         1.93 o                         
   7   4   2         83.75         82.64         5.16 o                         
   8   4   2          0.58          0.09         1.09 o                         
   9   4   2          1.80          2.25         1.13 o                         
  10   4   2          0.75          0.41         1.35 o                         
  11   4   2          3.09          1.43         1.42 o                         
  -9   5   2          9.31          8.53         1.98 o                         
  -8   5   2          1.59          0.07         1.24 o                         
  -7   5   2          4.21          1.85         1.18 o                         
  -6   5   2          2.08          2.37         1.23 o                         
  -5   5   2         18.92         17.40         1.77 o                         
  -4   5   2          2.82          3.19         1.01 o                         
  -3   5   2          0.44          0.53         0.62 o                         
  -2   5   2         13.35         14.33         1.56 o                         
  -1   5   2          5.14          4.62         0.78 o                         
   0   5   2          3.33          2.84         0.79 o                         
   1   5   2        132.19        147.54         3.36 o                         
   2   5   2         10.52         10.21         1.25 o                         
   3   5   2          1.79          1.03         1.03 o                         
   4   5   2         11.72         11.68         1.60 o                         
   5   5   2         16.13         20.32         2.32 o                         
   6   5   2          3.69          3.03         1.33 o                         
   7   5   2          1.12          0.93         1.35 o                         
   8   5   2          0.26         -0.48         1.19 o                         
   9   5   2          0.32         -0.07         1.22 o                         
  -4   6   2          2.12          1.68         1.36 o                         
  -3   6   2         12.96         15.93         2.26 o                         
  -2   6   2         11.88         20.57         4.28 o                         
  -1   6   2          0.09          0.09         1.13 o                         
   0   6   2          0.06         -0.39         0.96 o                         
   1   6   2          2.51          2.27         1.43 o                         
   2   6   2          3.86          4.89         1.63 o                         
   3   6   2          3.18          4.86         1.42 o                         
 -15   0   3          1.00          1.75         1.04 o                         
 -13   0   3         43.00         42.00         2.45 o                         
 -11   0   3        348.79        324.96         6.56 o                         
  -9   0   3         29.73         27.79         1.44 o                         
  -7   0   3         78.27         76.28         1.77 o                         
  -5   0   3        145.83        123.68         2.21 o                         
  -3   0   3        245.61        214.01         3.51 o                         
  -1   0   3       2867.15       2763.06        38.67 o                         
   1   0   3      10235.74       9143.31       220.43 o                         
   3   0   3         28.70         32.17         0.98 o                         
   5   0   3       1582.64       1573.12        22.67 o                         
   7   0   3        407.49        418.15         7.21 o                         
   9   0   3         61.11         59.92         2.12 o                         
  11   0   3        285.49        263.25         5.74 o                         
  13   0   3         41.64         45.75         2.92 o                         
  15   0   3          0.03         -0.90         0.90 o                         
 -16   1   3          7.24          8.40         1.62 o                         
 -15   1   3         14.54         15.05         1.62 o                         
 -14   1   3         13.23         13.63         1.46 o                         
 -13   1   3          1.25          1.57         0.59 o                         
 -12   1   3         81.77         76.11         1.98 o                         
 -11   1   3        712.19        713.29         7.86 o                         
 -10   1   3         42.50         40.41         1.13 o                         
  -9   1   3        157.15        155.35         2.57 o                         
  -8   1   3        188.76        208.04         2.51 o                         
  -7   1   3        120.60        125.00         2.40 o                         
  -6   1   3         33.87         36.13         0.79 o                         
  -5   1   3        223.07        245.91         3.33 o                         
  -4   1   3        612.07        623.27        15.96 o                         
  -3   1   3        322.88        354.10         5.08 o                         
  -2   1   3      10869.77       9994.92       131.62 o                         
  -1   1   3        671.63        676.55         7.91 o                         
   0   1   3        310.61        305.40         4.84 o                         
   2   1   3          2.80          1.18         0.20 o                         
   3   1   3          7.93          6.97         0.39 o                         
   4   1   3        232.63        214.91         2.90 o                         
   5   1   3          1.37          0.94         0.19 o                         
   6   1   3        280.84        314.69         3.60 o                         
   7   1   3          7.93         13.17         0.75 o                         
   8   1   3         14.43         13.38         0.70 o                         
   9   1   3          2.43          5.01         0.59 o                         
  10   1   3         37.98         43.74         1.50 o                         
  11   1   3          0.01         -0.35         0.35 o                         
  12   1   3          0.00         -0.24         0.40 o                         
  13   1   3         16.88         14.21         2.12 o                         
  14   1   3          6.17          4.24         1.45 o                         
  15   1   3          9.50          9.21         1.86 o                         
 -15   2   3          0.29         -0.21         0.83 o                         
 -14   2   3          0.90          0.59         1.01 o                         
 -13   2   3          1.59          2.50         0.86 o                         
 -12   2   3          1.96          1.09         0.63 o                         
 -11   2   3         70.27         81.33         2.44 o                         
 -10   2   3          5.70          8.46         0.96 o                         
  -9   2   3       1172.79       1168.98        14.65 o                         
  -8   2   3        166.64        165.38         3.02 o                         
  -7   2   3          0.13          0.17         0.32 o                         
  -6   2   3         65.65         66.01         1.91 o                         
  -5   2   3        207.73        201.91         3.34 o                         
  -4   2   3        109.67        127.06         2.80 o                         
  -3   2   3       2866.92       3027.21        37.44 o                         
  -2   2   3        823.76        841.65        10.17 o                         
  -1   2   3         89.12         83.83         2.02 o                         
   0   2   3        302.57        290.94         6.48 o                         
   1   2   3          8.02          8.54         0.52 o                         
   2   2   3       1404.84       1421.05        23.32 o                         
   3   2   3        355.23        368.38         6.32 o                         
   4   2   3          1.83          1.66         0.29 o                         
   5   2   3         50.82         57.21         1.33 o                         
   6   2   3          0.57          0.27         0.24 o                         
   7   2   3          2.08          1.43         0.45 o                         
   8   2   3          0.11          0.01         0.71 o                         
   9   2   3         27.80         30.85         2.27 o                         
  10   2   3         38.91         33.27         2.01 o                         
  11   2   3          0.09         -0.45         0.58 o                         
  12   2   3          1.82          1.62         0.94 o                         
  13   2   3          1.56          1.35         1.03 o                         
  14   2   3          0.38         -0.17         0.94 o                         
 -14   3   3          2.52          0.67         1.07 o                         
 -13   3   3          0.27         -0.31         0.92 o                         
 -12   3   3          0.80         -0.15         0.78 o                         
 -11   3   3          2.34          2.94         0.99 o                         
 -10   3   3          3.07          1.32         0.79 o                         
  -9   3   3         14.02         11.17         1.30 o                         
  -8   3   3         42.99         42.17         2.21 o                         
  -7   3   3         76.86         80.84         2.70 o                         
  -6   3   3         16.70         16.72         1.53 o                         
  -5   3   3         48.11         52.75         2.28 o                         
  -4   3   3          2.15          1.26         0.52 o                         
  -3   3   3        355.46        348.16         5.31 o                         
  -2   3   3        125.90        138.73         2.58 o                         
  -1   3   3         67.24         81.69         1.87 o                         
   0   3   3         99.70        100.50         1.79 o                         
   1   3   3         19.00         21.48         0.91 o                         
   2   3   3         68.56         75.97         1.82 o                         
   3   3   3        127.55        121.31         2.83 o                         
   4   3   3          7.08          9.28         0.88 o                         
   5   3   3         14.76         15.98         1.26 o                         
   6   3   3         13.01         14.51         1.35 o                         
   7   3   3         49.96         57.51         3.00 o                         
   8   3   3         41.71         43.40         2.91 o                         
   9   3   3          1.34          1.52         1.04 o                         
  10   3   3         79.88         88.92         3.92 o                         
  11   3   3          7.02          5.27         1.47 o                         
  12   3   3          1.43          2.65         1.28 o                         
  13   3   3          2.94         -0.25         1.76 o                         
 -12   4   3         38.83         48.28         3.76 o                         
 -11   4   3          0.00          0.52         1.19 o                         
 -10   4   3          7.84          7.47         1.55 o                         
  -9   4   3          0.25         -0.60         0.76 o                         
  -8   4   3          7.88          9.01         1.30 o                         
  -7   4   3         48.71         49.85         2.72 o                         
  -6   4   3          6.53          4.80         1.05 o                         
  -5   4   3          0.12          0.72         0.65 o                         
  -4   4   3          0.00         -0.20         0.44 o                         
  -3   4   3          1.39          1.84         0.59 o                         
  -2   4   3         43.91         39.06         1.66 o                         
  -1   4   3          0.31          0.89         0.47 o                         
   0   4   3        130.16        133.94         2.40 o                         
   1   4   3          0.96          0.34         0.40 o                         
   2   4   3          8.41          7.91         0.86 o                         
   3   4   3         10.56         10.75         1.03 o                         
   4   4   3        115.80        105.89         3.90 o                         
   5   4   3          3.41          3.98         1.21 o                         
   6   4   3          0.52          1.11         0.97 o                         
   7   4   3          2.82          1.75         1.12 o                         
   8   4   3          4.89          4.15         1.34 o                         
   9   4   3          0.11          0.16         0.98 o                         
  10   4   3         12.70         14.94         2.16 o                         
  11   4   3          0.08         -1.38         1.38 o                         
  -9   5   3          8.12          9.68         2.84 o                         
  -8   5   3          2.84          1.46         1.34 o                         
  -7   5   3          0.74          0.55         1.06 o                         
  -6   5   3          8.05          5.18         1.19 o                         
  -5   5   3          1.07          1.63         0.90 o                         
  -4   5   3         16.39         17.24         1.89 o                         
  -3   5   3         26.24         27.42         1.67 o                         
  -2   5   3          9.96         15.14         1.35 o                         
  -1   5   3          5.82          7.08         0.86 o                         
   0   5   3          0.55          0.04         0.68 o                         
   1   5   3         14.01         18.72         1.63 o                         
   2   5   3          7.52          5.14         1.08 o                         
   3   5   3          0.73         -0.30         0.77 o                         
   4   5   3          0.82          1.63         1.09 o                         
   5   5   3          1.11         -0.76         0.99 o                         
   6   5   3          0.73          1.23         1.21 o                         
   7   5   3          1.79          5.67         1.58 o                         
   8   5   3          0.06          1.22         1.27 o                         
  -3   6   3         17.37         18.25         4.53 o                         
  -2   6   3          2.94          4.44         1.87 o                         
  -1   6   3          1.21          2.35         1.23 o                         
   0   6   3          9.19         13.93         2.64 o                         
   1   6   3          1.11         -0.44         1.34 o                         
   2   6   3          7.72          4.41         1.57 o                         
 -16   0   4          1.81          2.62         1.12 o                         
 -14   0   4         57.78         57.85         3.32 o                         
 -12   0   4         88.28         87.75         2.99 o                         
 -10   0   4          3.59          5.40         0.79 o                         
  -8   0   4          3.42          5.60         0.57 o                         
  -6   0   4          2.19          2.46         0.38 o                         
  -4   0   4        532.12        552.02         8.63 o                         
  -2   0   4      10566.73       9929.81       173.21 o                         
   0   0   4      14799.08      13260.76       200.59 o                         
   2   0   4        463.90        448.25         8.44 o                         
   4   0   4       1814.82       1747.81        24.92 o                         
   6   0   4       4151.22       4565.31        63.87 o                         
   8   0   4         21.21         22.13         3.37 o                         
  10   0   4          0.55          0.41         0.51 o                         
  12   0   4        171.24        159.71         5.30 o                         
  14   0   4          3.53          1.54         1.14 o                         
 -16   1   4          1.10          1.28         1.06 o                         
 -15   1   4          2.70          3.01         0.96 o                         
 -14   1   4          7.01          6.61         1.31 o                         
 -13   1   4         23.19         29.36         1.38 o                         
 -12   1   4         37.94         37.66         1.41 o                         
 -11   1   4        537.16        551.29         6.37 o                         
 -10   1   4        136.84        123.72         2.09 o                         
  -9   1   4         68.33         71.02         1.49 o                         
  -8   1   4         56.47         60.52         0.96 o                         
  -7   1   4          7.14          8.24         0.32 o                         
  -6   1   4         10.77         11.38         0.75 o                         
  -5   1   4        574.52        626.67         7.79 o                         
  -3   1   4       1229.59       1231.40        15.73 o                         
  -2   1   4      23840.88      21816.64       305.95 o                         
  -1   1   4       6862.77       6748.55        94.17 o                         
   0   1   4        554.86        522.43         7.99 o                         
   1   1   4       2147.44       2114.94        29.72 o                         
   2   1   4        799.91        795.49         7.65 o                         
   3   1   4        171.85        194.99         2.43 o                         
   4   1   4       1534.12       1597.57        16.39 o                         
   5   1   4          6.50          9.71         0.51 o                         
   6   1   4         33.87         27.05         0.96 o                         
   7   1   4         26.77         24.15         0.82 o                         
   8   1   4         19.77         23.68         1.04 o                         
   9   1   4         28.95         20.89         1.03 o                         
  10   1   4        119.78        104.96         2.35 o                         
  11   1   4         17.18         16.84         1.65 o                         
  12   1   4          0.16         -0.17         0.42 o                         
  13   1   4          0.29          0.56         0.54 o                         
  14   1   4          0.52         -0.63         1.51 o                         
 -15   2   4         14.24         18.89         1.85 o                         
 -14   2   4          1.06          1.01         0.86 o                         
 -13   2   4          0.36         -0.36         0.58 o                         
 -12   2   4          0.17          0.52         0.57 o                         
 -11   2   4         19.11         17.09         1.37 o                         
 -10   2   4        134.96        138.89         3.60 o                         
  -9   2   4         48.42         45.33         1.71 o                         
  -8   2   4         82.00         79.91         2.26 o                         
  -7   2   4          8.30         12.85         1.03 o                         
  -6   2   4          1.53          0.75         0.47 o                         
  -5   2   4        120.02        129.77         2.50 o                         
  -4   2   4       2541.76       2556.95        32.21 o                         
  -3   2   4        366.55        420.05         7.38 o                         
  -2   2   4       1076.92       1056.59        14.04 o                         
  -1   2   4         84.58         82.35         1.78 o                         
   0   2   4          0.01          0.05         0.24 o                         
   1   2   4          0.39          0.21         0.18 o                         
   2   2   4         51.46         31.69         3.99 o                         
   3   2   4        152.65        150.58         3.81 o                         
   4   2   4        229.20        198.91         2.86 o                         
   5   2   4         37.50         39.24         1.19 o                         
   6   2   4         18.07         17.53         0.79 o                         
   7   2   4        113.03        110.85         3.54 o                         
   8   2   4        275.50        280.09         4.70 o                         
   9   2   4          0.03          0.17         0.65 o                         
  10   2   4         11.06         12.09         1.26 o                         
  11   2   4          0.80         -0.35         0.76 o                         
  12   2   4          0.92          0.47         0.85 o                         
  13   2   4          6.55          9.06         1.66 o                         
  14   2   4          4.55          5.10         1.50 o                         
 -14   3   4          0.46         -0.88         0.88 o                         
 -13   3   4         11.64         16.08         1.54 o                         
 -12   3   4          0.11         -0.53         0.80 o                         
 -11   3   4          0.69         -0.51         0.76 o                         
 -10   3   4         26.65         24.04         2.70 o                         
  -9   3   4          0.03          0.23         0.62 o                         
  -8   3   4         45.07         39.86         3.05 o                         
  -7   3   4         27.73         22.77         1.66 o                         
  -6   3   4         21.72         20.43         1.51 o                         
  -5   3   4          1.56          1.54         0.61 o                         
  -4   3   4         20.31         22.86         2.15 o                         
  -3   3   4         21.52         21.05         1.73 o                         
  -2   3   4         36.53         30.69         1.23 o                         
  -1   3   4          4.52          4.36         0.56 o                         
   0   3   4         49.61         47.87         1.30 o                         
   1   3   4         95.39         98.65         2.11 o                         
   2   3   4          3.00          4.11         0.66 o                         
   3   3   4          3.87          3.85         0.94 o                         
   4   3   4         29.12         33.10         2.97 o                         
   5   3   4         29.52         31.40         1.64 o                         
   6   3   4          3.21          1.70         0.78 o                         
   7   3   4        395.63        402.37         8.83 o                         
   8   3   4         78.25         78.28         3.48 o                         
   9   3   4          0.13         -0.03         0.83 o                         
  10   3   4          9.93          5.56         1.40 o                         
  11   3   4         16.06         17.90         2.21 o                         
  12   3   4         13.70         15.79         2.18 o                         
  13   3   4         12.89         16.31         4.22 o                         
 -12   4   4          0.34          0.93         1.25 o                         
 -11   4   4          1.97          0.72         1.16 o                         
 -10   4   4          1.00          1.01         0.92 o                         
  -9   4   4          0.67          0.75         0.87 o                         
  -8   4   4          1.79          1.67         0.89 o                         
  -7   4   4          2.46          1.51         1.08 o                         
  -6   4   4         13.27         14.17         1.53 o                         
  -5   4   4         24.49         22.87         1.78 o                         
  -4   4   4         15.68         16.78         1.28 o                         
  -3   4   4          2.78          1.29         0.95 o                         
  -2   4   4          0.04         -0.31         0.43 o                         
  -1   4   4         65.92         60.37         1.69 o                         
   0   4   4         74.49         79.85         2.12 o                         
   1   4   4          8.11          7.42         0.69 o                         
   2   4   4         12.71         12.74         1.09 o                         
   3   4   4         11.88         12.74         1.21 o                         
   4   4   4         28.08         25.72         2.25 o                         
   5   4   4         78.90         79.58         3.50 o                         
   6   4   4          4.18          2.10         1.15 o                         
   7   4   4          2.82          1.89         1.06 o                         
   8   4   4          0.78          1.03         1.01 o                         
   9   4   4          0.00          0.27         1.02 o                         
  10   4   4          1.67          2.01         1.44 o                         
  11   4   4          0.96          1.58         1.28 o                         
  -9   5   4         11.27         13.19         2.68 o                         
  -8   5   4          2.30          1.50         1.37 o                         
  -7   5   4          5.80          7.04         1.37 o                         
  -6   5   4          1.58          0.33         0.88 o                         
  -5   5   4          1.38          1.96         0.93 o                         
  -4   5   4         12.31         10.17         1.39 o                         
  -3   5   4         11.30         10.54         1.13 o                         
  -2   5   4          5.65          4.98         0.89 o                         
  -1   5   4          4.67          4.84         1.30 o                         
   0   5   4         34.73         37.04         2.92 o                         
   1   5   4         11.42          9.78         1.47 o                         
   2   5   4         58.75         63.51         2.66 o                         
   3   5   4         44.38         47.26         2.87 o                         
   4   5   4         24.35         26.01         2.28 o                         
   5   5   4          0.34          1.05         1.04 o                         
   6   5   4          2.93          3.04         1.43 o                         
   7   5   4          0.31          1.34         1.30 o                         
   8   5   4          1.78          1.93         1.45 o                         
  -3   6   4          1.89          2.03         2.11 o                         
  -2   6   4          0.00          0.00         1.56 o                         
  -1   6   4          0.79          1.43         1.72 o                         
   0   6   4          1.28          1.63         1.82 o                         
   1   6   4          5.37          3.92         2.32 o                         
   2   6   4          0.06          0.19         1.22 o                         
 -15   0   5          9.88          7.56         1.58 o                         
 -13   0   5          2.19          0.53         1.49 o                         
 -11   0   5          2.77          2.00         0.68 o                         
  -9   0   5          3.29          4.33         0.71 o                         
  -7   0   5        135.90        139.45         2.69 o                         
  -5   0   5        152.37        156.33         3.05 o                         
  -3   0   5        146.45        152.96         2.89 o                         
  -1   0   5       2278.45       2196.34        31.04 o                         
   1   0   5        334.51        328.34         5.22 o                         
   3   0   5         27.24         31.33         1.28 o                         
   5   0   5          2.32          5.67         0.84 o                         
   7   0   5         23.10         27.50         1.37 o                         
   9   0   5         12.55         10.77         1.08 o                         
  11   0   5         16.00         10.98         1.55 o                         
  13   0   5         21.15         25.29         5.05 o                         
 -16   1   5          1.11         -0.46         0.79 o                         
 -15   1   5          4.59          4.15         1.11 o                         
 -14   1   5          1.47          0.48         0.85 o                         
 -13   1   5          3.57          3.61         1.13 o                         
 -12   1   5          2.83          2.96         0.47 o                         
 -11   1   5          1.23          1.59         0.59 o                         
 -10   1   5         12.86         12.45         0.69 o                         
  -9   1   5         21.05         17.68         0.77 o                         
  -8   1   5        110.61        126.24         1.64 o                         
  -7   1   5        371.52        391.32         3.77 o                         
  -6   1   5         85.55         83.32         1.55 o                         
  -5   1   5        104.70        110.44         2.09 o                         
  -3   1   5        120.69        132.57         2.38 o                         
  -2   1   5       8060.03       7696.72       130.44 o                         
  -1   1   5        471.33        505.44         6.80 o                         
   0   1   5          0.19          2.05         0.32 o                         
   1   1   5         15.28         10.69         1.66 o                         
   2   1   5        162.64        158.83         2.13 o                         
   3   1   5        736.49        742.89         9.83 o                         
   4   1   5        538.05        614.92         7.43 o                         
   5   1   5         36.26         41.67         1.18 o                         
   6   1   5         43.46         48.73         1.25 o                         
   7   1   5         13.19         14.01         0.78 o                         
   8   1   5         20.34         21.56         1.21 o                         
   9   1   5         35.90         30.14         1.28 o                         
  10   1   5        134.58        125.72         2.66 o                         
  11   1   5         11.11         10.07         0.88 o                         
  12   1   5          5.85          4.76         0.74 o                         
  13   1   5          1.41          0.70         0.70 o                         
  14   1   5          0.02          0.29         1.14 o                         
 -15   2   5         13.93         13.04         1.72 o                         
 -14   2   5          0.21          1.15         0.81 o                         
 -13   2   5          0.75          0.13         0.57 o                         
 -12   2   5          2.57          2.01         0.72 o                         
 -11   2   5         83.57         86.17         2.56 o                         
 -10   2   5         94.67         88.64         2.50 o                         
  -9   2   5        233.90        238.29         3.80 o                         
  -8   2   5         11.49          6.40         1.02 o                         
  -7   2   5         11.20         12.47         1.33 o                         
  -6   2   5         26.32         24.93         1.19 o                         
  -5   2   5        969.63        991.36        12.06 o                         
  -4   2   5       2919.89       2835.93        32.35 o                         
  -3   2   5        350.78        361.47         6.57 o                         
  -2   2   5          0.02         -0.25         0.25 o                         
  -1   2   5          7.96         11.48         0.74 o                         
   0   2   5         33.75         34.01         0.94 o                         
   1   2   5        424.47        457.58         5.23 o                         
   2   2   5        111.37        104.57         2.01 o                         
   3   2   5         28.68         32.65         0.82 o                         
   4   2   5        448.35        468.65         5.64 o                         
   5   2   5         25.46         28.50         0.93 o                         
   6   2   5          4.15          5.32         0.49 o                         
   7   2   5         60.79         62.67         1.82 o                         
   8   2   5         16.72         15.69         1.71 o                         
   9   2   5         15.35         13.05         1.53 o                         
  10   2   5          3.34          3.28         2.47 o                         
  11   2   5          3.10          3.96         1.65 o                         
  12   2   5          0.00         -0.73         0.84 o                         
  13   2   5          5.20          5.46         1.39 o                         
  14   2   5          0.89          0.22         1.09 o                         
 -14   3   5         12.31         17.42         1.66 o                         
 -13   3   5          0.00         -0.69         0.69 o                         
 -12   3   5         15.77         15.50         1.67 o                         
 -11   3   5         11.49         11.70         1.47 o                         
 -10   3   5          2.68          2.90         0.86 o                         
  -9   3   5          0.01         -0.55         0.55 o                         
  -8   3   5          2.09          0.88         0.82 o                         
  -7   3   5        131.70        128.90         3.50 o                         
  -6   3   5          1.26          0.30         0.53 o                         
  -5   3   5         32.21         35.26         2.74 o                         
  -4   3   5         13.68         15.68         1.42 o                         
  -3   3   5          0.06         -0.09         0.53 o                         
  -2   3   5         50.72         51.96         1.48 o                         
  -1   3   5        108.98        110.08         2.23 o                         
   0   3   5         82.82         85.47         1.76 o                         
   1   3   5          6.06          7.12         0.68 o                         
   2   3   5         27.23         26.53         1.26 o                         
   3   3   5          1.14          0.54         0.35 o                         
   4   3   5          0.45          0.00         0.38 o                         
   5   3   5         60.86         63.75         3.71 o                         
   6   3   5         19.03         16.07         1.85 o                         
   7   3   5        370.78        365.63         8.31 o                         
   8   3   5         91.66         91.07         3.86 o                         
   9   3   5          9.98          9.96         1.91 o                         
  10   3   5          0.10          0.41         1.15 o                         
  11   3   5         69.19         73.72         6.97 o                         
  12   3   5         26.01         30.27         3.71 o                         
 -12   4   5         55.71         83.23        10.24 o                         
 -11   4   5          4.77          5.99         1.35 o                         
 -10   4   5          0.04         -0.71         0.71 o                         
  -9   4   5          0.38          0.64         0.89 o                         
  -8   4   5         17.11         15.74         1.64 o                         
  -7   4   5        140.73        130.04         3.89 o                         
  -6   4   5          0.03          1.02         0.73 o                         
  -5   4   5         22.23         23.59         1.82 o                         
  -4   4   5         37.10         41.30         2.31 o                         
  -3   4   5          7.14          6.26         0.84 o                         
  -2   4   5         43.55         47.41         1.73 o                         
  -1   4   5         29.08         36.10         1.49 o                         
   0   4   5        279.88        276.53         4.08 o                         
   1   4   5          0.46         -0.56         0.56 o                         
   2   4   5          0.03         -0.47         0.47 o                         
   3   4   5          1.35          0.80         0.59 o                         
   4   4   5         17.71         16.77         1.92 o                         
   5   4   5        288.14        297.83        10.37 o                         
   6   4   5         68.69         67.23         3.53 o                         
   7   4   5         12.55         16.30         2.89 o                         
   8   4   5          0.22         -0.82         0.84 o                         
   9   4   5          9.91          8.35         2.23 o                         
  10   4   5          6.09          5.52         1.60 o                         
  11   4   5          4.21          5.40         2.69 o                         
  -9   5   5          1.79          1.99         1.38 o                         
  -8   5   5          1.85          0.66         0.96 o                         
  -7   5   5          3.06          1.78         1.02 o                         
  -6   5   5          4.80          2.54         1.74 o                         
  -5   5   5         14.40         12.74         1.58 o                         
  -4   5   5         19.50         20.70         1.93 o                         
  -3   5   5          4.01          1.75         0.94 o                         
  -2   5   5         14.40         13.94         1.79 o                         
  -1   5   5         36.93         41.37         2.58 o                         
   0   5   5          7.81          9.01         1.38 o                         
   1   5   5        158.88        167.13         4.67 o                         
   2   5   5        130.76        145.25         4.35 o                         
   3   5   5         16.90         15.28         1.79 o                         
   4   5   5          2.81          3.13         1.20 o                         
   5   5   5          4.79          6.98         1.43 o                         
   6   5   5          1.12          1.00         1.29 o                         
   7   5   5         10.11          8.88         2.62 o                         
   8   5   5          6.18          7.51         1.97 o                         
  -3   6   5          3.89          2.80         3.32 o                         
  -2   6   5          0.01          0.38         1.59 o                         
  -1   6   5          0.21          1.04         1.25 o                         
   0   6   5          1.81         -0.68         1.00 o                         
   1   6   5          1.19          0.39         1.21 o                         
 -16   0   6          0.43          1.14         1.20 o                         
 -14   0   6          0.92          2.91         0.93 o                         
 -12   0   6          0.04         -0.24         0.65 o                         
 -10   0   6         36.54         34.50         1.68 o                         
  -8   0   6          0.80         -0.13         0.25 o                         
  -6   0   6        145.46        149.88         3.11 o                         
  -4   0   6        272.66        257.60         5.41 o                         
  -2   0   6       1448.33       1406.81        20.26 o                         
   0   0   6       3536.13       3399.72        58.71 o                         
   2   0   6        757.69        711.74        13.19 o                         
   4   0   6         23.01         22.87         1.25 o                         
   6   0   6         26.95         27.86         1.26 o                         
   8   0   6         17.07         19.07         1.51 o                         
  10   0   6         50.16         39.49         4.69 o                         
  12   0   6          1.74          0.49         1.04 o                         
  14   0   6          0.04         -0.39         1.03 o                         
 -16   1   6          0.30          0.26         0.91 o                         
 -15   1   6          0.99         -0.11         0.78 o                         
 -14   1   6          2.20          1.35         0.91 o                         
 -13   1   6         87.02         82.71         2.06 o                         
 -12   1   6          4.28          4.72         0.60 o                         
 -11   1   6        420.05        424.36         5.20 o                         
 -10   1   6        181.34        176.76         2.68 o                         
  -9   1   6         23.06         25.14         0.92 o                         
  -8   1   6         12.79         12.79         0.45 o                         
  -7   1   6        101.14        114.90         1.44 o                         
  -6   1   6         91.12         96.85         1.76 o                         
  -5   1   6       1836.40       1914.87        21.66 o                         
  -4   1   6         85.40         93.14         1.90 o                         
  -1   1   6        492.85        524.48         8.15 o                         
   0   1   6        305.46        322.81         6.96 o                         
   1   1   6        659.66        691.63         7.91 o                         
   3   1   6         33.98         33.23         1.00 o                         
   4   1   6         96.71        104.94         1.84 o                         
   5   1   6        127.71        142.51         2.40 o                         
   6   1   6        121.14        113.19         2.15 o                         
   7   1   6         22.82         20.91         0.97 o                         
   8   1   6          5.14          6.24         0.64 o                         
   9   1   6          0.03         -0.34         0.34 o                         
  10   1   6          1.92          1.84         0.65 o                         
  11   1   6         14.12         14.98         1.15 o                         
  12   1   6          2.70          1.68         0.61 o                         
  13   1   6          0.68          0.00         0.57 o                         
  14   1   6          2.49          3.88         1.77 o                         
 -15   2   6          0.09         -0.12         0.87 o                         
 -14   2   6          1.73          1.05         0.86 o                         
 -13   2   6          0.01          0.83         0.64 o                         
 -12   2   6          3.30          3.07         0.76 o                         
 -11   2   6         48.73         47.10         2.09 o                         
 -10   2   6          0.39         -0.35         0.42 o                         
  -9   2   6          3.82          5.41         0.69 o                         
  -8   2   6         95.05         81.19         2.41 o                         
  -7   2   6          8.92         13.12         1.03 o                         
  -6   2   6         45.35         46.26         1.46 o                         
  -5   2   6          3.78          1.67         0.97 o                         
  -4   2   6          1.72          2.07         0.61 o                         
  -3   2   6       1443.52       1433.85        18.67 o                         
  -2   2   6        453.89        471.37        10.67 o                         
  -1   2   6         32.58         34.11         1.46 o                         
   0   2   6          0.26          0.27         0.21 o                         
   1   2   6          3.29          6.18         0.40 o                         
   2   2   6        257.51        329.77         5.76 o                         
   3   2   6        182.04        208.66         3.11 o                         
   4   2   6         71.90         78.88         1.69 o                         
   5   2   6          1.47          1.32         0.33 o                         
   6   2   6         54.53         55.61         1.59 o                         
   7   2   6         11.86         11.62         1.71 o                         
   8   2   6        372.10        389.34         8.06 o                         
   9   2   6        141.95        149.18         4.45 o                         
  10   2   6         38.33         40.74         2.52 o                         
  11   2   6          0.52          0.53         0.79 o                         
  12   2   6          0.01          0.99         0.96 o                         
  13   2   6          4.82          5.64         1.37 o                         
 -14   3   6         43.70         54.21         2.78 o                         
 -13   3   6          1.77          0.80         0.84 o                         
 -12   3   6          8.89          8.71         1.38 o                         
 -11   3   6          1.32          0.05         1.44 o                         
 -10   3   6          3.61          4.63         1.03 o                         
  -9   3   6         79.28         80.58         3.67 o                         
  -8   3   6         56.82         49.74         2.45 o                         
  -7   3   6          9.51          9.97         1.17 o                         
  -6   3   6          0.67          0.33         0.53 o                         
  -5   3   6          6.83         12.26         1.37 o                         
  -4   3   6         67.61         67.06         2.53 o                         
  -3   3   6        108.29        110.50         2.86 o                         
  -2   3   6         14.57         11.63         0.93 o                         
  -1   3   6         40.49         34.38         1.24 o                         
   0   3   6          0.84          0.31         0.28 o                         
   1   3   6          6.55          8.25         0.66 o                         
   2   3   6          1.57          1.21         0.41 o                         
   3   3   6         11.04         11.57         1.69 o                         
   4   3   6         21.43         20.64         1.46 o                         
   5   3   6          6.01          4.07         1.01 o                         
   6   3   6         91.95         82.16         3.37 o                         
   7   3   6        115.40        121.02         4.29 o                         
   8   3   6         14.54         16.81         1.99 o                         
   9   3   6          0.79         -0.70         1.26 o                         
  10   3   6         44.49         42.09         4.06 o                         
  11   3   6         20.14         20.34         3.09 o                         
  12   3   6          0.20          0.34         1.58 o                         
 -12   4   6         12.58         19.84         2.13 o                         
 -11   4   6          4.37          6.14         1.41 o                         
 -10   4   6          0.49          0.47         0.80 o                         
  -9   4   6          2.81          0.40         0.88 o                         
  -8   4   6          3.04          1.66         0.88 o                         
  -7   4   6         19.32         14.20         1.58 o                         
  -6   4   6        100.61         99.33         3.31 o                         
  -5   4   6         17.58         19.29         1.67 o                         
  -4   4   6         21.36         19.10         1.59 o                         
  -3   4   6          0.03          0.15         0.59 o                         
  -2   4   6          6.97          7.60         0.87 o                         
  -1   4   6        801.34        785.09         9.00 o                         
   0   4   6          8.87          9.48         1.17 o                         
   1   4   6         12.77         12.19         1.33 o                         
   2   4   6         19.55         21.32         1.55 o                         
   3   4   6         12.54         13.65         1.66 o                         
   4   4   6         34.78         38.49         2.82 o                         
   5   4   6        405.69        423.34        10.09 o                         
   6   4   6         86.08         90.39         3.98 o                         
   7   4   6          4.25          3.98         1.36 o                         
   8   4   6          0.64          1.25         1.09 o                         
   9   4   6          0.67          0.69         1.19 o                         
  10   4   6          1.70          4.94         2.04 o                         
  -9   5   6         17.14         16.70         1.97 o                         
  -8   5   6         12.71         12.62         1.73 o                         
  -7   5   6          0.22          0.97         1.00 o                         
  -6   5   6          0.27          0.06         0.85 o                         
  -5   5   6          1.66          0.06         0.77 o                         
  -4   5   6          0.00          0.32         0.78 o                         
  -3   5   6         38.50         30.49         2.61 o                         
  -2   5   6         38.25         38.51         2.92 o                         
  -1   5   6          9.95          9.07         1.35 o                         
   0   5   6          3.57          2.45         1.37 o                         
   1   5   6         61.82         69.70         3.12 o                         
   2   5   6          0.00          0.41         0.95 o                         
   3   5   6         31.56         38.58         3.23 o                         
   4   5   6         24.83         24.45         2.28 o                         
   5   5   6          4.55          1.93         1.11 o                         
   6   5   6          0.34          0.11         1.09 o                         
   7   5   6          6.29          4.88         1.56 o                         
  -2   6   6          0.66          0.58         1.53 o                         
  -1   6   6          0.20         -0.26         1.53 o                         
   0   6   6          3.51          1.09         1.08 o                         
 -15   0   7          0.44         -0.63         0.80 o                         
 -13   0   7       1444.52       1512.39        23.95 o                         
 -11   0   7        193.00        202.34         4.81 o                         
  -9   0   7          8.08          5.83         2.32 o                         
  -7   0   7        795.58        805.99        12.41 o                         
  -5   0   7        524.88        527.98         7.41 o                         
  -3   0   7         32.27         28.73         1.30 o                         
  -1   0   7       2714.69       2677.39        37.87 o                         
   1   0   7        285.31        288.89         4.84 o                         
   3   0   7         27.17         25.14         1.25 o                         
   5   0   7        166.60        174.64         4.48 o                         
   7   0   7          6.08          6.43         0.80 o                         
   9   0   7         30.51         24.57         2.30 o                         
  11   0   7         13.76         11.74         1.58 o                         
  13   0   7         13.22         12.01         2.16 o                         
 -16   1   7          0.19         -0.48         0.94 o                         
 -15   1   7         14.22         13.17         2.16 o                         
 -14   1   7          0.12          0.33         0.74 o                         
 -13   1   7          0.15          0.18         0.64 o                         
 -12   1   7          2.45          2.25         0.41 o                         
 -11   1   7        500.66        504.48         5.99 o                         
 -10   1   7         36.56         37.66         1.11 o                         
  -9   1   7         25.00         23.38         0.78 o                         
  -8   1   7         16.05         13.82         0.73 o                         
  -7   1   7         81.82         74.49         1.14 o                         
  -6   1   7        512.90        520.80         6.90 o                         
  -5   1   7       2362.31       2537.87        28.42 o                         
  -4   1   7         26.01         21.57         0.76 o                         
  -3   1   7         23.36         23.20         0.72 o                         
  -1   1   7        151.86        162.38         3.13 o                         
   0   1   7       2944.53       3078.73        77.05 o                         
   1   1   7       1862.83       1794.92        87.65 o                         
   2   1   7        245.72        243.51         3.76 o                         
   3   1   7         51.69         55.95         1.56 o                         
   4   1   7        970.64       1043.63        12.14 o                         
   5   1   7         86.21         96.65         1.87 o                         
   6   1   7        556.64        505.70         6.64 o                         
   7   1   7         44.14         41.55         1.66 o                         
   8   1   7          2.36          2.50         0.48 o                         
   9   1   7        124.94        112.12         2.74 o                         
  10   1   7         54.58         51.05         1.88 o                         
  11   1   7         19.83         16.91         1.49 o                         
  12   1   7          0.22          0.07         1.06 o                         
  13   1   7          0.01         -0.20         0.53 o                         
  14   1   7          5.78          5.41         1.63 o                         
 -15   2   7          1.56          2.53         1.07 o                         
 -14   2   7          2.26          2.16         0.91 o                         
 -13   2   7          0.01          0.40         0.64 o                         
 -12   2   7          3.48          1.75         0.69 o                         
 -11   2   7          5.63          5.19         0.86 o                         
 -10   2   7          0.15          0.10         0.42 o                         
  -9   2   7         70.12         72.59         1.91 o                         
  -8   2   7          6.99          5.51         0.79 o                         
  -7   2   7         35.85         43.19         1.66 o                         
  -6   2   7         53.71         64.32         1.76 o                         
  -5   2   7        312.75        298.90         4.56 o                         
  -4   2   7        869.93        855.11        10.51 o                         
  -3   2   7        623.54        654.63        10.14 o                         
  -2   2   7         50.03         51.07         2.72 o                         
  -1   2   7          1.17          0.47         0.39 o                         
   0   2   7        505.43        520.51         6.71 o                         
   1   2   7         33.02         42.74         1.38 o                         
   2   2   7        298.15        350.97         6.12 o                         
   3   2   7         95.17        115.95         2.03 o                         
   4   2   7         27.51         29.86         1.28 o                         
   5   2   7         32.34         27.36         2.32 o                         
   6   2   7          0.73          0.02         0.35 o                         
   7   2   7          0.31         -0.31         0.59 o                         
   8   2   7        111.43        116.06         2.57 o                         
   9   2   7         87.48         91.28         3.42 o                         
  10   2   7          0.16         -0.34         0.74 o                         
  11   2   7         18.33         16.96         1.90 o                         
  12   2   7          0.12          0.06         0.82 o                         
  13   2   7          4.36          7.64         1.47 o                         
 -14   3   7         16.16         23.07         1.93 o                         
 -13   3   7          5.53          7.97         1.52 o                         
 -12   3   7          9.55          8.24         1.42 o                         
 -11   3   7          1.38          1.72         0.90 o                         
 -10   3   7          4.27          3.69         0.93 o                         
  -9   3   7         26.00         20.74         1.72 o                         
  -8   3   7        130.43        111.63         3.36 o                         
  -7   3   7         97.97         91.21         2.93 o                         
  -6   3   7         53.33         57.59         2.21 o                         
  -5   3   7          0.03          0.07         0.45 o                         
  -4   3   7         15.58         15.11         1.52 o                         
  -3   3   7         82.31         83.91         2.47 o                         
  -2   3   7        159.45        161.98         3.20 o                         
  -1   3   7          1.51          1.88         0.48 o                         
   0   3   7          5.71          5.05         0.68 o                         
   1   3   7         30.08         33.55         3.66 o                         
   2   3   7          5.13          1.05         0.97 o                         
   3   3   7          4.52          6.16         1.14 o                         
   4   3   7          0.84          0.01         0.49 o                         
   5   3   7         12.53         14.09         1.64 o                         
   6   3   7         64.69         59.24         3.47 o                         
   7   3   7          7.41          3.59         1.47 o                         
   8   3   7         15.04         18.12         2.71 o                         
   9   3   7          4.89          1.65         1.41 o                         
  10   3   7          6.49          3.91         2.58 o                         
  11   3   7          4.72          4.38         2.89 o                         
  12   3   7          0.11         -0.98         1.49 o                         
 -12   4   7         10.12          9.69         1.66 o                         
 -11   4   7          3.08          4.15         1.23 o                         
 -10   4   7          0.23          0.38         0.86 o                         
  -9   4   7          0.30          0.41         0.84 o                         
  -8   4   7          0.61          0.50         0.81 o                         
  -7   4   7          0.08          0.63         0.76 o                         
  -6   4   7          1.76          2.06         0.81 o                         
  -5   4   7         30.04         23.51         2.60 o                         
  -4   4   7          9.10          8.20         1.32 o                         
  -3   4   7          2.17          2.07         0.79 o                         
  -2   4   7         40.63         37.49         1.84 o                         
  -1   4   7        126.17        138.39         3.71 o                         
   0   4   7         22.82         21.07         1.48 o                         
   1   4   7         16.13         18.35         1.67 o                         
   2   4   7          1.64          1.36         0.83 o                         
   3   4   7          0.00         -0.55         0.55 o                         
   4   4   7          6.18          4.90         1.06 o                         
   5   4   7          0.62          1.52         1.16 o                         
   6   4   7         13.53         11.79         3.32 o                         
   7   4   7          0.00          0.12         0.96 o                         
   8   4   7          2.56          3.80         2.76 o                         
   9   4   7          2.56          3.13         1.65 o                         
  10   4   7          5.98          8.31         2.28 o                         
  -9   5   7          0.30          0.15         0.95 o                         
  -8   5   7          2.02          1.44         1.13 o                         
  -7   5   7          0.10         -0.78         0.78 o                         
  -6   5   7          2.12          3.46         1.09 o                         
  -5   5   7          0.90          0.24         0.90 o                         
  -4   5   7         10.75         12.93         1.83 o                         
  -3   5   7         14.32         11.92         1.75 o                         
  -2   5   7          0.41          0.81         1.30 o                         
  -1   5   7          0.00         -0.75         0.86 o                         
   0   5   7          2.19          1.19         1.01 o                         
   1   5   7          2.81          4.21         1.24 o                         
   2   5   7         26.98         31.65         2.86 o                         
   3   5   7         55.64         60.28         4.00 o                         
   4   5   7          0.22          2.44         1.29 o                         
   5   5   7          7.46          6.28         1.61 o                         
   6   5   7          1.06          0.47         1.05 o                         
   7   5   7          0.01         -0.59         1.11 o                         
 -16   0   8          0.05         -0.91         1.62 o                         
 -14   0   8         81.13         89.48         3.33 o                         
 -12   0   8        284.57        301.62         6.94 o                         
 -10   0   8         11.05          9.74         0.89 o                         
  -8   0   8        264.27        252.88         6.08 o                         
  -6   0   8        368.79        369.29         5.66 o                         
  -4   0   8         32.75         41.34         1.40 o                         
  -2   0   8       1527.55       1504.74        21.81 o                         
   0   0   8        525.64        525.73        10.00 o                         
   2   0   8        379.17        390.22         6.48 o                         
   4   0   8        330.90        360.71        12.62 o                         
   6   0   8        134.24        124.36         3.77 o                         
   8   0   8          0.22         -0.06         0.52 o                         
  10   0   8         20.78         18.32         2.25 o                         
  12   0   8          7.86          3.67         1.39 o                         
 -16   1   8         15.21         14.92         1.77 o                         
 -15   1   8         10.70          6.70         1.25 o                         
 -14   1   8         10.34          8.32         1.23 o                         
 -13   1   8         26.33         28.88         1.71 o                         
 -12   1   8          0.97          2.31         0.41 o                         
 -11   1   8        164.12        166.33         2.67 o                         
 -10   1   8          6.26          7.76         0.64 o                         
  -9   1   8          8.01          9.53         0.63 o                         
  -8   1   8          0.80          0.92         0.23 o                         
  -7   1   8         24.70         31.88         0.68 o                         
  -6   1   8        187.36        199.69         2.46 o                         
  -5   1   8        945.51       1013.63        12.73 o                         
  -4   1   8        616.02        618.79         6.99 o                         
  -3   1   8         22.44         26.12         0.76 o                         
  -2   1   8        367.68        355.02        13.46 o                         
  -1   1   8         39.36         38.54         1.04 o                         
   0   1   8         25.97         29.11         0.69 o                         
   1   1   8        377.57        402.27         5.21 o                         
   2   1   8       1033.03       1032.59        13.26 o                         
   3   1   8        340.44        342.43         5.91 o                         
   4   1   8        428.55        479.17         6.79 o                         
   5   1   8        247.06        256.13         3.79 o                         
   6   1   8        215.89        207.89         3.37 o                         
   7   1   8        130.11        142.44         2.69 o                         
   8   1   8         27.39         31.95         1.45 o                         
   9   1   8         45.10         38.54         1.81 o                         
  10   1   8         33.04         30.66         1.54 o                         
  11   1   8          0.68          0.57         0.53 o                         
  12   1   8          0.00          0.95         0.64 o                         
  13   1   8          0.58          1.52         1.22 o                         
 -15   2   8          2.20          1.98         0.93 o                         
 -14   2   8          3.41          3.77         1.05 o                         
 -13   2   8          0.97          1.56         0.73 o                         
 -12   2   8          1.09          1.74         0.72 o                         
 -11   2   8          5.38          5.98         0.87 o                         
 -10   2   8         94.71         99.96         2.37 o                         
  -9   2   8          0.70          0.60         0.46 o                         
  -8   2   8          3.03          1.71         0.50 o                         
  -7   2   8         45.62         50.26         1.81 o                         
  -6   2   8          0.19          0.52         0.36 o                         
  -5   2   8        354.89        341.83         5.06 o                         
  -4   2   8       3857.82       3677.17        40.69 o                         
  -3   2   8        637.02        603.57        26.50 o                         
  -2   2   8         24.27         22.88         1.66 o                         
  -1   2   8         15.75         15.24         0.81 o                         
   0   2   8         90.66         83.09         1.97 o                         
   1   2   8         10.05          7.97         0.74 o                         
   2   2   8        295.55        311.00         4.42 o                         
   3   2   8         93.14        103.56         2.10 o                         
   4   2   8         11.63         13.51         0.98 o                         
   5   2   8          2.71          1.67         0.48 o                         
   6   2   8          1.20          1.32         0.67 o                         
   7   2   8         92.89         74.44         5.17 o                         
   8   2   8        339.04        329.20         6.33 o                         
   9   2   8          2.68          3.24         1.04 o                         
  10   2   8         36.35         31.05         2.43 o                         
  11   2   8          2.36          3.47         1.10 o                         
  12   2   8          0.75          0.09         0.98 o                         
  13   2   8          0.81          1.80         1.20 o                         
 -14   3   8          0.03          0.83         0.93 o                         
 -13   3   8          0.14          0.04         0.80 o                         
 -12   3   8          8.48          4.23         1.14 o                         
 -11   3   8         22.87         25.82         2.09 o                         
 -10   3   8          1.78          2.26         0.87 o                         
  -9   3   8         20.62         16.39         1.58 o                         
  -8   3   8          7.18          4.90         1.43 o                         
  -7   3   8        147.97        138.04         3.69 o                         
  -6   3   8        387.88        347.75         6.50 o                         
  -5   3   8         38.52         37.52         3.80 o                         
  -4   3   8        200.45        205.45         4.34 o                         
  -3   3   8         26.14         26.62         1.59 o                         
  -2   3   8          9.38          9.25         1.03 o                         
  -1   3   8         18.12         19.83         1.36 o                         
   0   3   8        104.73        111.38         2.45 o                         
   1   3   8          1.81          0.54         0.66 o                         
   2   3   8          0.53          0.02         0.54 o                         
   3   3   8          7.06          5.77         1.62 o                         
   4   3   8          1.40          0.22         0.95 o                         
   5   3   8         17.78         18.94         2.43 o                         
   6   3   8         32.30         34.62         3.35 o                         
   7   3   8         22.48         23.79         2.78 o                         
   8   3   8          0.30          0.69         1.37 o                         
   9   3   8          0.00         -1.17         1.17 o                         
  10   3   8          4.04          3.82         1.77 o                         
  11   3   8          2.49          5.83         2.13 o                         
 -12   4   8          0.00         -0.63         1.05 o                         
 -11   4   8         11.77         11.57         1.62 o                         
 -10   4   8          3.77          2.49         1.02 o                         
  -9   4   8         12.22         15.42         1.76 o                         
  -8   4   8          6.42          5.51         1.35 o                         
  -7   4   8          0.24          0.10         0.72 o                         
  -6   4   8          0.16         -0.64         0.64 o                         
  -5   4   8          6.56          4.80         1.01 o                         
  -4   4   8          3.39          3.21         0.82 o                         
  -3   4   8          1.39          1.06         0.61 o                         
  -2   4   8         51.32         53.97         3.76 o                         
  -1   4   8        139.88        131.93         4.96 o                         
   0   4   8         87.48         95.22         3.74 o                         
   1   4   8         54.61         51.98         2.98 o                         
   2   4   8          0.00         -0.45         0.69 o                         
   3   4   8          1.90          2.02         1.18 o                         
   4   4   8          7.11          5.84         2.04 o                         
   5   4   8        132.64        137.04         5.04 o                         
   6   4   8          5.55          1.53         1.43 o                         
   7   4   8          1.71         -0.10         1.32 o                         
   8   4   8          0.15         -1.12         1.13 o                         
   9   4   8         10.23         16.66         2.83 o                         
  -9   5   8          0.39         -0.58         0.99 o                         
  -8   5   8          0.02         -0.89         1.24 o                         
  -7   5   8          0.64          0.30         0.95 o                         
  -6   5   8          1.35          2.01         1.03 o                         
  -5   5   8          0.80          1.08         1.07 o                         
  -4   5   8          0.50          0.96         0.98 o                         
  -3   5   8          4.48          3.85         1.28 o                         
  -2   5   8          2.14          1.91         1.73 o                         
  -1   5   8          7.33          6.52         1.46 o                         
   0   5   8          1.37          0.52         0.98 o                         
   1   5   8          1.27          0.57         1.12 o                         
   2   5   8         51.61         57.13         4.85 o                         
   3   5   8         54.57         60.44         5.05 o                         
   4   5   8          0.03          0.14         1.42 o                         
   5   5   8          1.89          4.29         2.00 o                         
   6   5   8          0.16          0.14         2.48 o                         
 -15   0   9         19.55         21.35         2.19 o                         
 -13   0   9          1.78          4.05         1.62 o                         
 -11   0   9         34.20         26.92         1.84 o                         
  -7   0   9         61.85         67.47         1.86 o                         
  -5   0   9        443.99        415.69         8.40 o                         
  -3   0   9        429.79        372.52         7.45 o                         
  -1   0   9        651.45        585.33         9.09 o                         
   1   0   9          4.62          4.70         0.53 o                         
   3   0   9        391.70        393.27         8.18 o                         
   5   0   9          0.92          2.49         0.70 o                         
   7   0   9          0.49          0.14         0.59 o                         
   9   0   9          1.15          1.03         1.40 o                         
  11   0   9         12.57         14.97         2.26 o                         
  13   0   9          0.69          1.47         1.27 o                         
 -16   1   9         11.76         13.11         1.63 o                         
 -15   1   9          5.51          6.73         1.22 o                         
 -14   1   9         11.76         11.86         1.42 o                         
 -13   1   9         11.99         11.68         1.19 o                         
 -12   1   9          0.02          0.18         0.32 o                         
 -11   1   9         37.72         42.72         2.06 o                         
 -10   1   9         11.52         10.29         0.65 o                         
  -9   1   9          3.27          2.90         0.38 o                         
  -8   1   9          0.08         -0.25         0.25 o                         
  -7   1   9         35.49         41.37         0.89 o                         
  -6   1   9        156.68        156.81         2.31 o                         
  -5   1   9         69.78         65.33         1.57 o                         
  -4   1   9        345.32        354.99         4.43 o                         
  -3   1   9         38.25         30.44         0.85 o                         
  -2   1   9         60.82         62.42         1.23 o                         
  -1   1   9        163.97        179.65         2.56 o                         
   0   1   9         41.07         53.94         1.04 o                         
   1   1   9        109.71        116.35         1.96 o                         
   2   1   9         76.91         79.68         1.58 o                         
   3   1   9         58.67         58.51         1.95 o                         
   4   1   9         91.24         98.66         2.03 o                         
   5   1   9          6.67          8.52         0.70 o                         
   6   1   9         24.82         25.01         1.86 o                         
   7   1   9          9.95          9.04         0.93 o                         
   8   1   9        159.00        149.33         3.28 o                         
   9   1   9          2.11          0.52         0.48 o                         
  10   1   9         12.41         12.89         1.08 o                         
  11   1   9          0.75          0.81         0.61 o                         
  12   1   9          0.06          1.17         0.76 o                         
  13   1   9          0.37          0.51         1.39 o                         
 -15   2   9          4.93          6.21         1.49 o                         
 -14   2   9          4.73          7.10         1.32 o                         
 -13   2   9          3.14          2.59         1.10 o                         
 -12   2   9          0.26         -0.30         0.56 o                         
 -11   2   9         12.30          9.62         0.95 o                         
 -10   2   9         19.14         19.97         1.23 o                         
  -9   2   9         77.64         75.33         2.25 o                         
  -8   2   9          5.33          3.86         0.63 o                         
  -7   2   9         65.54         64.38         1.89 o                         
  -6   2   9        207.61        195.06         3.53 o                         
  -5   2   9          3.80          2.64         0.49 o                         
  -4   2   9        805.40        813.05        11.30 o                         
  -3   2   9       1059.22        638.23        18.02 o                         
  -2   2   9         10.92          7.66         0.72 o                         
  -1   2   9         79.19         74.44         1.72 o                         
   0   2   9         66.22         73.08         1.80 o                         
   1   2   9         95.34        101.54         2.06 o                         
   2   2   9        538.47        575.16         7.43 o                         
   3   2   9        123.16        130.81         2.57 o                         
   4   2   9          0.06          0.32         0.40 o                         
   5   2   9         16.99         18.35         1.64 o                         
   6   2   9          1.99          2.05         1.30 o                         
   7   2   9         15.71          9.95         1.35 o                         
   8   2   9        139.88        119.52         4.10 o                         
   9   2   9         59.88         60.49         1.92 o                         
  10   2   9         11.30         12.54         1.64 o                         
  11   2   9          0.48          0.06         0.96 o                         
  12   2   9          0.05         -0.19         1.06 o                         
 -14   3   9         25.26         34.38         2.31 o                         
 -13   3   9         18.87         22.90         1.85 o                         
 -12   3   9         16.11         17.53         1.87 o                         
 -11   3   9         13.84         15.31         2.45 o                         
 -10   3   9         10.51         10.39         1.39 o                         
  -9   3   9         75.45         65.81         3.82 o                         
  -8   3   9         54.90         41.42         2.35 o                         
  -7   3   9         39.25         41.06         2.31 o                         
  -6   3   9        255.89        243.84         5.16 o                         
  -5   3   9        310.44        323.01         7.47 o                         
  -4   3   9         97.65         90.88         2.68 o                         
  -3   3   9        512.84        485.82         7.87 o                         
  -2   3   9        137.95        137.55         2.93 o                         
  -1   3   9         15.06         15.65         3.55 o                         
   0   3   9          2.87          5.00         1.17 o                         
   1   3   9          9.31          8.35         1.07 o                         
   2   3   9          0.91          1.00         0.66 o                         
   3   3   9          0.07          0.57         1.04 o                         
   4   3   9          5.71          4.41         1.24 o                         
   5   3   9          7.29          7.29         5.30 o                         
   6   3   9          0.01          0.01         1.01 o                         
   7   3   9          1.67          2.50         2.21 o                         
   8   3   9          1.07          1.95         2.64 o                         
   9   3   9          0.16         -0.42         1.49 o                         
  10   3   9          0.60          2.27         1.48 o                         
  11   3   9          3.38          2.17         1.63 o                         
 -12   4   9          0.57         -0.64         0.95 o                         
 -11   4   9         14.56         16.86         1.97 o                         
 -10   4   9          0.98         -0.52         0.94 o                         
  -9   4   9          0.17          0.62         0.86 o                         
  -8   4   9         21.62         19.82         1.89 o                         
  -7   4   9         13.42         11.94         1.96 o                         
  -6   4   9         34.34         27.74         2.04 o                         
  -5   4   9          3.74          2.80         0.86 o                         
  -4   4   9          0.13          0.08         0.60 o                         
  -3   4   9         21.85         23.55         2.08 o                         
  -2   4   9          0.50          1.50         0.83 o                         
  -1   4   9        158.47        154.67         5.21 o                         
   0   4   9        295.77        290.42         7.90 o                         
   1   4   9         20.51         21.96         2.18 o                         
   2   4   9          8.71          9.66         1.49 o                         
   3   4   9          5.47          5.04         2.04 o                         
   4   4   9          4.35          6.26         1.91 o                         
   5   4   9         40.69         41.88         4.17 o                         
   6   4   9         81.95         84.83         7.45 o                         
   7   4   9          0.13         -0.46         1.36 o                         
   8   4   9          3.29          4.63         2.55 o                         
   9   4   9          3.71          5.10         1.94 o                         
  -9   5   9          0.22          0.43         1.08 o                         
  -8   5   9         10.12          8.86         1.80 o                         
  -7   5   9          2.34          1.43         1.60 o                         
  -6   5   9          3.89          6.00         1.55 o                         
  -5   5   9          1.50         -0.02         0.90 o                         
  -4   5   9          2.91          2.55         1.15 o                         
  -3   5   9         24.27         28.77         3.34 o                         
  -2   5   9         32.29         37.15         3.76 o                         
  -1   5   9         18.25         16.12         2.13 o                         
   0   5   9          0.42         -0.11         1.00 o                         
   1   5   9         19.40         20.32         3.69 o                         
   2   5   9         46.99         51.48         5.88 o                         
   3   5   9         57.41         70.40         5.57 o                         
   4   5   9         38.03         36.61         4.20 o                         
   5   5   9          9.49         11.60         2.62 o                         
   6   5   9          0.00         -1.27         1.90 o                         
 -16   0  10          0.00         -0.04         1.14 o                         
 -14   0  10          1.39         -0.15         0.82 o                         
 -12   0  10        201.37        217.34         5.32 o                         
 -10   0  10         17.44         19.63         1.26 o                         
  -8   0  10         98.47        109.90         3.12 o                         
  -6   0  10         99.84        101.27         2.69 o                         
  -4   0  10        165.06        152.79         5.77 o                         
  -2   0  10       2424.79       2484.74        43.12 o                         
   0   0  10        286.96        291.90         6.38 o                         
   2   0  10         65.82         70.29         2.13 o                         
   4   0  10        396.31        359.30         7.84 o                         
   6   0  10         23.90         27.19         2.09 o                         
   8   0  10         32.82         32.24         2.17 o                         
  10   0  10          2.21          2.29         1.14 o                         
  12   0  10          0.06         -0.77         0.99 o                         
 -16   1  10          0.12          0.04         0.88 o                         
 -15   1  10         28.22         27.69         2.63 o                         
 -14   1  10          1.95          2.31         0.86 o                         
 -13   1  10         74.26         80.12         2.55 o                         
 -12   1  10          8.70          7.43         0.59 o                         
 -11   1  10          1.27          1.23         0.36 o                         
 -10   1  10          5.79          6.55         0.54 o                         
  -9   1  10          3.84          3.66         0.39 o                         
  -8   1  10          5.42          3.77         0.40 o                         
  -7   1  10        286.52        285.96         3.60 o                         
  -6   1  10         33.78         32.14         1.12 o                         
  -5   1  10         80.23         83.38         1.22 o                         
  -4   1  10        511.19        468.46         4.65 o                         
  -3   1  10        135.67        140.10         1.82 o                         
  -2   1  10         18.60         13.68         0.54 o                         
  -1   1  10          7.84          8.82         0.42 o                         
   0   1  10        574.45        640.05         7.14 o                         
   1   1  10        145.04        186.53         2.84 o                         
   2   1  10        163.64        187.78         2.94 o                         
   3   1  10        212.89        211.84         3.76 o                         
   4   1  10         15.32         15.31         0.79 o                         
   5   1  10         49.39         56.19         1.90 o                         
   6   1  10        367.32        358.53         6.70 o                         
   7   1  10        288.20        295.81        10.92 o                         
   8   1  10         13.55         13.71         1.20 o                         
   9   1  10          0.70          0.35         0.51 o                         
  10   1  10          0.75          0.87         0.60 o                         
  11   1  10         10.89          5.81         2.32 o                         
  12   1  10          1.37          2.83         1.63 o                         
  13   1  10          1.26          3.09         1.66 o                         
 -15   2  10         10.37         10.31         1.49 o                         
 -14   2  10          0.19          0.39         0.87 o                         
 -13   2  10          0.17         -0.56         0.64 o                         
 -12   2  10          1.68          1.36         0.70 o                         
 -11   2  10         59.40         53.03         1.84 o                         
 -10   2  10        124.59        117.19         2.68 o                         
  -9   2  10          5.00          5.27         0.87 o                         
  -8   2  10         10.76          8.20         0.85 o                         
  -7   2  10          0.62          1.16         0.46 o                         
  -6   2  10         23.13         22.63         1.59 o                         
  -5   2  10          2.87          0.82         0.36 o                         
  -3   2  10        162.52        169.10         4.10 o                         
  -2   2  10         19.31         19.48         1.34 o                         
  -1   2  10          9.14          8.37         0.66 o                         
   0   2  10          4.12          1.64         0.38 o                         
   1   2  10         47.82         51.00         1.65 o                         
   2   2  10         17.56         18.10         0.90 o                         
   3   2  10          0.49          0.88         0.44 o                         
   4   2  10         11.63         10.65         1.15 o                         
   5   2  10         16.05         15.25         1.27 o                         
   6   2  10        102.27        104.87         4.11 o                         
   7   2  10         11.93          8.10         2.01 o                         
   8   2  10         13.44         10.36         1.68 o                         
   9   2  10          8.95         10.37         2.40 o                         
  10   2  10         18.75         19.65         2.44 o                         
  11   2  10          0.05         -0.88         0.98 o                         
  12   2  10         14.04         21.66         2.77 o                         
 -14   3  10         23.51         36.74         2.40 o                         
 -13   3  10          1.41          0.92         0.85 o                         
 -12   3  10          0.95         -0.10         0.68 o                         
 -11   3  10         13.08         13.14         1.63 o                         
 -10   3  10          1.38          1.47         0.83 o                         
  -9   3  10         29.68         21.95         1.84 o                         
  -8   3  10         25.85         15.53         3.14 o                         
  -7   3  10         37.25         37.88         2.21 o                         
  -6   3  10        189.02        170.04         4.15 o                         
  -5   3  10         32.34         33.00         1.96 o                         
  -4   3  10         12.36         13.53         1.29 o                         
  -3   3  10        891.48        878.67        12.73 o                         
  -2   3  10        279.77        270.49         5.47 o                         
  -1   3  10          6.58          4.77         1.44 o                         
   0   3  10         30.85         32.66         2.72 o                         
   1   3  10          9.41         10.10         1.32 o                         
   2   3  10          0.00         -0.51         0.51 o                         
   3   3  10         35.71         28.39         2.12 o                         
   4   3  10         32.43         32.34         2.29 o                         
   5   3  10          4.48          3.26         1.95 o                         
   6   3  10          0.19         -0.52         1.44 o                         
   7   3  10          0.93         -1.08         1.08 o                         
   8   3  10          8.37          4.04         1.67 o                         
   9   3  10          0.14          0.21         1.38 o                         
  10   3  10          0.01         -0.09         1.45 o                         
  11   3  10          0.38          0.51         1.53 o                         
 -12   4  10          0.30         -0.78         1.06 o                         
 -11   4  10          2.98          1.22         1.14 o                         
 -10   4  10          3.49          3.35         1.21 o                         
  -9   4  10         26.27         20.46         1.98 o                         
  -8   4  10          6.16          2.91         1.04 o                         
  -7   4  10          2.97          3.55         1.33 o                         
  -6   4  10          5.55          5.31         1.05 o                         
  -5   4  10         13.88         16.85         1.62 o                         
  -4   4  10          4.61          6.25         1.42 o                         
  -3   4  10         63.62         67.54         3.03 o                         
  -2   4  10          2.19          1.04         0.88 o                         
  -1   4  10        140.51        154.12         4.98 o                         
   0   4  10         49.43         52.75         3.31 o                         
   1   4  10          0.10         -0.13         0.87 o                         
   2   4  10         19.47         19.51         2.10 o                         
   3   4  10         21.91         21.86         2.65 o                         
   4   4  10         27.76         25.11         3.17 o                         
   5   4  10         72.39         73.69         5.11 o                         
   6   4  10          0.00         -0.57         1.21 o                         
   7   4  10          0.03         -1.03         1.60 o                         
   8   4  10          3.66         -0.35         2.13 o                         
   9   4  10          0.83          0.48         2.42 o                         
  -9   5  10          2.20          2.81         1.12 o                         
  -8   5  10          1.61          0.69         1.08 o                         
  -7   5  10          0.35          1.03         1.24 o                         
  -6   5  10          3.95          4.05         1.37 o                         
  -5   5  10          1.70          1.18         1.52 o                         
  -4   5  10          0.03         -0.83         0.83 o                         
  -3   5  10          4.58          1.38         1.51 o                         
  -2   5  10         23.46         17.61         2.71 o                         
  -1   5  10          1.09          1.23         1.14 o                         
   0   5  10          5.84          9.56         1.84 o                         
   1   5  10          1.35          0.42         1.04 o                         
   2   5  10          0.04          0.70         1.63 o                         
   3   5  10         91.31         97.68         5.70 o                         
   4   5  10         41.07         42.19         5.26 o                         
   5   5  10          0.80         -0.51         1.35 o                         
 -15   0  11         35.82         36.43         2.52 o                         
 -13   0  11        563.62        650.64        14.85 o                         
 -11   0  11         11.55         11.46         1.08 o                         
  -9   0  11        121.08        134.90         3.71 o                         
  -7   0  11       3404.10       3335.59        47.91 o                         
  -5   0  11         29.96         36.57         1.50 o                         
  -3   0  11        100.50         92.92         4.17 o                         
  -1   0  11       4718.98       4772.81       142.06 o                         
   1   0  11         49.78         58.74         2.08 o                         
   3   0  11          8.43          5.85         0.84 o                         
   5   0  11       1178.26       1138.78        27.81 o                         
   7   0  11         32.07         35.39         2.24 o                         
   9   0  11          0.04         -0.43         0.83 o                         
  11   0  11          0.23          0.25         1.05 o                         
 -16   1  11          3.00          3.25         1.07 o                         
 -15   1  11        104.21        118.89         3.88 o                         
 -14   1  11         48.93         52.66         3.01 o                         
 -13   1  11          9.74         11.99         1.21 o                         
 -12   1  11          2.72          3.17         0.45 o                         
 -11   1  11          0.00          0.01         0.29 o                         
 -10   1  11          4.72          4.27         0.74 o                         
  -9   1  11        191.45        175.99         2.51 o                         
  -8   1  11          0.86          0.23         0.24 o                         
  -7   1  11         35.62         37.06         1.18 o                         
  -6   1  11         10.60         10.07         0.55 o                         
  -5   1  11          8.14          9.76         0.42 o                         
  -4   1  11         19.74         25.49         0.67 o                         
  -3   1  11        197.86        200.63         2.49 o                         
  -2   1  11        332.01        348.91         4.14 o                         
  -1   1  11          7.01         11.58         0.59 o                         
   0   1  11         34.45         49.41         1.08 o                         
   1   1  11         38.20         49.14         1.22 o                         
   2   1  11         26.16         33.56         1.06 o                         
   3   1  11         10.57         10.79         0.70 o                         
   4   1  11         39.42         33.19         1.49 o                         
   5   1  11          0.23          0.15         0.48 o                         
   6   1  11        410.76        415.76         7.60 o                         
   7   1  11        298.52        300.67         7.45 o                         
   8   1  11          0.13         -0.45         0.68 o                         
   9   1  11         13.15         11.31         1.16 o                         
  10   1  11          3.16          1.60         0.85 o                         
  11   1  11          3.42          4.01         0.85 o                         
  12   1  11         10.13         10.66         1.29 o                         
 -15   2  11          2.07         -0.06         0.91 o                         
 -14   2  11          3.45          2.17         0.99 o                         
 -13   2  11          1.82          1.79         0.76 o                         
 -12   2  11          2.72          2.43         0.69 o                         
 -11   2  11          4.23          2.03         0.61 o                         
 -10   2  11         53.69         48.33         2.05 o                         
  -9   2  11         22.09         21.76         1.73 o                         
  -8   2  11          4.01          4.28         1.10 o                         
  -7   2  11          9.70         12.03         0.98 o                         
  -6   2  11        127.96        128.15         3.04 o                         
  -5   2  11        276.22        126.70         6.22 o                         
  -4   2  11          4.83          3.06         0.63 o                         
  -3   2  11          7.01          8.23         1.08 o                         
  -2   2  11          0.01          0.10         0.36 o                         
  -1   2  11         43.67         46.83         1.32 o                         
   0   2  11         41.81         48.41         1.50 o                         
   1   2  11         10.09         14.68         0.90 o                         
   2   2  11        291.60        316.38         4.74 o                         
   3   2  11         11.27         13.44         1.07 o                         
   4   2  11         21.21         25.04         2.13 o                         
   5   2  11          2.69          2.05         0.74 o                         
   6   2  11         98.56         98.29         4.03 o                         
   7   2  11         13.94         11.17         1.76 o                         
   8   2  11          4.69          2.69         1.12 o                         
   9   2  11         47.57         54.42         3.56 o                         
  10   2  11          0.07          0.10         1.62 o                         
  11   2  11          0.30          1.77         1.30 o                         
 -14   3  11          5.47          9.81         1.43 o                         
 -13   3  11          0.65          0.96         0.90 o                         
 -12   3  11          4.07          1.73         0.82 o                         
 -11   3  11          3.66          2.11         0.90 o                         
 -10   3  11          5.38          5.06         1.05 o                         
  -9   3  11          4.37          1.72         0.85 o                         
  -8   3  11         31.15         29.15         2.03 o                         
  -7   3  11         12.10         11.92         1.33 o                         
  -6   3  11        253.80        243.20         5.84 o                         
  -5   3  11         47.89         50.00         2.15 o                         
  -4   3  11         71.80         75.40         2.47 o                         
  -3   3  11        198.07        199.53         4.25 o                         
  -2   3  11        152.85        161.10         4.39 o                         
  -1   3  11         79.57         75.94         2.48 o                         
   0   3  11         51.53         54.35         2.04 o                         
   1   3  11          0.15         -0.50         0.50 o                         
   2   3  11          1.25          1.50         0.78 o                         
   3   3  11         15.98         14.19         1.59 o                         
   4   3  11          0.49          0.21         1.04 o                         
   5   3  11          0.17         -0.63         1.03 o                         
   6   3  11         34.06         34.98         5.16 o                         
   7   3  11          0.00         -1.63         1.88 o                         
   8   3  11          0.14          3.12         2.03 o                         
   9   3  11          3.06          2.58         2.52 o                         
  10   3  11          1.11          1.51         2.33 o                         
 -12   4  11          9.65         13.06         1.90 o                         
 -11   4  11          0.77          0.72         1.05 o                         
 -10   4  11          3.64          2.31         1.36 o                         
  -9   4  11          8.78          7.10         1.38 o                         
  -8   4  11         14.96         15.07         1.70 o                         
  -7   4  11          0.00         -0.54         0.73 o                         
  -6   4  11          2.02          1.97         0.86 o                         
  -5   4  11          1.12          2.28         0.95 o                         
  -4   4  11          2.15          1.68         1.05 o                         
  -3   4  11          0.45          1.04         0.89 o                         
  -2   4  11          0.25         -0.71         0.71 o                         
  -1   4  11         28.92         28.94         2.52 o                         
   0   4  11          0.82         -0.24         0.79 o                         
   1   4  11         15.10         14.62         1.83 o                         
   2   4  11          7.85          7.62         1.47 o                         
   3   4  11          1.94          0.99         2.40 o                         
   4   4  11         32.02         30.31         3.51 o                         
   5   4  11         14.86         17.25         2.92 o                         
   6   4  11          2.23          1.09         2.34 o                         
   7   4  11          2.17          2.52         1.89 o                         
   8   4  11          0.07         -1.37         1.37 o                         
  -8   5  11          0.12         -0.41         1.17 o                         
  -7   5  11          0.12          0.99         1.25 o                         
  -6   5  11          0.04          0.31         1.06 o                         
  -5   5  11          0.02         -0.73         1.09 o                         
  -4   5  11          0.89          1.19         1.36 o                         
  -3   5  11          2.00          3.33         1.72 o                         
  -2   5  11          1.61          2.69         1.47 o                         
  -1   5  11          0.08         -0.92         0.92 o                         
   0   5  11          0.01          0.76         1.13 o                         
   1   5  11          6.51          7.58         1.66 o                         
   2   5  11          1.09          0.90         1.58 o                         
   3   5  11          3.63          3.30         1.85 o                         
   4   5  11          1.14          1.52         1.78 o                         
   5   5  11          0.46         -0.63         1.50 o                         
 -16   0  12          0.27         -0.03         0.87 o                         
 -14   0  12          2.04          2.76         1.00 o                         
 -12   0  12         34.38         36.82         2.20 o                         
 -10   0  12          1.32          1.18         1.01 o                         
  -8   0  12         71.54         78.55         2.71 o                         
  -6   0  12        124.89        119.83         3.11 o                         
  -4   0  12          4.93          2.96         0.71 o                         
  -2   0  12        249.29        294.30         5.35 o                         
   0   0  12        404.71        393.85         8.11 o                         
   2   0  12         94.82         97.44         3.01 o                         
   4   0  12       1522.57       1502.73        22.75 o                         
   6   0  12         94.19         94.84         6.40 o                         
   8   0  12         17.39         16.91         2.26 o                         
  10   0  12          4.34          5.39         1.55 o                         
  12   0  12          1.91          3.02         1.49 o                         
 -16   1  12          0.92          1.18         0.99 o                         
 -15   1  12         55.55         64.61         3.15 o                         
 -14   1  12         21.13         27.00         1.83 o                         
 -13   1  12          0.00         -0.63         0.63 o                         
 -12   1  12          4.75          4.15         0.88 o                         
 -11   1  12          6.19          6.14         0.72 o                         
 -10   1  12         42.65         38.85         1.30 o                         
  -9   1  12         31.11         26.28         1.07 o                         
  -8   1  12          1.23          0.89         0.28 o                         
  -7   1  12         19.88         19.18         0.93 o                         
  -6   1  12          2.25          2.57         0.33 o                         
  -5   1  12        185.71        190.95         2.36 o                         
  -4   1  12        213.36        219.71         2.60 o                         
  -3   1  12        438.91        416.44         6.04 o                         
  -2   1  12         21.21         18.52         0.75 o                         
  -1   1  12         65.42         73.53         1.52 o                         
   0   1  12          0.09          0.44         0.29 o                         
   1   1  12          4.17          6.81         0.45 o                         
   2   1  12          1.89          0.41         0.34 o                         
   3   1  12          0.22          0.16         0.29 o                         
   4   1  12          0.65          0.14         0.57 o                         
   5   1  12         98.25         91.61         2.69 o                         
   6   1  12         56.08         58.36         3.08 o                         
   7   1  12          0.62          0.51         0.56 o                         
   8   1  12          3.32          4.04         0.80 o                         
   9   1  12          0.91          0.76         0.61 o                         
  10   1  12          1.75          0.43         0.71 o                         
  11   1  12          0.30         -0.03         0.68 o                         
  12   1  12          6.80          8.78         1.30 o                         
 -15   2  12          1.01          0.25         1.14 o                         
 -14   2  12          0.01          0.51         0.85 o                         
 -13   2  12          0.52         -0.22         0.68 o                         
 -12   2  12         11.43          8.68         0.98 o                         
 -11   2  12          0.21          0.70         0.55 o                         
 -10   2  12          0.08          1.48         0.59 o                         
  -9   2  12         67.62         66.21         2.15 o                         
  -8   2  12          0.73          0.81         0.51 o                         
  -7   2  12          5.38          5.68         0.75 o                         
  -6   2  12          3.94          4.60         0.74 o                         
  -5   2  12          6.97          6.31         1.29 o                         
  -4   2  12        140.65        133.02         2.98 o                         
  -3   2  12         15.00         18.46         1.21 o                         
  -2   2  12         60.93         61.85         1.83 o                         
  -1   2  12          0.97          0.67         0.42 o                         
   0   2  12         25.73         32.90         1.27 o                         
   1   2  12         32.36         35.03         1.31 o                         
   2   2  12        163.07        156.45         3.47 o                         
   3   2  12         40.11         45.47         2.01 o                         
   4   2  12          0.03         -0.36         0.43 o                         
   5   2  12          0.58          0.74         0.72 o                         
   6   2  12          1.91          0.09         0.89 o                         
   7   2  12         34.49         27.38         2.48 o                         
   8   2  12         72.06         66.74         4.68 o                         
   9   2  12          0.29         -0.11         0.97 o                         
  10   2  12          0.01         -0.20         0.92 o                         
  11   2  12          0.39         -0.01         1.13 o                         
 -14   3  12          5.15          2.50         1.07 o                         
 -13   3  12         10.89         11.11         1.40 o                         
 -12   3  12          2.41          2.99         0.89 o                         
 -11   3  12         30.97         31.18         2.33 o                         
 -10   3  12          0.36          2.48         0.93 o                         
  -9   3  12          0.20          0.21         0.71 o                         
  -8   3  12         11.85          7.03         1.10 o                         
  -7   3  12         26.39         21.39         1.73 o                         
  -6   3  12        360.64        345.34         8.21 o                         
  -5   3  12        268.92        264.73         5.42 o                         
  -4   3  12         60.18         64.17         2.31 o                         
  -3   3  12         46.29         45.43         5.83 o                         
  -2   3  12        282.72        277.35         8.82 o                         
  -1   3  12        211.05        214.38         4.61 o                         
   0   3  12        130.99        146.88         5.50 o                         
   1   3  12         30.14         33.88         2.41 o                         
   2   3  12          8.21          9.33         1.36 o                         
   3   3  12          0.21         -0.48         0.70 o                         
   4   3  12         15.95         15.00         1.72 o                         
   5   3  12          8.26          9.79         2.01 o                         
   6   3  12         71.86         74.00         4.68 o                         
   7   3  12          0.05         -0.78         2.07 o                         
   8   3  12          0.03         -1.22         2.12 o                         
   9   3  12          0.93         -0.71         1.79 o                         
  10   3  12          4.23          2.52         2.61 o                         
 -11   4  12          1.23          2.72         1.16 o                         
 -10   4  12          0.02         -0.81         0.89 o                         
  -9   4  12          4.07          2.04         0.99 o                         
  -8   4  12         36.09         28.65         2.31 o                         
  -7   4  12         11.03          7.81         1.37 o                         
  -6   4  12         11.38         10.82         1.73 o                         
  -5   4  12          0.53          0.86         0.99 o                         
  -4   4  12         28.13         31.61         2.51 o                         
  -3   4  12         66.49         72.61         3.22 o                         
  -2   4  12          4.15          3.28         1.50 o                         
  -1   4  12          0.21          0.16         0.94 o                         
   0   4  12         11.26         13.44         1.81 o                         
   1   4  12         24.86         25.95         2.45 o                         
   2   4  12          4.49          2.74         1.13 o                         
   3   4  12          3.52          2.55         1.43 o                         
   4   4  12          8.33          8.00         2.21 o                         
   5   4  12         17.60         18.30         2.99 o                         
   6   4  12         10.02          7.11         2.19 o                         
   7   4  12          3.22          1.82         1.78 o                         
   8   4  12          0.23         -0.31         2.12 o                         
  -8   5  12          3.31          3.93         1.58 o                         
  -7   5  12          0.16         -0.58         1.24 o                         
  -6   5  12         24.24         35.31         3.09 o                         
  -5   5  12          4.70          3.78         1.45 o                         
  -4   5  12          0.11         -0.15         1.32 o                         
  -3   5  12          0.01          0.98         1.45 o                         
  -2   5  12          7.07          7.47         1.97 o                         
  -1   5  12          2.02          4.25         1.59 o                         
   0   5  12          1.16          1.28         1.13 o                         
   1   5  12          0.01         -0.86         1.00 o                         
   2   5  12          5.28          5.70         2.77 o                         
   3   5  12         22.86         23.38         3.42 o                         
   4   5  12          0.78          0.07         1.45 o                         
 -15   0  13         16.12         13.05         2.15 o                         
 -13   0  13         21.64         24.59         1.99 o                         
 -11   0  13          1.30          0.17         0.56 o                         
  -9   0  13         12.58         12.73         1.08 o                         
  -7   0  13         14.02         16.33         1.74 o                         
  -5   0  13         37.62         41.13         2.80 o                         
  -3   0  13        233.21        252.38         5.37 o                         
  -1   0  13         44.52         46.95         1.62 o                         
   1   0  13         20.65         18.41         4.02 o                         
   3   0  13         26.02         24.13         2.71 o                         
   5   0  13         39.92         35.38         2.20 o                         
   7   0  13          4.65          5.37         1.43 o                         
   9   0  13         16.23         16.20         2.34 o                         
  11   0  13          3.01          6.80         1.79 o                         
 -15   1  13          1.92          3.73         1.09 o                         
 -14   1  13          0.68          0.90         0.76 o                         
 -13   1  13          1.86          1.58         0.76 o                         
 -12   1  13          3.63          2.03         0.64 o                         
 -11   1  13         29.20         31.21         1.10 o                         
 -10   1  13          0.67          0.23         0.29 o                         
  -9   1  13         36.75         36.75         1.14 o                         
  -8   1  13        102.67        106.32         1.93 o                         
  -7   1  13         48.70         49.62         1.39 o                         
  -6   1  13          0.00         -0.07         0.27 o                         
  -5   1  13         22.01         19.79         0.97 o                         
  -4   1  13         22.88         23.63         0.81 o                         
  -3   1  13         17.93         17.76         0.67 o                         
  -2   1  13         12.42         15.25         0.69 o                         
  -1   1  13         36.72         35.58         1.05 o                         
   0   1  13         32.15         29.87         0.96 o                         
   1   1  13         77.40         76.20         1.69 o                         
   2   1  13          0.42          0.39         0.33 o                         
   3   1  13          0.03          0.06         0.32 o                         
   4   1  13          1.03         -0.32         0.51 o                         
   5   1  13          2.02          0.86         0.59 o                         
   6   1  13          0.47          0.49         0.60 o                         
   7   1  13         34.63         33.62         5.07 o                         
   8   1  13         33.75         33.46         1.85 o                         
   9   1  13          7.43          9.23         1.10 o                         
  10   1  13          0.06          0.27         0.66 o                         
  11   1  13          2.86          4.87         1.03 o                         
 -15   2  13          3.89          4.71         1.23 o                         
 -14   2  13          0.04          0.19         0.82 o                         
 -13   2  13          0.03          0.08         0.68 o                         
 -12   2  13          0.07         -0.01         0.57 o                         
 -11   2  13         57.44         53.51         2.24 o                         
 -10   2  13         25.69         21.55         1.53 o                         
  -9   2  13         15.74         12.81         1.15 o                         
  -8   2  13          2.25          1.35         0.55 o                         
  -7   2  13          0.95          0.60         0.48 o                         
  -6   2  13         12.02         10.53         1.21 o                         
  -5   2  13        786.59        758.21         9.95 o                         
  -4   2  13        332.85        338.68         6.58 o                         
  -3   2  13          8.19          6.46         0.77 o                         
  -2   2  13          0.89         -0.22         0.35 o                         
  -1   2  13          2.34          2.52         0.67 o                         
   0   2  13         79.38         80.43         2.37 o                         
   1   2  13         36.08         32.64         1.32 o                         
   2   2  13          6.43          6.65         0.70 o                         
   3   2  13          2.93          1.70         0.58 o                         
   4   2  13          0.08         -0.39         0.49 o                         
   5   2  13          0.13          0.14         0.53 o                         
   6   2  13         32.12         33.22         2.75 o                         
   7   2  13          0.18         -0.91         0.91 o                         
   8   2  13          5.32          3.63         1.24 o                         
   9   2  13          0.99         -0.42         1.34 o                         
  10   2  13          0.02          1.37         1.18 o                         
  11   2  13          0.03          0.26         2.09 o                         
 -13   3  13          2.89          1.83         0.90 o                         
 -12   3  13          0.05          0.35         0.77 o                         
 -11   3  13          0.55          0.68         0.72 o                         
 -10   3  13          5.68          4.79         1.62 o                         
  -9   3  13          8.00          7.16         1.60 o                         
  -8   3  13          0.00          0.66         0.69 o                         
  -7   3  13         12.02         13.30         1.38 o                         
  -6   3  13        139.55        128.33         3.60 o                         
  -5   3  13          2.53          1.13         0.81 o                         
  -4   3  13          4.77          3.74         0.99 o                         
  -3   3  13        322.27        318.03         7.01 o                         
  -2   3  13        256.84        264.01         6.12 o                         
  -1   3  13          7.25          6.73         1.01 o                         
   0   3  13         45.49         46.53         2.69 o                         
   1   3  13         22.26         22.99         3.19 o                         
   2   3  13          0.40         -0.35         1.00 o                         
   3   3  13         64.71         58.31         3.07 o                         
   4   3  13          9.63          8.85         1.41 o                         
   5   3  13         37.89         38.57         3.86 o                         
   6   3  13         40.35         42.78         4.09 o                         
   7   3  13          0.70          1.71         1.47 o                         
   8   3  13         13.82         10.87         3.48 o                         
   9   3  13          9.74         12.09         4.18 o                         
 -11   4  13          0.08         -0.80         1.02 o                         
 -10   4  13          2.94          2.30         1.12 o                         
  -9   4  13         17.03         17.98         1.92 o                         
  -8   4  13        144.23        139.01         4.66 o                         
  -7   4  13         46.00         35.85         2.90 o                         
  -6   4  13          8.51          7.27         1.45 o                         
  -5   4  13          6.94          4.93         1.25 o                         
  -4   4  13          0.15          0.58         0.87 o                         
  -3   4  13          5.99          4.72         1.21 o                         
  -2   4  13         24.41         23.00         5.92 o                         
  -1   4  13          6.47          3.83         1.29 o                         
   0   4  13         40.26         41.09         3.06 o                         
   1   4  13          4.20          2.04         1.07 o                         
   2   4  13          0.55         -0.36         0.88 o                         
   3   4  13         12.52         12.54         3.46 o                         
   4   4  13          0.49         -0.54         1.28 o                         
   5   4  13          3.74          2.10         1.73 o                         
   6   4  13          2.15          3.68         1.96 o                         
   7   4  13          0.06          0.15         1.65 o                         
  -7   5  13          0.05          1.48         1.32 o                         
  -6   5  13         23.34         30.24         2.93 o                         
  -5   5  13          3.20          4.09         3.48 o                         
  -4   5  13          3.03          0.29         1.92 o                         
  -3   5  13          3.58          4.46         3.97 o                         
  -2   5  13          2.04          1.24         1.59 o                         
  -1   5  13          3.87          7.68         2.26 o                         
   0   5  13          6.10          4.51         1.71 o                         
   1   5  13          3.18          4.06         1.51 o                         
   2   5  13          0.11         -0.39         1.56 o                         
   3   5  13         28.20         33.50         4.14 o                         
 -16   0  14          0.34          0.05         1.42 o                         
 -14   0  14          1.55          1.08         0.99 o                         
 -12   0  14          0.01         -0.32         0.79 o                         
 -10   0  14          1.81          0.73         0.69 o                         
  -8   0  14         36.89         39.26         1.86 o                         
  -6   0  14        201.18        190.60         5.63 o                         
  -4   0  14         64.41         67.54         6.76 o                         
  -2   0  14        396.82        430.82         8.60 o                         
   0   0  14        161.70        190.91         7.04 o                         
   2   0  14         16.83         15.73         1.43 o                         
   4   0  14       1318.97       1287.48        19.92 o                         
   6   0  14        233.73        241.86         8.77 o                         
   8   0  14         10.80         11.49         1.96 o                         
  10   0  14         10.28         15.02         2.37 o                         
 -15   1  14         21.20         22.19         1.77 o                         
 -14   1  14          4.64          3.94         1.02 o                         
 -13   1  14         31.76         30.50         1.89 o                         
 -12   1  14         77.80         90.52         2.50 o                         
 -11   1  14          2.68          2.60         0.42 o                         
 -10   1  14          1.14          1.06         0.34 o                         
  -9   1  14        129.03        126.86         2.24 o                         
  -8   1  14         19.54         18.94         0.86 o                         
  -7   1  14         52.42         60.91         1.51 o                         
  -6   1  14         56.81         56.07         1.30 o                         
  -5   1  14         48.65         48.07         1.37 o                         
  -4   1  14        173.55        180.46         3.82 o                         
  -3   1  14        234.35        242.51         3.66 o                         
  -2   1  14         70.77         81.93         1.79 o                         
  -1   1  14          5.57          7.23         0.58 o                         
   0   1  14          3.07          4.10         0.68 o                         
   1   1  14         81.24         80.16         1.81 o                         
   2   1  14         63.88         67.57         1.67 o                         
   3   1  14         26.82         25.14         1.12 o                         
   4   1  14        111.92        105.13         2.51 o                         
   5   1  14         42.75         40.45         1.68 o                         
   6   1  14         36.97         38.39         1.72 o                         
   7   1  14         23.05         20.45         1.67 o                         
   8   1  14         12.75         15.96         1.43 o                         
   9   1  14          1.00         -0.07         0.63 o                         
  10   1  14          3.99          5.87         1.11 o                         
  11   1  14          0.22          0.39         0.80 o                         
 -15   2  14         13.47         15.56         2.30 o                         
 -14   2  14          1.15          2.39         1.27 o                         
 -13   2  14         10.30          8.68         1.07 o                         
 -12   2  14          2.33          1.80         0.70 o                         
 -11   2  14         45.73         36.89         2.04 o                         
 -10   2  14         56.24         48.68         3.76 o                         
  -9   2  14          4.50          3.79         0.74 o                         
  -8   2  14         16.58         16.51         1.26 o                         
  -7   2  14          7.14          8.27         0.91 o                         
  -6   2  14          4.56          3.41         0.67 o                         
  -5   2  14        650.18        626.62         8.59 o                         
  -4   2  14        502.50        474.35         6.80 o                         
  -3   2  14          4.88          4.41         0.72 o                         
  -2   2  14         31.03         34.94         1.99 o                         
  -1   2  14          0.54          0.12         0.67 o                         
   0   2  14          1.14         -0.16         0.39 o                         
   1   2  14          0.28          2.26         0.52 o                         
   2   2  14         33.21         27.63         2.19 o                         
   3   2  14          3.95          3.88         0.85 o                         
   4   2  14         12.89         12.50         1.19 o                         
   5   2  14          0.86         -0.23         0.56 o                         
   6   2  14          2.44          1.94         0.84 o                         
   7   2  14          0.80          1.24         1.03 o                         
   8   2  14          0.41          0.25         1.10 o                         
   9   2  14          2.37          2.04         1.22 o                         
  10   2  14          0.90          0.62         1.82 o                         
 -13   3  14          1.23          0.34         0.90 o                         
 -12   3  14          0.01         -0.33         0.78 o                         
 -11   3  14          0.90          0.22         0.74 o                         
 -10   3  14          0.05         -0.30         0.82 o                         
  -9   3  14          2.08          1.70         0.94 o                         
  -8   3  14          8.15          3.96         0.98 o                         
  -7   3  14          0.10         -0.43         0.67 o                         
  -6   3  14          1.27          0.94         0.90 o                         
  -5   3  14         88.49         88.40         3.44 o                         
  -4   3  14         25.44         28.41         2.17 o                         
  -3   3  14        107.19        108.78         3.65 o                         
  -2   3  14         99.31         96.62         4.31 o                         
  -1   3  14          7.47          6.59         1.23 o                         
   0   3  14         24.06         26.72         3.06 o                         
   1   3  14         12.28          9.95         2.01 o                         
   2   3  14          2.33          2.37         0.95 o                         
   3   3  14         64.35         62.18         3.09 o                         
   4   3  14         16.15         11.25         1.97 o                         
   5   3  14          0.17          3.72         2.10 o                         
   6   3  14          0.04         -0.83         1.10 o                         
   7   3  14          1.55          1.91         1.89 o                         
   8   3  14          0.66          3.13         1.84 o                         
   9   3  14          4.68          1.01         1.78 o                         
 -11   4  14          1.40          0.95         1.20 o                         
 -10   4  14          0.17          1.87         1.27 o                         
  -9   4  14          7.08          7.97         1.47 o                         
  -8   4  14          1.66          0.98         2.07 o                         
  -7   4  14         29.98         34.25         2.87 o                         
  -6   4  14          1.31          0.82         0.91 o                         
  -5   4  14          1.74          2.19         1.08 o                         
  -4   4  14          6.05          7.08         1.57 o                         
  -3   4  14          8.60          6.48         1.34 o                         
  -2   4  14         21.99         27.80         3.07 o                         
  -1   4  14          3.76          3.40         1.50 o                         
   0   4  14         10.18          6.97         1.90 o                         
   1   4  14          4.50          5.32         1.39 o                         
   2   4  14          8.13          8.14         1.61 o                         
   3   4  14          0.04         -1.27         1.32 o                         
   4   4  14          0.00          0.04         1.31 o                         
   5   4  14          0.74          0.97         1.49 o                         
   6   4  14          5.62          4.05         2.06 o                         
  -7   5  14          0.00         -0.29         1.46 o                         
  -6   5  14          1.40          1.57         1.42 o                         
  -5   5  14          1.69          0.99         1.48 o                         
  -4   5  14          2.25          3.21         1.96 o                         
  -3   5  14          0.01         -1.16         1.16 o                         
  -2   5  14          0.04         -0.40         1.35 o                         
  -1   5  14          0.99          1.70         2.79 o                         
   0   5  14          0.49          0.14         1.20 o                         
   1   5  14          2.94          2.12         1.76 o                         
   2   5  14          1.27          1.37         1.60 o                         
 -15   0  15          1.44          3.07         1.10 o                         
 -13   0  15          1.09          0.69         0.83 o                         
 -11   0  15         13.85         10.81         1.36 o                         
  -9   0  15         54.25         63.32         2.19 o                         
  -7   0  15         19.52         17.12         1.89 o                         
  -5   0  15          2.81          3.47         1.01 o                         
  -3   0  15        215.43        221.41         5.71 o                         
  -1   0  15        111.99        130.47         3.15 o                         
   1   0  15          0.21          0.32         0.75 o                         
   3   0  15         39.18         32.75         2.24 o                         
   5   0  15        856.93        911.03        25.03 o                         
   7   0  15          5.50          2.97         1.23 o                         
   9   0  15          0.19          3.20         1.41 o                         
 -15   1  15         22.64         24.70         1.84 o                         
 -14   1  15         23.43         27.43         1.90 o                         
 -13   1  15          3.14          2.50         0.85 o                         
 -12   1  15         40.98         42.50         1.98 o                         
 -11   1  15         27.60         31.11         2.02 o                         
 -10   1  15         36.72         37.56         1.16 o                         
  -9   1  15        131.53        121.20         2.21 o                         
  -8   1  15        140.67        136.63         2.37 o                         
  -7   1  15        146.79        146.74         2.63 o                         
  -6   1  15        229.59        225.40         3.18 o                         
  -5   1  15         26.97         23.19         0.90 o                         
  -4   1  15        199.76        212.36         3.41 o                         
  -3   1  15        180.23        187.52         3.09 o                         
  -2   1  15         14.45         15.17         0.79 o                         
  -1   1  15          6.28          6.28         0.57 o                         
   0   1  15          0.59          1.66         0.45 o                         
   1   1  15         12.40         10.63         0.88 o                         
   2   1  15        222.61        231.22         3.75 o                         
   3   1  15        309.38        315.94         4.79 o                         
   4   1  15         70.83         78.30         1.98 o                         
   5   1  15          1.08          0.90         0.54 o                         
   6   1  15         15.61         13.35         1.18 o                         
   7   1  15          3.95          3.08         0.80 o                         
   8   1  15          0.02         -0.15         0.62 o                         
   9   1  15          2.28          5.26         1.07 o                         
  10   1  15          8.14          8.28         1.30 o                         
 -14   2  15          1.20          0.31         0.80 o                         
 -13   2  15          0.92          1.29         0.72 o                         
 -12   2  15          0.34          0.36         0.60 o                         
 -11   2  15         19.38         16.87         1.45 o                         
 -10   2  15         18.25         13.23         1.24 o                         
  -9   2  15          2.01          2.10         0.69 o                         
  -8   2  15          6.39          6.10         1.02 o                         
  -7   2  15          1.01          0.31         0.50 o                         
  -6   2  15         57.02         66.62         2.25 o                         
  -5   2  15        392.15        396.60         6.12 o                         
  -4   2  15        125.06        130.16         2.85 o                         
  -3   2  15         99.02         97.74         2.73 o                         
  -2   2  15         13.89         10.21         1.25 o                         
  -1   2  15          0.06         -0.47         0.47 o                         
   0   2  15          2.84          3.55         0.86 o                         
   1   2  15        113.53         98.53         2.79 o                         
   2   2  15         14.54         12.63         2.76 o                         
   3   2  15          1.49          0.50         0.55 o                         
   4   2  15          3.34          3.48         0.81 o                         
   5   2  15          0.06         -0.07         0.58 o                         
   6   2  15          4.47          3.21         1.11 o                         
   7   2  15          8.59          8.51         1.44 o                         
   8   2  15          0.86          1.76         1.02 o                         
   9   2  15          0.08          0.24         1.11 o                         
 -13   3  15          6.57          7.38         1.44 o                         
 -12   3  15          0.94          0.26         0.81 o                         
 -11   3  15          0.79          0.88         0.80 o                         
 -10   3  15          1.74          3.58         1.11 o                         
  -9   3  15          0.52          0.74         0.81 o                         
  -8   3  15          7.96          3.90         0.96 o                         
  -7   3  15         11.40         11.47         1.34 o                         
  -6   3  15         57.51         55.49         2.93 o                         
  -5   3  15          8.00          8.64         1.39 o                         
  -4   3  15          0.00         -0.52         0.67 o                         
  -3   3  15         25.73         25.55         2.05 o                         
  -2   3  15         15.37         15.17         1.65 o                         
  -1   3  15          0.27         -0.64         0.66 o                         
   0   3  15         65.83         73.39         3.25 o                         
   1   3  15         29.42         34.07         2.56 o                         
   2   3  15          0.02         -0.61         0.65 o                         
   3   3  15          0.97         -0.45         0.83 o                         
   4   3  15          0.19          1.12         1.31 o                         
   5   3  15         36.45         39.29         3.99 o                         
   6   3  15          6.88          7.51         2.02 o                         
   7   3  15          9.13          7.90         2.24 o                         
   8   3  15          0.09          1.21         1.72 o                         
 -10   4  15          1.95          1.17         1.09 o                         
  -9   4  15          0.18          1.16         1.45 o                         
  -8   4  15         20.32         19.41         2.41 o                         
  -7   4  15          9.27          7.22         1.61 o                         
  -6   4  15          6.06          5.44         2.38 o                         
  -5   4  15          4.22          2.67         1.18 o                         
  -4   4  15          6.34          4.04         1.87 o                         
  -3   4  15          0.01          2.96         1.43 o                         
  -2   4  15         11.57         11.18         2.21 o                         
  -1   4  15          0.82          0.82         1.27 o                         
   0   4  15          0.01         -0.88         0.88 o                         
   1   4  15          1.29          0.05         1.04 o                         
   2   4  15          3.80          3.43         1.30 o                         
   3   4  15          0.10         -0.42         1.44 o                         
   4   4  15          3.26          2.82         2.45 o                         
   5   4  15          3.32          5.49         2.19 o                         
   6   4  15          0.07         -1.40         1.40 o                         
  -6   5  15          0.73          2.49         2.65 o                         
  -5   5  15         10.51         12.25         2.65 o                         
  -4   5  15          1.25          1.25         1.67 o                         
  -3   5  15          0.03         -0.33         1.44 o                         
  -2   5  15          1.46          1.96         1.71 o                         
  -1   5  15          5.68          5.85         1.95 o                         
   0   5  15          1.49          0.91         1.51 o                         
   1   5  15          3.73          3.41         1.94 o                         
 -14   0  16          3.83          4.90         1.21 o                         
 -12   0  16          0.67          0.17         1.08 o                         
 -10   0  16         37.62         43.06         2.36 o                         
  -8   0  16          3.10          5.45         0.84 o                         
  -6   0  16          1.22          0.54         0.53 o                         
  -4   0  16          2.22          1.23         0.89 o                         
  -2   0  16         15.15         17.63         2.01 o                         
   0   0  16         25.37         28.02         1.47 o                         
   2   0  16         91.63         89.91         4.57 o                         
   4   0  16        127.56        144.75         6.36 o                         
   6   0  16         27.24         25.06         2.84 o                         
   8   0  16          0.00         -0.11         1.01 o                         
  10   0  16         23.52         36.33         3.83 o                         
 -15   1  16          9.68         12.00         1.39 o                         
 -14   1  16          8.65          9.47         1.21 o                         
 -13   1  16          0.62         -0.13         0.74 o                         
 -12   1  16          0.09          0.39         0.59 o                         
 -11   1  16          1.93          2.09         0.64 o                         
 -10   1  16          0.10         -0.29         0.29 o                         
  -9   1  16         36.58         36.75         1.23 o                         
  -8   1  16          1.19          1.37         0.45 o                         
  -7   1  16          2.12          3.91         0.71 o                         
  -6   1  16         15.99         16.44         0.99 o                         
  -5   1  16         13.94         15.40         0.78 o                         
  -4   1  16          1.69          3.12         0.44 o                         
  -3   1  16        130.25        138.77         3.22 o                         
  -2   1  16          0.13          0.36         0.31 o                         
  -1   1  16          4.21          2.87         0.53 o                         
   0   1  16          2.13          2.65         0.54 o                         
   1   1  16         24.29         24.37         1.65 o                         
   2   1  16        270.13        300.66         4.62 o                         
   3   1  16        209.09        209.55         3.63 o                         
   4   1  16          3.54          3.45         0.62 o                         
   5   1  16          5.12          4.44         0.67 o                         
   6   1  16          0.14         -0.57         1.12 o                         
   7   1  16          0.00          0.02         0.62 o                         
   8   1  16          6.94          9.48         1.31 o                         
   9   1  16          0.68          0.03         0.98 o                         
  10   1  16          0.12          0.03         0.80 o                         
 -14   2  16          0.38          0.35         0.85 o                         
 -13   2  16          3.01          3.46         0.87 o                         
 -12   2  16          2.02          0.95         0.70 o                         
 -11   2  16         23.10         19.98         1.58 o                         
 -10   2  16          6.37          4.92         1.31 o                         
  -9   2  16          1.92          1.55         0.68 o                         
  -8   2  16          0.07         -0.15         0.66 o                         
  -7   2  16          0.40         -0.41         0.45 o                         
  -6   2  16          3.39          4.13         0.76 o                         
  -5   2  16        219.56        228.76         4.21 o                         
  -4   2  16         86.53         90.85         2.74 o                         
  -3   2  16         48.30         43.19         1.89 o                         
  -2   2  16          0.00         -0.56         0.56 o                         
  -1   2  16          0.56          0.62         0.59 o                         
   0   2  16         32.95         32.35         2.79 o                         
   1   2  16         14.00         14.31         1.30 o                         
   2   2  16         28.25         33.62         1.92 o                         
   3   2  16          1.16          2.55         0.74 o                         
   4   2  16          0.07         -0.48         0.58 o                         
   5   2  16          0.42          0.27         0.64 o                         
   6   2  16         15.09         15.14         2.08 o                         
   7   2  16          3.25          2.67         1.15 o                         
   8   2  16          1.44          1.11         1.34 o                         
   9   2  16          2.51          2.74         1.86 o                         
 -13   3  16          0.25          0.49         1.05 o                         
 -12   3  16          0.88          0.51         0.80 o                         
 -11   3  16          1.07          0.19         0.79 o                         
 -10   3  16          2.09          0.96         1.17 o                         
  -9   3  16          1.65          0.83         0.87 o                         
  -8   3  16          4.17          4.99         1.06 o                         
  -7   3  16          7.24          5.22         1.58 o                         
  -6   3  16          0.02          0.00         0.80 o                         
  -5   3  16         79.76         73.75         4.33 o                         
  -4   3  16          0.30         -0.65         0.65 o                         
  -3   3  16          6.13          4.12         1.00 o                         
  -2   3  16         23.03         20.60         1.87 o                         
  -1   3  16         17.31         13.60         2.04 o                         
   0   3  16          8.49         11.22         1.65 o                         
   1   3  16         24.75         26.86         3.03 o                         
   2   3  16          0.72          0.82         0.91 o                         
   3   3  16          2.76          2.32         1.07 o                         
   4   3  16          9.40          9.27         3.63 o                         
   5   3  16          0.44          0.62         1.25 o                         
   6   3  16         15.87         15.81         2.77 o                         
   7   3  16          1.28          3.59         2.19 o                         
 -10   4  16          0.26          0.20         1.17 o                         
  -9   4  16          0.80          0.77         1.31 o                         
  -8   4  16          4.84          1.15         1.22 o                         
  -7   4  16         78.00         88.68         4.19 o                         
  -6   4  16          0.30          0.96         1.11 o                         
  -5   4  16          2.95          2.86         1.50 o                         
  -4   4  16          0.15          0.20         1.07 o                         
  -3   4  16          1.43          1.24         1.37 o                         
  -2   4  16         64.78         70.84         4.59 o                         
  -1   4  16          1.94          2.46         1.36 o                         
   0   4  16          2.93          1.05         1.24 o                         
   1   4  16          1.42         -0.13         1.06 o                         
   2   4  16          5.75          4.65         1.40 o                         
   3   4  16          2.59          3.71         2.01 o                         
   4   4  16         17.98         18.99         3.17 o                         
   5   4  16          1.00          0.75         1.68 o                         
  -4   5  16          2.16          2.48         2.54 o                         
  -3   5  16          2.74          2.71         2.36 o                         
  -2   5  16          0.54          0.12         1.53 o                         
  -1   5  16          2.07          3.72         2.69 o                         
 -15   0  17          2.89          1.72         1.04 o                         
 -13   0  17          2.88          3.86         1.09 o                         
 -11   0  17          7.08          8.29         1.08 o                         
  -9   0  17         12.40         21.54         2.20 o                         
  -7   0  17         85.94         94.84         3.09 o                         
  -5   0  17          0.05          0.28         0.47 o                         
  -3   0  17         30.55         28.48         2.13 o                         
  -1   0  17          2.54          2.68         0.70 o                         
   1   0  17          2.76          0.99         0.81 o                         
   3   0  17         10.59         13.13         2.19 o                         
   5   0  17         49.37         49.06         3.62 o                         
   7   0  17          1.13          2.00         1.39 o                         
   9   0  17          5.68          6.61         1.95 o                         
 -15   1  17          0.33          1.62         0.88 o                         
 -14   1  17          0.50         -0.21         0.75 o                         
 -13   1  17         11.11          9.57         1.09 o                         
 -12   1  17         21.75         21.21         1.45 o                         
 -11   1  17          4.33          5.47         0.85 o                         
 -10   1  17          4.51          4.67         0.54 o                         
  -9   1  17          0.48          0.62         0.40 o                         
  -8   1  17          7.84          8.21         0.85 o                         
  -7   1  17        223.39        231.30         3.70 o                         
  -6   1  17        202.83        199.09         3.19 o                         
  -5   1  17          0.25          0.55         0.33 o                         
  -4   1  17          1.88          1.20         0.38 o                         
  -3   1  17          1.49          2.26         0.43 o                         
  -2   1  17         55.78         55.37         1.59 o                         
  -1   1  17          5.38          4.08         0.58 o                         
   0   1  17          0.34         -0.33         0.41 o                         
   1   1  17          0.00         -0.13         0.57 o                         
   2   1  17          0.12          0.16         0.42 o                         
   3   1  17          5.72          7.07         0.74 o                         
   4   1  17          8.67          8.99         0.85 o                         
   5   1  17          0.09         -0.41         0.47 o                         
   6   1  17          0.23         -0.31         0.91 o                         
   7   1  17          5.34          8.06         3.00 o                         
   8   1  17          0.04         -0.44         0.69 o                         
   9   1  17          0.59         -0.27         0.78 o                         
 -14   2  17          1.53          2.23         0.95 o                         
 -13   2  17          1.27          0.54         0.74 o                         
 -12   2  17          9.71          9.62         1.20 o                         
 -11   2  17          7.33          6.18         1.05 o                         
 -10   2  17          0.00          0.15         0.60 o                         
  -9   2  17          9.16          9.10         1.09 o                         
  -8   2  17          1.27          0.75         0.60 o                         
  -7   2  17         93.95         96.67         2.68 o                         
  -6   2  17          0.15          0.11         0.51 o                         
  -5   2  17         83.72         86.32         2.97 o                         
  -4   2  17        208.01        209.91         4.58 o                         
  -3   2  17         77.78         71.22         2.42 o                         
  -2   2  17          2.38          1.96         0.80 o                         
  -1   2  17         40.24         44.25         2.39 o                         
   0   2  17         19.72         18.38         1.67 o                         
   1   2  17         55.46         46.32         3.45 o                         
   2   2  17         23.62         19.59         1.53 o                         
   3   2  17          9.82          6.77         1.08 o                         
   4   2  17          4.25          3.94         0.91 o                         
   5   2  17          0.66         -0.02         0.71 o                         
   6   2  17          5.66          7.62         1.44 o                         
   7   2  17          7.59          8.63         1.51 o                         
   8   2  17         10.55         13.60         2.81 o                         
 -12   3  17          3.66          3.16         0.97 o                         
 -11   3  17          0.23          0.20         0.80 o                         
 -10   3  17          9.94         14.73         2.90 o                         
  -9   3  17          3.39          6.01         1.24 o                         
  -8   3  17          6.33          7.53         1.57 o                         
  -7   3  17          0.17          0.47         0.89 o                         
  -6   3  17          0.37          0.67         0.87 o                         
  -5   3  17         17.86         16.27         1.90 o                         
  -4   3  17          0.79          0.80         0.87 o                         
  -3   3  17          0.49         -0.12         0.66 o                         
  -2   3  17          3.33          2.20         0.90 o                         
  -1   3  17         19.80         19.67         4.57 o                         
   0   3  17         11.21         11.87         2.04 o                         
   1   3  17         16.70         13.57         1.78 o                         
   2   3  17          0.73          0.50         0.93 o                         
   3   3  17          1.57         -0.21         0.92 o                         
   4   3  17         24.36         23.57         3.17 o                         
   5   3  17          0.99          3.05         1.58 o                         
   6   3  17         10.43          9.74         2.27 o                         
   7   3  17          0.93          0.26         2.02 o                         
  -9   4  17          0.70          1.30         1.44 o                         
  -8   4  17         88.42        109.36         5.88 o                         
  -7   4  17          0.86         -0.59         1.02 o                         
  -6   4  17          3.74          4.34         1.39 o                         
  -5   4  17          0.03         -0.86         0.86 o                         
  -4   4  17          3.72          3.62         1.73 o                         
  -3   4  17         15.39         17.11         2.67 o                         
  -2   4  17          0.04         -1.16         1.16 o                         
  -1   4  17         14.97         14.92         2.55 o                         
   0   4  17          3.95          3.57         1.66 o                         
   1   4  17          2.59          0.54         1.13 o                         
   2   4  17          0.00         -0.21         1.04 o                         
   3   4  17          4.58          4.59         2.11 o                         
   4   4  17         27.04         36.96         7.75 o                         
 -14   0  18         78.89        101.25         4.67 o                         
 -12   0  18         17.94         19.05         1.83 o                         
 -10   0  18          0.80          0.33         1.12 o                         
  -8   0  18        229.97        247.06         5.79 o                         
  -6   0  18         34.44         33.62         1.99 o                         
  -4   0  18          4.36          5.32         0.83 o                         
  -2   0  18          0.36          0.55         0.48 o                         
   0   0  18          1.42          0.90         0.57 o                         
   2   0  18        262.28        262.15         6.65 o                         
   4   0  18         34.49         30.49         3.18 o                         
   6   0  18         10.22         10.52         2.04 o                         
   8   0  18         16.90         18.86         2.67 o                         
 -14   1  18          0.92          0.81         0.83 o                         
 -13   1  18         10.28          9.21         1.11 o                         
 -12   1  18         15.54         18.68         1.40 o                         
 -11   1  18          5.20          7.24         1.20 o                         
 -10   1  18          0.00          0.58         0.56 o                         
  -9   1  18          1.06          0.66         0.36 o                         
  -8   1  18         11.61         12.62         0.82 o                         
  -7   1  18        457.34        479.19         6.39 o                         
  -6   1  18        482.87        483.18         5.87 o                         
  -5   1  18          0.15          0.21         0.36 o                         
  -4   1  18         61.26         59.55         1.54 o                         
  -3   1  18         34.32         33.92         1.32 o                         
  -2   1  18          4.34          4.73         0.61 o                         
  -1   1  18         35.45         30.62         1.31 o                         
   0   1  18         40.50         39.93         1.62 o                         
   1   1  18          0.05         -0.03         0.44 o                         
   2   1  18         80.20         86.89         2.33 o                         
   3   1  18        186.59        180.22         3.37 o                         
   4   1  18         22.75         20.92         1.50 o                         
   5   1  18         16.00         18.69         1.39 o                         
   6   1  18          0.11          0.51         0.57 o                         
   7   1  18          1.09          0.37         0.61 o                         
   8   1  18          0.08         -0.59         0.59 o                         
 -13   2  18          2.46          1.77         0.85 o                         
 -12   2  18          2.43          1.87         0.79 o                         
 -11   2  18         17.90         15.51         1.49 o                         
 -10   2  18          0.08          0.06         0.65 o                         
  -9   2  18          0.75          1.23         0.66 o                         
  -8   2  18          0.74          0.78         0.61 o                         
  -7   2  18         55.27         54.51         2.18 o                         
  -6   2  18          2.77          0.89         0.70 o                         
  -5   2  18          7.10          6.56         1.00 o                         
  -4   2  18        132.16        133.71         3.55 o                         
  -3   2  18         13.76         12.10         1.23 o                         
  -2   2  18          2.79          2.46         1.00 o                         
  -1   2  18          0.43          1.01         0.72 o                         
   0   2  18         10.41         15.20         1.59 o                         
   1   2  18          3.43          1.42         1.17 o                         
   2   2  18         35.99         37.12         2.07 o                         
   3   2  18          2.95          3.12         0.81 o                         
   4   2  18          3.12          3.42         1.35 o                         
   5   2  18          0.36          0.16         0.94 o                         
   6   2  18          1.68          2.22         1.02 o                         
   7   2  18         15.91         19.44         3.23 o                         
   8   2  18          0.75          0.56         1.61 o                         
 -12   3  18          0.01          0.76         0.91 o                         
 -11   3  18          0.79          0.56         0.82 o                         
 -10   3  18          8.52         11.31         1.37 o                         
  -9   3  18          2.22          3.55         1.09 o                         
  -8   3  18          3.26          3.75         1.30 o                         
  -7   3  18          6.32          8.78         1.78 o                         
  -6   3  18          1.06         -0.73         0.85 o                         
  -5   3  18          0.41          0.78         0.78 o                         
  -4   3  18          7.07         12.36         1.63 o                         
  -3   3  18         17.32         13.80         1.73 o                         
  -2   3  18          5.70          6.08         1.61 o                         
  -1   3  18          1.27          1.90         1.40 o                         
   0   3  18         10.89         11.72         4.00 o                         
   1   3  18          5.71          2.54         1.10 o                         
   2   3  18          0.97         -0.09         0.93 o                         
   3   3  18          2.91          2.58         1.15 o                         
   4   3  18          0.26         -0.88         1.40 o                         
   5   3  18          0.92          0.00         1.51 o                         
   6   3  18          1.00          0.10         1.56 o                         
  -9   4  18          4.24          3.90         1.53 o                         
  -8   4  18          8.37         13.25         2.19 o                         
  -7   4  18          2.96          1.40         1.36 o                         
  -6   4  18          0.89          2.11         1.37 o                         
  -5   4  18          0.00         -0.55         1.00 o                         
  -4   4  18          3.17          1.97         1.44 o                         
  -3   4  18          0.05         -0.37         1.22 o                         
  -2   4  18          3.25          4.52         1.73 o                         
  -1   4  18          2.97         -0.10         1.44 o                         
   0   4  18          1.96          3.39         1.73 o                         
   1   4  18          0.08         -1.03         1.12 o                         
   2   4  18          0.52          1.60         1.62 o                         
   3   4  18          0.83          2.75         1.77 o                         
 -13   0  19          0.00          0.47         0.83 o                         
 -11   0  19          0.34          0.44         0.71 o                         
  -9   0  19        342.35        389.42         7.11 o                         
  -7   0  19          6.28          6.69         1.10 o                         
  -5   0  19         29.23         31.50         1.96 o                         
  -3   0  19          8.15          6.35         1.34 o                         
  -1   0  19          4.36          4.02         0.79 o                         
   1   0  19          1.19         -0.21         0.68 o                         
   3   0  19         33.64         27.35         3.04 o                         
   5   0  19          3.94          3.36         1.42 o                         
   7   0  19          7.23         13.77         2.43 o                         
 -14   1  19          0.84          0.38         0.82 o                         
 -13   1  19          0.05          0.54         0.74 o                         
 -12   1  19          3.07          1.67         0.70 o                         
 -11   1  19          0.49          0.27         0.60 o                         
 -10   1  19          1.89          1.30         0.63 o                         
  -9   1  19          2.92          1.69         0.43 o                         
  -8   1  19          5.64          7.67         0.66 o                         
  -7   1  19         56.17         57.97         1.67 o                         
  -6   1  19         53.49         55.39         1.50 o                         
  -5   1  19          3.38          2.67         0.50 o                         
  -4   1  19          1.84          1.65         0.48 o                         
  -3   1  19         13.13         11.91         1.51 o                         
  -2   1  19          0.26         -0.17         0.39 o                         
  -1   1  19         55.40         49.39         2.38 o                         
   0   1  19          0.98          1.47         0.56 o                         
   1   1  19         10.65          9.12         0.91 o                         
   2   1  19        126.28        143.59         3.19 o                         
   3   1  19         79.71         83.15         2.60 o                         
   4   1  19         17.39         19.99         1.43 o                         
   5   1  19          9.18          8.76         1.03 o                         
   6   1  19          2.54          2.41         0.71 o                         
   7   1  19          2.61          2.74         0.79 o                         
   8   1  19         10.35         14.21         1.33 o                         
 -13   2  19          1.12          0.96         0.79 o                         
 -12   2  19          1.84          1.64         0.74 o                         
 -11   2  19         23.35         24.23         1.82 o                         
 -10   2  19         16.07         13.78         1.38 o                         
  -9   2  19          1.99          2.21         0.74 o                         
  -8   2  19          3.59          3.89         0.85 o                         
  -7   2  19          1.23          2.26         0.80 o                         
  -6   2  19         46.28         44.79         2.46 o                         
  -5   2  19        148.86        158.83         4.08 o                         
  -4   2  19          0.00         -0.14         0.62 o                         
  -3   2  19          0.48         -0.39         0.58 o                         
  -2   2  19          0.92          1.05         0.63 o                         
  -1   2  19          2.03          2.51         0.90 o                         
   0   2  19        130.48        136.47         5.45 o                         
   1   2  19        173.04        173.90         7.28 o                         
   2   2  19          0.94          0.44         0.75 o                         
   3   2  19         18.45         14.41         1.49 o                         
   4   2  19          6.33          6.13         1.77 o                         
   5   2  19          0.69         -0.01         0.96 o                         
   6   2  19          1.75          3.32         1.81 o                         
   7   2  19          0.02         -0.39         1.39 o                         
 -11   3  19          2.66          1.63         1.18 o                         
 -10   3  19          0.85         -0.10         0.91 o                         
  -9   3  19          0.00         -0.57         0.88 o                         
  -8   3  19          6.45          9.93         1.78 o                         
  -7   3  19         13.09         12.73         1.86 o                         
  -6   3  19          0.08          0.19         0.95 o                         
  -5   3  19          1.14          2.15         1.06 o                         
  -4   3  19          1.95          2.07         1.05 o                         
  -3   3  19          0.18         -0.21         0.87 o                         
  -2   3  19          0.96          0.68         1.20 o                         
  -1   3  19         24.57         25.87         2.92 o                         
   0   3  19          0.38         -0.03         1.08 o                         
   1   3  19          1.34          1.65         1.41 o                         
   2   3  19          0.45          1.09         1.16 o                         
   3   3  19          1.90          2.73         1.31 o                         
   4   3  19          0.52          0.70         1.37 o                         
   5   3  19          0.02         -0.74         1.71 o                         
  -8   4  19         15.18         13.52         2.18 o                         
  -7   4  19          1.80          2.09         1.43 o                         
  -6   4  19          4.52          5.41         1.59 o                         
  -5   4  19          0.94          2.71         1.65 o                         
  -4   4  19          1.91          0.38         1.41 o                         
  -3   4  19         14.18         14.73         2.62 o                         
  -2   4  19          0.04          2.79         1.65 o                         
  -1   4  19         16.52         15.03         2.65 o                         
   0   4  19          0.10          1.65         1.47 o                         
   1   4  19          0.70          1.95         1.50 o                         
   2   4  19          2.71          1.73         1.81 o                         
 -14   0  20          0.82          0.09         1.07 o                         
 -12   0  20          0.47         -0.14         0.69 o                         
 -10   0  20          6.93          7.17         1.51 o                         
  -8   0  20         20.49         27.22         3.06 o                         
  -6   0  20          3.51          3.05         1.19 o                         
  -4   0  20          5.42          7.72         1.27 o                         
  -2   0  20          0.01         -0.03         0.48 o                         
   0   0  20          0.21          0.02         0.59 o                         
   2   0  20          2.14          1.73         0.87 o                         
   4   0  20          0.33         -0.73         0.92 o                         
   6   0  20          4.27          7.34         1.92 o                         
 -13   1  20          0.22         -0.14         0.69 o                         
 -12   1  20          3.84          2.44         0.79 o                         
 -11   1  20          1.62          1.17         0.70 o                         
 -10   1  20          0.07         -0.52         0.52 o                         
  -9   1  20          7.54          8.09         0.99 o                         
  -8   1  20          4.01          3.18         0.52 o                         
  -7   1  20         11.72          8.83         0.77 o                         
  -6   1  20         21.06         23.30         1.08 o                         
  -5   1  20         49.12         50.45         1.65 o                         
  -4   1  20          0.76          0.37         0.42 o                         
  -3   1  20          0.44          0.04         0.42 o                         
  -2   1  20          9.44          9.94         1.22 o                         
  -1   1  20          4.11          3.09         0.59 o                         
   0   1  20          2.65          3.38         0.65 o                         
   1   1  20         35.45         35.79         1.77 o                         
   2   1  20         10.98         12.20         1.13 o                         
   3   1  20          7.44          6.79         0.93 o                         
   4   1  20          0.30          0.43         0.76 o                         
   5   1  20          1.78          1.48         0.81 o                         
   6   1  20          7.36          8.27         1.06 o                         
   7   1  20          6.20          8.01         1.09 o                         
 -12   2  20          1.94          1.54         0.94 o                         
 -11   2  20          5.38          4.29         1.08 o                         
 -10   2  20         10.41         14.37         1.41 o                         
  -9   2  20          3.10          2.01         0.97 o                         
  -8   2  20          0.03         -0.65         0.65 o                         
  -7   2  20         35.96         40.65         2.43 o                         
  -6   2  20         12.05         13.01         1.42 o                         
  -5   2  20         14.31         13.00         1.40 o                         
  -4   2  20          0.22          0.14         0.73 o                         
  -3   2  20          0.69          0.06         0.65 o                         
  -2   2  20          0.51         -0.04         0.65 o                         
  -1   2  20          0.08          0.74         0.81 o                         
   0   2  20         79.21         90.05         4.41 o                         
   1   2  20        100.38        108.27         4.89 o                         
   2   2  20          8.12          9.82         1.43 o                         
   3   2  20          1.20          0.63         0.96 o                         
   4   2  20          1.70          0.17         0.81 o                         
   5   2  20          0.16         -1.31         1.31 o                         
   6   2  20          4.79          6.45         2.20 o                         
 -11   3  20          0.08         -0.39         1.11 o                         
 -10   3  20         11.31         15.58         1.83 o                         
  -9   3  20          3.04          3.99         1.20 o                         
  -8   3  20          8.50          5.99         1.37 o                         
  -7   3  20          6.00          6.93         1.55 o                         
  -6   3  20          7.29          8.08         2.99 o                         
  -5   3  20         20.16         24.47         2.51 o                         
  -4   3  20         13.44         16.12         1.94 o                         
  -3   3  20         11.88         14.57         1.88 o                         
  -2   3  20         22.74         29.82         3.20 o                         
  -1   3  20          0.49          0.28         1.99 o                         
   0   3  20          5.39          4.81         1.71 o                         
   1   3  20          0.57          0.52         1.09 o                         
   2   3  20          0.58          3.72         1.34 o                         
   3   3  20          0.51          0.84         1.11 o                         
   4   3  20          2.96          3.20         1.81 o                         
  -7   4  20         29.39         27.60         5.13 o                         
  -6   4  20          0.00         -1.35         1.35 o                         
  -5   4  20          3.11          2.92         1.73 o                         
  -4   4  20          1.34          2.47         1.79 o                         
  -3   4  20          1.97          0.80         1.51 o                         
  -2   4  20         20.74         20.53         2.97 o                         
  -1   4  20          0.51         -1.21         1.21 o                         
   0   4  20          0.00         -0.24         1.59 o                         
 -13   0  21          4.00          5.96         1.29 o                         
 -11   0  21          0.38         -0.30         0.69 o                         
  -9   0  21        269.11        315.79         6.34 o                         
  -7   0  21         14.53         17.62         2.46 o                         
  -5   0  21          3.85          6.01         1.63 o                         
  -3   0  21          8.23          8.23         1.07 o                         
  -1   0  21          2.56          3.83         1.35 o                         
   1   0  21          1.21          0.89         0.76 o                         
   3   0  21          4.83          4.71         1.13 o                         
   5   0  21          0.01         -0.67         1.05 o                         
 -13   1  21          0.64         -0.03         0.73 o                         
 -12   1  21          5.74          4.42         0.95 o                         
 -11   1  21          1.78          3.21         0.84 o                         
 -10   1  21          0.28          0.65         0.66 o                         
  -9   1  21         12.99         11.53         1.14 o                         
  -8   1  21         15.02         13.68         1.18 o                         
  -7   1  21         41.09         40.64         1.57 o                         
  -6   1  21         76.92         74.29         1.92 o                         
  -5   1  21         47.74         48.36         1.69 o                         
  -4   1  21          0.06         -0.21         0.40 o                         
  -3   1  21          2.03          1.90         0.55 o                         
  -2   1  21          0.71          0.31         0.47 o                         
  -1   1  21         32.18         33.01         2.29 o                         
   0   1  21         20.28         16.12         1.13 o                         
   1   1  21          1.79          0.92         1.56 o                         
   2   1  21          6.37          5.98         0.84 o                         
   3   1  21          1.73          0.85         0.62 o                         
   4   1  21         17.94         16.53         1.37 o                         
   5   1  21         13.22         12.95         1.98 o                         
   6   1  21         11.61         12.65         1.28 o                         
 -12   2  21          4.09          6.23         1.22 o                         
 -11   2  21          1.02          2.34         0.91 o                         
 -10   2  21          1.28          0.64         0.76 o                         
  -9   2  21          2.92          3.87         1.27 o                         
  -8   2  21          1.20          1.05         0.86 o                         
  -7   2  21          3.11          3.48         2.04 o                         
  -6   2  21          2.38          2.38         0.85 o                         
  -5   2  21          1.07          1.06         0.81 o                         
  -4   2  21          0.48         -0.55         0.70 o                         
  -3   2  21          0.94         -0.20         0.63 o                         
  -2   2  21         10.90          8.81         1.34 o                         
  -1   2  21         21.12         15.92         1.79 o                         
   0   2  21          0.29          1.37         1.26 o                         
   1   2  21          2.51          1.38         1.00 o                         
   2   2  21          0.19          1.23         0.85 o                         
   3   2  21          1.49          0.63         0.92 o                         
   4   2  21          1.98          1.88         2.18 o                         
   5   2  21          0.07          0.03         1.40 o                         
 -10   3  21         23.47         33.78         2.78 o                         
  -9   3  21         20.48         32.72         2.52 o                         
  -8   3  21          0.97          2.18         1.00 o                         
  -7   3  21          2.73          3.51         1.10 o                         
  -6   3  21          0.08         -0.97         0.97 o                         
  -5   3  21          7.90         11.16         1.78 o                         
  -4   3  21         23.79         30.36         2.60 o                         
  -3   3  21          0.76          1.07         1.36 o                         
  -2   3  21          1.30          1.77         1.50 o                         
  -1   3  21         10.05          9.88         2.35 o                         
   0   3  21          0.27          0.05         1.19 o                         
   1   3  21          0.29          0.85         1.34 o                         
   2   3  21          4.14          3.23         4.07 o                         
   3   3  21          0.18          0.38         1.73 o                         
  -4   4  21          2.12         -1.36         2.00 o                         
  -3   4  21          0.19         -0.31         2.03 o                         
 -12   0  22          0.00         -0.53         0.74 o                         
 -10   0  22          1.95          3.59         1.02 o                         
  -8   0  22        627.76        638.16        12.02 o                         
  -6   0  22         16.84         15.83         1.84 o                         
  -4   0  22          0.53          0.62         0.88 o                         
  -2   0  22         59.06         60.79         2.95 o                         
   0   0  22          3.34          5.95         1.14 o                         
   2   0  22          7.13          9.52         1.44 o                         
   4   0  22         12.71          8.53         1.47 o                         
   6   0  22          4.09          3.13         1.17 o                         
 -12   1  22          1.86          0.69         0.78 o                         
 -11   1  22         14.95         17.14         1.44 o                         
 -10   1  22         27.08         28.54         1.73 o                         
  -9   1  22         27.97         28.15         1.68 o                         
  -8   1  22          2.58          1.64         0.70 o                         
  -7   1  22         26.10         24.85         1.76 o                         
  -6   1  22         40.36         35.03         1.41 o                         
  -5   1  22          0.68          0.16         0.46 o                         
  -4   1  22          0.26          0.46         0.57 o                         
  -3   1  22         11.02         11.86         0.97 o                         
  -2   1  22          0.19         -0.43         0.43 o                         
  -1   1  22         21.74         17.64         1.53 o                         
   0   1  22         80.14         78.43         2.43 o                         
   1   1  22          2.09          0.30         0.62 o                         
   2   1  22          9.74          8.40         1.17 o                         
   3   1  22          1.19          0.53         0.57 o                         
   4   1  22          0.83          2.09         0.76 o                         
   5   1  22         11.77         17.39         1.45 o                         
 -11   2  22          2.51          2.38         0.95 o                         
 -10   2  22          2.49          0.79         0.96 o                         
  -9   2  22          0.15         -0.60         0.83 o                         
  -8   2  22          0.41         -0.02         0.80 o                         
  -7   2  22          3.70          2.78         0.99 o                         
  -6   2  22         19.05         24.78         2.53 o                         
  -5   2  22          0.86          0.25         0.75 o                         
  -4   2  22          1.80          1.27         0.85 o                         
  -3   2  22          0.89          1.07         0.79 o                         
  -2   2  22          9.93         13.32         1.46 o                         
  -1   2  22          4.36          3.39         1.17 o                         
   0   2  22         23.54         33.89         3.32 o                         
   1   2  22         32.07         32.72         2.99 o                         
   2   2  22         14.74         14.70         1.77 o                         
   3   2  22          0.00         -0.50         0.98 o                         
   4   2  22          0.32         -1.01         1.39 o                         
  -9   3  22          2.13          1.39         1.11 o                         
  -8   3  22          2.65          2.73         1.05 o                         
  -7   3  22          2.04          0.32         0.89 o                         
  -6   3  22          2.68          1.19         1.15 o                         
  -5   3  22          0.64          1.57         1.10 o                         
  -4   3  22          2.37          1.52         1.03 o                         
  -3   3  22          0.31          0.28         1.37 o                         
  -2   3  22          0.47          0.81         1.73 o                         
  -1   3  22         12.17         11.27         3.61 o                         
   0   3  22          1.44          2.59         1.66 o                         
   1   3  22          0.16         -0.56         1.29 o                         
   2   3  22          3.45          3.45         1.58 o                         
 -11   0  23          4.82          2.51         0.92 o                         
  -9   0  23         68.81         80.70         3.01 o                         
  -7   0  23          2.73          3.24         1.21 o                         
  -5   0  23          0.69          0.90         0.79 o                         
  -3   0  23         74.56         85.21         3.56 o                         
  -1   0  23          0.04         -0.59         0.60 o                         
   1   0  23          6.73          6.14         1.29 o                         
   3   0  23         29.05         36.89         2.74 o                         
   5   0  23          7.64          8.66         1.55 o                         
 -12   1  23          1.62          1.50         0.84 o                         
 -11   1  23         35.45         41.33         2.16 o                         
 -10   1  23         38.55         43.29         2.18 o                         
  -9   1  23          0.34         -0.10         0.66 o                         
  -8   1  23          5.13          3.55         0.89 o                         
  -7   1  23          0.07          1.49         0.84 o                         
  -6   1  23          3.11          1.86         0.52 o                         
  -5   1  23          8.61          7.07         0.78 o                         
  -4   1  23          0.20          0.47         0.45 o                         
  -3   1  23          1.03          1.49         0.53 o                         
  -2   1  23          1.59          0.39         0.53 o                         
  -1   1  23          1.53         -0.56         0.56 o                         
   0   1  23          2.27          1.57         0.64 o                         
   1   1  23          0.04         -0.29         0.57 o                         
   2   1  23          0.61         -0.23         0.84 o                         
   3   1  23          1.90          0.85         0.79 o                         
   4   1  23          0.02          0.07         0.81 o                         
 -10   2  23          0.19          0.89         0.96 o                         
  -9   2  23          0.22         -0.84         0.84 o                         
  -8   2  23          0.18         -0.40         0.81 o                         
  -7   2  23          4.42          4.08         1.09 o                         
  -6   2  23          0.14          1.25         0.86 o                         
  -5   2  23          3.43          2.37         1.42 o                         
  -4   2  23          1.22          0.18         0.77 o                         
  -3   2  23          6.02          7.19         1.20 o                         
  -2   2  23          9.99          8.64         1.30 o                         
  -1   2  23          1.68          0.78         0.98 o                         
   0   2  23         17.57         18.77         2.30 o                         
   1   2  23         40.38         34.62         3.47 o                         
   2   2  23          3.18          0.16         1.20 o                         
   3   2  23          0.94          2.18         1.45 o                         
  -7   3  23          8.40          6.05         2.01 o                         
  -6   3  23          0.89          0.48         0.94 o                         
  -5   3  23          3.05          7.55         1.70 o                         
  -4   3  23          1.43         -1.02         1.35 o                         
  -3   3  23          4.49          5.38         1.99 o                         
  -2   3  23         34.31         37.29         4.31 o                         
  -1   3  23         44.20         48.57         4.35 o                         
   0   3  23          0.00          2.11         1.42 o                         
 -10   0  24          1.76          2.24         0.95 o                         
  -8   0  24         12.41         11.80         1.62 o                         
  -6   0  24          0.82         -0.01         0.86 o                         
  -4   0  24          1.70          1.00         1.11 o                         
  -2   0  24          4.25          2.59         1.01 o                         
   0   0  24          1.58          0.71         0.85 o                         
   2   0  24          1.01          0.42         1.03 o                         
 -11   1  24          0.24          0.52         0.75 o                         
 -10   1  24          2.71          3.07         1.04 o                         
  -9   1  24          8.97          8.45         1.23 o                         
  -8   1  24          0.42          0.25         0.80 o                         
  -7   1  24          0.15          0.62         0.85 o                         
  -6   1  24          0.27          0.42         0.66 o                         
  -5   1  24          1.01          0.48         1.31 o                         
  -4   1  24          0.47          0.28         0.50 o                         
  -3   1  24          2.72          2.07         0.64 o                         
  -2   1  24          0.03          0.84         0.56 o                         
  -1   1  24          0.00         -0.04         0.63 o                         
   0   1  24          8.03          6.22         0.92 o                         
   1   1  24          1.98          0.23         0.64 o                         
   2   1  24          0.20         -0.17         0.63 o                         
   3   1  24          0.20          0.46         0.69 o                         
  -9   2  24          0.09         -0.48         0.88 o                         
  -8   2  24          2.61          2.31         1.09 o                         
  -7   2  24          2.40          3.65         1.46 o                         
  -6   2  24         14.05         13.13         1.56 o                         
  -5   2  24          6.71          6.86         1.39 o                         
  -4   2  24          1.46          1.01         0.87 o                         
  -3   2  24          1.57          1.45         0.90 o                         
  -2   2  24          1.54          0.13         1.01 o                         
  -1   2  24          7.46          5.23         1.41 o                         
   0   2  24          0.10          0.47         0.83 o                         
   1   2  24          5.55          2.11         2.10 o                         
   2   2  24          0.34         -1.03         1.72 o                         
  -5   3  24          0.98          3.06         1.26 o                         
  -4   3  24         12.23         14.75         3.16 o                         
  -3   3  24          5.50          5.41         1.94 o                         
  -9   0  25         40.71         33.44         2.23 o                         
  -7   0  25         35.75         31.97         3.02 o                         
  -5   0  25          5.30          4.83         1.39 o                         
  -3   0  25         43.35         45.20         3.84 o                         
  -1   0  25         11.43          9.97         2.77 o                         
   1   0  25          0.26          1.27         0.97 o                         
 -10   1  25         27.59         26.92         1.97 o                         
  -9   1  25          2.37          1.46         0.87 o                         
  -8   1  25          0.69          1.53         0.87 o                         
  -7   1  25          0.17         -0.70         0.72 o                         
  -6   1  25          0.55         -0.09         1.19 o                         
  -5   1  25          1.46          1.91         0.75 o                         
  -4   1  25          0.31          0.59         0.74 o                         
  -3   1  25          6.95          4.68         0.81 o                         
  -2   1  25          0.52         -0.50         0.50 o                         
  -1   1  25          1.62          1.12         0.67 o                         
   0   1  25          0.38         -0.57         0.57 o                         
   1   1  25          0.12          0.68         0.67 o                         
   2   1  25          0.12         -0.27         0.68 o                         
  -8   2  25          0.06         -0.84         0.84 o                         
  -7   2  25          3.15          3.97         1.15 o                         
  -6   2  25         14.72         18.51         1.88 o                         
  -5   2  25          5.07          5.16         1.65 o                         
  -4   2  25          1.42          0.73         0.91 o                         
  -3   2  25          2.64          1.86         1.06 o                         
  -2   2  25          0.84          1.11         1.11 o                         
  -1   2  25          4.20          5.18         1.39 o                         
   0   2  25          2.33          3.04         1.51 o                         
  -8   0  26         42.13         33.34         2.86 o                         
  -6   0  26          2.65          0.78         1.58 o                         
  -4   0  26          1.33         -0.04         1.09 o                         
  -2   0  26         39.23         32.48         2.59 o                         
   0   0  26          3.05          4.58         1.26 o                         
  -8   1  26          6.68          7.49         1.22 o                         
  -7   1  26          2.02          0.35         0.89 o                         
  -6   1  26          0.32         -0.76         0.76 o                         
  -5   1  26          6.50          6.61         1.16 o                         
  -4   1  26         12.52         12.28         1.58 o                         
  -3   1  26          0.50         -0.78         0.78 o                         
  -2   1  26          0.01         -0.19         0.78 o                         
  -1   1  26          1.25          0.36         0.87 o                         
   0   1  26          0.67          1.10         1.15 o                         
  -5   2  26          0.28          1.29         1.05 o                         
  -4   2  26          1.23          1.34         1.01 o                         
  -3   2  26          0.76         -0.45         1.76 o                         
  -7   0  27          1.96          0.87         1.40 o                         
  -5   0  27          2.14          2.01         1.24 o                         
  -3   0  27          1.29          0.93         1.25 o                         
  -6   1  27          0.21         -0.61         0.96 o                         
  -5   1  27          8.69         11.47         1.65 o                         
  -4   1  27          4.42          4.79         1.17 o                         
  -3   1  27          0.49          1.94         1.10 o                         
                                                                                
